# Supplementary material for: The importance of extracellular vesicle purification for downstream analysis: A comparison of differential centrifugation and size exclusion chromatography for helminth pathogens
Source: PLoS Negl Trop Dis. 2019 Feb 27;13(2):e0007191. doi: 10.1371/journal.pntd.0007191 (PMC6411213; doi:10.1371/journal.pntd.0007191)
Supplement: S1 File — (XLSX) [file pntd.0007191.s001.xlsx]

## Sheet: replicate 1
band number	protein accession	protein sequence coverage	protein score	observed or experimental m/z value	molecular mass calculated from experimental m/z value	Molecular mass calculated from matched peptide sequence	observed or experimental charge	peptide sequence	peptide variation modification
1	BN1106_s2471B000098.mRNA-1	43.3	2168	458.249	914.484	914.482	2	LASVAPDSR
1	BN1106_s2471B000098.mRNA-1	43.3	2168	461.75	921.486	921.492	2	SIFATIDR
1	BN1106_s2471B000098.mRNA-1	43.3	2168	473.25	944.485	944.481	2	EVQEALEK
1	BN1106_s2471B000098.mRNA-1	43.3	2168	475.745	949.476	949.429	2	RAGGDTDMK
1	BN1106_s2471B000098.mRNA-1	43.3	2168	478.771	955.527	956.508	2	DLAPSWIR
1	BN1106_s2471B000098.mRNA-1	43.3	2168	483.25	964.486	965.424	2	RAGGDTDMK	Oxidation (M)
1	BN1106_s2471B000098.mRNA-1	43.3	2168	515.288	1028.56	1028.57	2	TLDPPAIFR
1	BN1106_s2471B000098.mRNA-1	43.3	2168	521.747	1041.48	1042.58	2	LASVAPDSRK
1	BN1106_s2471B000098.mRNA-1	43.3	2168	524.264	1046.51	1046.51	2	LDATEEEIK
1	BN1106_s2471B000098.mRNA-1	43.3	2168	525.285	1048.55	1048.56	2	TIVAFGGEQK
1	BN1106_s2471B000098.mRNA-1	43.3	2168	528.843	1055.67	1056.63	2	STLLQLVQR
1	BN1106_s2471B000098.mRNA-1	43.3	2168	544.789	1087.56	1087.56	2	LAQEAISNSR
1	BN1106_s2471B000098.mRNA-1	43.3	2168	552.752	1103.49	1103.49	2	FNSSSSSNFK
1	BN1106_s2471B000098.mRNA-1	43.3	2168	558.29	1114.57	1114.56	2	SENQPGALTAK
1	BN1106_s2471B000098.mRNA-1	43.3	2168	572.775	1143.54	1143.53	2	QDIPWSDQR
1	BN1106_s2471B000098.mRNA-1	43.3	2168	573.317	1144.62	1144.62	2	NADLIMVLEK
1	BN1106_s2471B000098.mRNA-1	43.3	2168	576.768	1151.52	1151.52	2	ENIAYGDNTR
1	BN1106_s2471B000098.mRNA-1	43.3	2168	587.323	1172.63	1172.64	2	SDLIVVLDSGR
1	BN1106_s2471B000098.mRNA-1	43.3	2168	600.336	1198.66	1199.49	2	AGGDTDMKSMR	2 Oxidation (M)
1	BN1106_s2471B000098.mRNA-1	43.3	2168	602.359	1202.7	1202.7	2	ILQNFNLTLK
1	BN1106_s2471B000098.mRNA-1	43.3	2168	652.365	1302.72	1302.71	2	ASSISGEVLTAIR
1	BN1106_s2471B000098.mRNA-1	43.3	2168	665.851	1329.69	1329.69	2	IVQEALDAATGSR
1	BN1106_s2471B000098.mRNA-1	43.3	2168	666.837	1331.66	1331.66	2	EVSTDEIIEAAR
1	BN1106_s2471B000098.mRNA-1	43.3	2168	668.367	1334.72	1334.72	2	IAAQTIYGTIER
1	BN1106_s2471B000098.mRNA-1	43.3	2168	672.861	1343.71	1343.7	2	SGQTVALVGPSGSGK
1	BN1106_s2471B000098.mRNA-1	43.3	2168	674.35	1346.69	1346.68	2	LPDGYNTLVAER
1	BN1106_s2471B000098.mRNA-1	43.3	2168	482.916	1445.73	1445.72	3	LDATEEEIKEAAK
1	BN1106_s2471B000098.mRNA-1	43.3	2168	765.923	1529.83	1529.83	2	LLLLDEATSALDTR
1	BN1106_s2471B000098.mRNA-1	43.3	2168	550.965	1649.87	1649.88	3	NADLIMVLEKGYIR	Oxidation (M)
1	BN1106_s2471B000098.mRNA-1	43.3	2168	551.965	1652.87	1652.95	3	ILIEGENIRELNLK
1	BN1106_s2471B000098.mRNA-1	43.3	2168	859.947	1717.88	1717.88	2	TVTTLILEDFFYEK
1	BN1106_s2471B000098.mRNA-1	43.3	2168	588.335	1761.98	1761.98	3	FKPEYPPVSLIGLFR
1	BN1106_s2471B000098.mRNA-1	43.3	2168	944.981	1887.95	1887.94	2	LLLLDEATSALDNESER
1	BN1106_s2471B000098.mRNA-1	43.3	2168	638.338	1911.99	1912.01	3	QIGVVSQEPNLLDMTLR
1	BN1106_s2471B000098.mRNA-1	43.3	2168	1002	2001.98	2001.97	2	IPQIQTDEGLIPDCEFK
1	BN1106_s2471B000098.mRNA-1	43.3	2168	703.384	2107.13	2106.02	3	LPDGYNTLVAERGGGMSGGQK
1	BN1106_s2471B000098.mRNA-1	43.3	2168	721.368	2161.08	2161.07	3	ESGTHDQLVALDGLYATMLK
1	BN1106_s2471B000098.mRNA-1	43.3	2168	726.698	2177.07	2177.07	3	ESGTHDQLVALDGLYATMLK	Oxidation (M)
1	BN1106_s2471B000098.mRNA-1	43.3	2168	1153.08	2304.15	2304.15	2	SAGELISNLSDCIDTIELGIGK
1	BN1106_s2471B000098.mRNA-1	43.3	2168	777.377	2329.11	2329.11	3	NFSHTVEPNQTVALVGQSGCGK
1	BN1106_s2471B000098.mRNA-1	43.3	2168	829.428	2485.26	2485.26	3	AQIGCVQQEPILFEGTIAENIR
1	BN1106_s2471B000098.mRNA-1	43.3	2168	849.701	2546.08	2546.08	3	FYDPSNHGEDSGVYFDEWNLR
1	BN1106_s2471B000098.mRNA-1	43.3	2168	969.496	2905.47	2905.45	3	SIFATIDRIPQIQTDEGLIPDCEFK
1	BN1106_s2471B000098.mRNA-1	43.3	2168	1030.83	3089.47	3089.47	3	QANAHDFISALPDGYETLAGASGSQLSGGQK
1	BN1106_s274B000296.mRNA-1	40.2	1965	466.75	931.486	931.491	2	TVQMALNR
1	BN1106_s274B000296.mRNA-1	40.2	1965	471.748	941.482	940.451	2	MLFIMDR	Oxidation (M)
1	BN1106_s274B000296.mRNA-1	40.2	1965	474.744	947.474	947.486	2	TVQMALNR	Oxidation (M)
1	BN1106_s274B000296.mRNA-1	40.2	1965	478.771	955.527	955.524	2	NLAPSWIR
1	BN1106_s274B000296.mRNA-1	40.2	1965	479.231	956.447	956.446	2	MLFIMDR	2 Oxidation (M)
1	BN1106_s274B000296.mRNA-1	40.2	1965	487.71	973.406	973.403	2	FYDTDEGK
1	BN1106_s274B000296.mRNA-1	40.2	1965	493.786	985.557	985.556	2	VLVQGTDVR
1	BN1106_s274B000296.mRNA-1	40.2	1965	499.733	997.452	997.451	2	FYDPSNQK
1	BN1106_s274B000296.mRNA-1	40.2	1965	506.271	1010.53	1010.53	2	TVTSFSLEK
1	BN1106_s274B000296.mRNA-1	40.2	1965	518.746	1035.48	1035.48	2	QEVGWFDR
1	BN1106_s274B000296.mRNA-1	40.2	1965	522.294	1042.57	1042.58	2	LVQSALDAAR
1	BN1106_s274B000296.mRNA-1	40.2	1965	522.316	1042.62	1042.61	2	STVVQLLQR
1	BN1106_s274B000296.mRNA-1	40.2	1965	528.843	1055.67	1055.67	2	STLIQLLLR
1	BN1106_s274B000296.mRNA-1	40.2	1965	529.277	1056.54	1056.54	2	ELDLQHFR
1	BN1106_s274B000296.mRNA-1	40.2	1965	535.796	1069.58	1069.58	2	IQTNVGDVPK
1	BN1106_s274B000296.mRNA-1	40.2	1965	569.316	1136.62	1136.62	2	HADQIVVLDK
1	BN1106_s274B000296.mRNA-1	40.2	1965	594.785	1187.56	1188.59	2	VSDDEILEAAK
1	BN1106_s274B000296.mRNA-1	40.2	1965	666.837	1331.66	1331.68	2	VLSMDEIVEAAR
1	BN1106_s274B000296.mRNA-1	40.2	1965	674.843	1347.67	1347.67	2	VLSMDEIVEAAR	Oxidation (M)
1	BN1106_s274B000296.mRNA-1	40.2	1965	695.846	1389.68	1389.71	2	TVQMALNRASAGR	Oxidation (M)
1	BN1106_s274B000296.mRNA-1	40.2	1965	490.933	1469.78	1469.77	3	IEEGKPSELLEAR
1	BN1106_s274B000296.mRNA-1	40.2	1965	533.632	1597.87	1597.87	3	KIEEGKPSELLEAR
1	BN1106_s274B000296.mRNA-1	40.2	1965	812.916	1623.82	1623.81	2	LDQVGIFFDGMNLR
1	BN1106_s274B000296.mRNA-1	40.2	1965	547.283	1638.83	1639.8	3	LDQVGIFFDGMNLR	Oxidation (M)
1	BN1106_s274B000296.mRNA-1	40.2	1965	876.401	1750.79	1750.79	2	VFGQSNNENADNTSVR
1	BN1106_s274B000296.mRNA-1	40.2	1965	900.984	1799.95	1799.95	2	NPSLLLLDEATSALDTK
1	BN1106_s274B000296.mRNA-1	40.2	1965	902.969	1803.92	1803.92	2	SENQAGSLTALLATEATK
1	BN1106_s274B000296.mRNA-1	40.2	1965	1101.07	2200.12	2200.12	2	KPALLLLDEATSSLDSENER
1	BN1106_s274B000296.mRNA-1	40.2	1965	739.695	2216.06	2216.06	3	NFSHTISPGQSVAVVGQSGCGK
1	BN1106_s274B000296.mRNA-1	40.2	1965	835.409	2503.2	2503.2	3	NFSGEISFENVSFTYPARPDVK
1	BN1106_s274B000296.mRNA-1	40.2	1965	1254.68	2507.34	2507.34	2	VLENFSLHLQPGTTVALVGPSGSGK
1	BN1106_s274B000296.mRNA-1	40.2	1965	1279.16	2556.3	2556.3	2	QQLGCVQQEPVLFEGTVLENIR
1	BN1106_s274B000296.mRNA-1	40.2	1965	1024.84	3071.5	3071.49	3	LANAHQFITELPDGYNTAVGEGGAGLSGGQK
1	BN1106_s274B000296.mRNA-1	40.2	1965	1053.53	3157.57	3157.57	3	LANIHEFIASLPNGYETLAGEGGSQLSGGQK
1	BN1106_s1403B000129.mRNA-1	42.7	1836	512.755	1023.5	1023.5	2	GFTMWINR
1	BN1106_s1403B000129.mRNA-1	42.7	1836	520.758	1039.5	1039.49	2	GFTMWINR	Oxidation (M)
1	BN1106_s1403B000129.mRNA-1	42.7	1836	543.266	1084.52	1084.49	2	MTNYNSDLK
1	BN1106_s1403B000129.mRNA-1	42.7	1836	551.249	1100.48	1100.48	2	MTNYNSDLK	Oxidation (M)
1	BN1106_s1403B000129.mRNA-1	42.7	1836	568.292	1134.57	1134.57	2	FVNVSGEDIR
1	BN1106_s1403B000129.mRNA-1	42.7	1836	455.889	1364.64	1364.72	3	LLHEAAGGTLMPR
1	BN1106_s1403B000129.mRNA-1	42.7	1836	461.247	1380.72	1380.72	3	LLHEAAGGTLMPR	Oxidation (M)
1	BN1106_s1403B000129.mRNA-1	42.7	1836	481.259	1440.76	1440.76	3	LINVASPNTIDER
1	BN1106_s1403B000129.mRNA-1	42.7	1836	487.279	1458.81	1459.9	3	HIVLGLIWQLIR
1	BN1106_s1403B000129.mRNA-1	42.7	1836	490.608	1468.8	1468.8	3	AVNVLSNAEVLNAR
1	BN1106_s1403B000129.mRNA-1	42.7	1836	800.919	1599.82	1599.82	2	SPTEILSSLNQQQR
1	BN1106_s1403B000129.mRNA-1	42.7	1836	539.678	1616.01	1616	3	HIVLGLIWQLIRR
1	BN1106_s1403B000129.mRNA-1	42.7	1836	830.452	1658.89	1659.8	2	EVLEWANEELTEAK
1	BN1106_s1403B000129.mRNA-1	42.7	1836	918.415	1834.82	1834.81	2	YFLSPDDIYMADETR
1	BN1106_s1403B000129.mRNA-1	42.7	1836	926.411	1850.81	1850.8	2	YFLSPDDIYMADETR	Oxidation (M)
1	BN1106_s1403B000129.mRNA-1	42.7	1836	623.957	1868.85	1868.85	3	LFQEQGNCNMVVTSAR	Oxidation (M)
1	BN1106_s1403B000129.mRNA-1	42.7	1836	625.992	1874.95	1874.95	3	MKSPTEILSSLNQQQR	Oxidation (M)
1	BN1106_s1403B000129.mRNA-1	42.7	1836	644.349	1930.02	1930.03	3	DSEIYAILLDQIAPIEK
1	BN1106_s1403B000129.mRNA-1	42.7	1836	1009.98	2017.95	2017.95	2	DDKEVLEWANEELTEAK
1	BN1106_s1403B000129.mRNA-1	42.7	1836	913.796	2738.37	2738.37	3	LASDPDLSPEILPIDPTVDGQLYDR
1	BN1106_s1403B000129.mRNA-1	42.7	1836	1091.56	3271.64	3271.64	3	GLVDSITLEHHGELICLLQDGETPEDLLR
1	BN1106_s1403B000129.mRNA-1	42.7	1836	1211.61	3631.82	3631.82	3	LHLAFLATLFNTYPALDAQGDWVIEGETLEER
1	BN1106_s2907B000133.mRNA-1	56.7	1681	488.73	975.446	975.441	2	AGFAGDDAPR
1	BN1106_s2907B000133.mRNA-1	56.7	1681	499.75	997.484	997.479	2	DLTDYLMK
1	BN1106_s2907B000133.mRNA-1	56.7	1681	507.748	1013.48	1013.47	2	DLTDYLMK	Oxidation (M)
1	BN1106_s2907B000133.mRNA-1	56.7	1681	541.752	1081.49	1082.5	2	GNSFTTTAER
1	BN1106_s2907B000133.mRNA-1	56.7	1681	599.768	1197.52	1197.52	2	DSYVGDEAQSK
1	BN1106_s2907B000133.mRNA-1	56.7	1681	602.337	1202.66	1202.66	2	EITILAPSTMK
1	BN1106_s2907B000133.mRNA-1	56.7	1681	610.334	1218.65	1218.65	2	EITILAPSTMK	Oxidation (M)
1	BN1106_s2907B000133.mRNA-1	56.7	1681	730.907	1459.8	1459.83	2	EITILAPSTMKIK	Oxidation (M)
1	BN1106_s2907B000133.mRNA-1	56.7	1681	743.851	1485.69	1485.68	2	QEYDESGPGIVHR
1	BN1106_s2907B000133.mRNA-1	56.7	1681	505.921	1514.74	1514.74	3	IWHHTFYNELR
1	BN1106_s2907B000133.mRNA-1	56.7	1681	895.95	1789.89	1789.88	2	SYELPDGQVITIGNER
1	BN1106_s2907B000133.mRNA-1	56.7	1681	658.013	1971.02	1971.01	3	VAPEEHPVLLTEAPMNPK
1	BN1106_s2907B000133.mRNA-1	56.7	1681	663.345	1987.01	1987.01	3	VAPEEHPVLLTEAPMNPK	Oxidation (M)
1	BN1106_s2907B000133.mRNA-1	56.7	1681	775.734	2324.18	2324.18	3	KDLYANIVLSGGSTMFPGIADR
1	BN1106_s2907B000133.mRNA-1	56.7	1681	781.068	2340.18	2340.18	3	KDLYANIVLSGGSTMFPGIADR	Oxidation (M)
1	BN1106_s2907B000133.mRNA-1	56.7	1681	877.412	2629.21	2629.2	3	LCYVALDFDHEMTTAAQTSSLEK
1	BN1106_s2907B000133.mRNA-1	56.7	1681	882.742	2645.2	2645.2	3	LCYVALDFDHEMTTAAQTSSLEK	Oxidation (M)
1	BN1106_s2907B000133.mRNA-1	56.7	1681	1377.17	2752.32	2752.44	2	KYSVWIGGSILASLSTFHQMWITK
1	BN1106_s2907B000133.mRNA-1	56.7	1681	1051.22	3150.64	3150.64	3	TTGIVLDSGDGVSHTVPIYEGYALPHAILR
1	BN1106_s2907B000133.mRNA-1	56.7	1681	1095.87	3284.59	3284.59	3	MTQIMFETFNTPAMYVAIQAVLSLYASGR	2 Oxidation (M)
1	BN1106_s4069B000247.mRNA-1	43.5	1631	461.75	921.486	921.481	2	ALDFIESK
1	BN1106_s4069B000247.mRNA-1	43.5	1631	474.744	947.474	947.475	2	GCITAADLK
1	BN1106_s4069B000247.mRNA-1	43.5	1631	501.268	1000.52	1000.52	2	QLLDDLER
1	BN1106_s4069B000247.mRNA-1	43.5	1631	552.296	1102.58	1103.58	2	GCITAADLKR
1	BN1106_s4069B000247.mRNA-1	43.5	1631	587.81	1173.6	1173.6	2	EGLLLWCQR
1	BN1106_s4069B000247.mRNA-1	43.5	1631	600.323	1198.63	1198.63	2	IDQLHLDFAK
1	BN1106_s4069B000247.mRNA-1	43.5	1631	606.294	1210.57	1210.57	2	AFESTLEGTEK
1	BN1106_s4069B000247.mRNA-1	43.5	1631	619.779	1237.54	1237.54	2	ENEAIEFCAR
1	BN1106_s4069B000247.mRNA-1	43.5	1631	638.824	1275.63	1275.63	2	FAGASNANIAANR
1	BN1106_s4069B000247.mRNA-1	43.5	1631	653.819	1305.62	1305.62	2	GLTVEQMEDLR	Oxidation (M)
1	BN1106_s4069B000247.mRNA-1	43.5	1631	670.346	1338.68	1338.68	2	LETTYNTIQTR
1	BN1106_s4069B000247.mRNA-1	43.5	1631	690.338	1378.66	1378.66	2	DYLSCNLPELR
1	BN1106_s4069B000247.mRNA-1	43.5	1631	694.376	1386.74	1386.74	2	ATELDTLIQQQK
1	BN1106_s4069B000247.mRNA-1	43.5	1631	704.312	1406.61	1406.61	2	MLDPEDMVNSPK	2 Oxidation (M)
1	BN1106_s4069B000247.mRNA-1	43.5	1631	726.342	1450.67	1450.66	2	YSTIFSTTQEMK	Oxidation (M)
1	BN1106_s4069B000247.mRNA-1	43.5	1631	740.405	1478.8	1478.8	2	MTLGMIWTIILR	2 Oxidation (M)
1	BN1106_s4069B000247.mRNA-1	43.5	1631	771.926	1541.84	1541.83	2	LVSIGAEEIVDGNVK
1	BN1106_s4069B000247.mRNA-1	43.5	1631	788.871	1575.73	1575.74	2	ETAAEIEQLQSDSR
1	BN1106_s4069B000247.mRNA-1	43.5	1631	534.911	1601.71	1601.71	3	HEAFQSELAANDDR
1	BN1106_s4069B000247.mRNA-1	43.5	1631	812.916	1623.82	1623.81	2	FAIQDIQIEDFSAK
1	BN1106_s4069B000247.mRNA-1	43.5	1631	546.934	1637.78	1637.78	3	LYEEWLLEEMQR
1	BN1106_s4069B000247.mRNA-1	43.5	1631	827.895	1653.78	1653.77	2	LYEEWLLEEMQR	Oxidation (M)
1	BN1106_s4069B000247.mRNA-1	43.5	1631	568.319	1701.94	1701.94	3	LLEVISGEHLPKPDR
1	BN1106_s4069B000247.mRNA-1	43.5	1631	919.429	1836.84	1836.84	2	ENADEDTAEQIIQSFK
1	BN1106_s4069B000247.mRNA-1	43.5	1631	934.979	1867.94	1867.94	2	VPYVPAAEMYISSIANK	Oxidation (M)
1	BN1106_s4069B000247.mRNA-1	43.5	1631	662.98	1985.92	1985.92	3	HEAFQSELAANDDRVER
1	BN1106_s4069B000247.mRNA-1	43.5	1631	679.021	2034.04	2034.03	3	LGSFENPYTSIKPDELPK
1	BN1106_s4069B000247.mRNA-1	43.5	1631	1054.57	2107.12	2107.12	2	LISEYETLASDLLSWIVR
1	BN1106_s4069B000247.mRNA-1	43.5	1631	838.406	2512.2	2512.19	3	YSELSSQNALHNLNYAFDVAEK
1	BN1106_s4069B000247.mRNA-1	43.5	1631	702.373	2805.46	2805.46	4	VAWAQLFTSLHHSVNEIENQILTR
1	BN1106_s4472B000032.mRNA-1	18.5	1123	478.771	955.527	956.508	2	DLAPSWIR
1	BN1106_s4472B000032.mRNA-1	18.5	1123	525.285	1048.55	1048.59	2	TIVAFGGEKK
1	BN1106_s4472B000032.mRNA-1	18.5	1123	528.843	1055.67	1056.63	2	STLLQLVQR
1	BN1106_s4472B000032.mRNA-1	18.5	1123	573.317	1144.62	1144.62	2	NADLIMVLEK
1	BN1106_s4472B000032.mRNA-1	18.5	1123	576.768	1151.52	1151.52	2	ENIAYGDNTR
1	BN1106_s4472B000032.mRNA-1	18.5	1123	602.359	1202.7	1203.69	2	ILENFNLTLK
1	BN1106_s4472B000032.mRNA-1	18.5	1123	665.851	1329.69	1329.69	2	IVQEALDAATGSR
1	BN1106_s4472B000032.mRNA-1	18.5	1123	668.367	1334.72	1335.68	2	TAAQNIYGTIER
1	BN1106_s4472B000032.mRNA-1	18.5	1123	672.861	1343.71	1343.7	2	SGQTVALVGPSGSGK
1	BN1106_s4472B000032.mRNA-1	18.5	1123	482.916	1445.73	1446.67	3	LDATEEEIEEAAK
1	BN1106_s4472B000032.mRNA-1	18.5	1123	765.923	1529.83	1529.83	2	LLLLDEATSALDTR
1	BN1106_s4472B000032.mRNA-1	18.5	1123	804.96	1607.91	1607.88	2	NADLIMVLEKGHIR
1	BN1106_s4472B000032.mRNA-1	18.5	1123	594.015	1779.02	1777.82	3	SLTRDDDTVGSDGVWR
1	BN1106_s4472B000032.mRNA-1	18.5	1123	944.981	1887.95	1887.94	2	LLLLDEATSALDNESER
1	BN1106_s4472B000032.mRNA-1	18.5	1123	1153.08	2304.15	2304.19	2	SSGELIGKLSDCIDTIELGIGK
1	BN1106_s4472B000032.mRNA-1	18.5	1123	777.377	2329.11	2329.11	3	NFSHTVEPNQTVALVGQSGCGK
1	BN1106_s4472B000032.mRNA-1	18.5	1123	630.048	2516.16	2517.22	4	ESGTHDQLVALNGLYSAMLENQK
1	BN1106_s4472B000032.mRNA-1	18.5	1123	849.701	2546.08	2547.06	3	FYDPSDHGEDSGVYFDEWNLR
1	BN1106_s101B000531.mRNA-1	44.7	1110	488.73	975.446	975.441	2	AGFAGDDAPR
1	BN1106_s101B000531.mRNA-1	44.7	1110	566.768	1131.52	1131.52	2	GYSFTTTAER
1	BN1106_s101B000531.mRNA-1	44.7	1110	581.299	1160.58	1160.61	2	EITALAPSTMK
1	BN1106_s101B000531.mRNA-1	44.7	1110	589.311	1176.61	1176.61	2	EITALAPSTMK	Oxidation (M)
1	BN1106_s101B000531.mRNA-1	44.7	1110	599.768	1197.52	1197.52	2	DSYVGDEAQSK
1	BN1106_s101B000531.mRNA-1	44.7	1110	743.851	1485.69	1485.68	2	QEYDESGPGIVHR
1	BN1106_s101B000531.mRNA-1	44.7	1110	505.921	1514.74	1514.74	3	IWHHTFYNELR
1	BN1106_s101B000531.mRNA-1	44.7	1110	895.95	1789.89	1789.88	2	SYELPDGQVITIGNER
1	BN1106_s101B000531.mRNA-1	44.7	1110	649.638	1945.89	1945.89	3	YPIEHGIVTNWDDMEK
1	BN1106_s101B000531.mRNA-1	44.7	1110	652.028	1953.06	1953.06	3	VAPEEHPVLLTEAPLNPK
1	BN1106_s101B000531.mRNA-1	44.7	1110	782.46	2344.36	2344.14	3	KDLYANTVLSGGSTMYPGIADR	Oxidation (M)
1	BN1106_s101B000531.mRNA-1	44.7	1110	792.173	3164.66	3164.65	4	TTGIVLDSGDGVTHTVPIYEGYALPHAILR
1	BN1106_s658B000223.mRNA-1	53.1	933	519.267	1036.52	1037.52	2	TIEIMFER
1	BN1106_s658B000223.mRNA-1	53.1	933	527.767	1053.52	1053.52	2	TIEIMFER	Oxidation (M)
1	BN1106_s658B000223.mRNA-1	53.1	933	548.765	1095.52	1095.51	2	LCVDPAEHR
1	BN1106_s658B000223.mRNA-1	53.1	933	601.825	1201.64	1201.64	2	VLITDAPMSQK
1	BN1106_s658B000223.mRNA-1	53.1	933	609.822	1217.63	1217.63	2	VLITDAPMSQK	Oxidation (M)
1	BN1106_s658B000223.mRNA-1	53.1	933	660.302	1318.59	1318.58	2	DFYFGDEALSR
1	BN1106_s658B000223.mRNA-1	53.1	933	675.351	1348.69	1348.68	2	FLCPEALFQPK
1	BN1106_s658B000223.mRNA-1	53.1	933	731.37	1460.73	1460.73	2	TQAIVIDNGSGVCK
1	BN1106_s658B000223.mRNA-1	53.1	933	788.871	1575.73	1575.72	2	EKDFYFGDEALSR
1	BN1106_s658B000223.mRNA-1	53.1	933	544.92	1631.74	1631.74	3	EQYEECGLNVVHR
1	BN1106_s658B000223.mRNA-1	53.1	933	843.433	1684.85	1684.85	2	LSWGYTTAELEIFR
1	BN1106_s658B000223.mRNA-1	53.1	933	872.442	1742.87	1742.87	2	DLYANVLLSGGSTMFR
1	BN1106_s658B000223.mRNA-1	53.1	933	880.44	1758.87	1758.86	2	DLYANVLLSGGSTMFR	Oxidation (M)
1	BN1106_s658B000223.mRNA-1	53.1	933	1005.99	2009.97	2009.97	2	AGFAGDDVPFTVFPCVVGR
1	BN1106_s658B000223.mRNA-1	53.1	933	1084.05	2166.08	2166.1	2	LLGLDCPSLSELVYESIMK
1	BN1106_s658B000223.mRNA-1	53.1	933	1092.05	2182.09	2182.09	2	LLGLDCPSLSELVYESIMK	Oxidation (M)
1	BN1106_s658B000223.mRNA-1	53.1	933	812.438	2434.29	2434.3	3	LSVELEALSPSTVEVNVVAPPER
1	BN1106_s658B000223.mRNA-1	53.1	933	1601.27	3200.52	3200.52	2	TTGIVLDSGDGVTNTVPIYDGCILDYASER
1	BN1106_s309B000234.mRNA-1	32.6	926	451.261	900.507	900.51	2	VCAPIITK
1	BN1106_s309B000234.mRNA-1	32.6	926	458.741	915.468	915.466	2	STLDPVER
1	BN1106_s309B000234.mRNA-1	32.6	926	483.25	964.486	964.486	2	EVAEGYLGK
1	BN1106_s309B000234.mRNA-1	32.6	926	541.281	1080.55	1080.56	2	LLQDFFNGK
1	BN1106_s309B000234.mRNA-1	32.6	926	546.775	1091.54	1092.58	2	EVAEGYLGKK
1	BN1106_s309B000234.mRNA-1	32.6	926	555.758	1109.5	1109.5	2	FSDPSVTSDR
1	BN1106_s309B000234.mRNA-1	32.6	926	593.323	1184.63	1184.65	2	DAGAISGLNVLR
1	BN1106_s309B000234.mRNA-1	32.6	926	614.819	1227.62	1227.62	2	VEIIANDQGNR
1	BN1106_s309B000234.mRNA-1	32.6	926	616.293	1230.57	1231.63	2	AMTRDNNLLGK
1	BN1106_s309B000234.mRNA-1	32.6	926	627.313	1252.61	1252.61	2	FEELNADLFR
1	BN1106_s309B000234.mRNA-1	32.6	926	494.26	1479.76	1479.75	3	ARFEELNADLFR
1	BN1106_s309B000234.mRNA-1	32.6	926	744.355	1486.7	1486.69	2	TTPSYVAFTDTER
1	BN1106_s309B000234.mRNA-1	32.6	926	809.894	1617.77	1617.76	2	TFSAEEISSMILMK	2 Oxidation (M)
1	BN1106_s309B000234.mRNA-1	32.6	926	553.97	1658.89	1658.89	3	IINEPTAAAIAYGLDK
1	BN1106_s309B000234.mRNA-1	32.6	926	839.896	1677.78	1677.78	2	NQVAMNPNNTVFDAK	Oxidation (M)
1	BN1106_s309B000234.mRNA-1	32.6	926	846.367	1690.72	1690.72	2	STAGDTHLGGEDFDNR
1	BN1106_s309B000234.mRNA-1	32.6	926	596.67	1786.99	1786.98	3	IINEPTAAAIAYGLDKK
1	BN1106_s309B000234.mRNA-1	32.6	926	941.472	1880.93	1880.93	2	VTDAVVTVPAYFNDSQR
1	BN1106_s309B000234.mRNA-1	32.6	926	670.683	2009.03	2009.02	3	KVTDAVVTVPAYFNDSQR
1	BN1106_s309B000234.mRNA-1	32.6	926	994.153	2979.44	2979.43	3	TLSSSAQANIEIDSLYEGVDFYTSITR
1	BN1106_s1300B000145.mRNA-1	62.7	829	477.239	952.463	952.461	2	SALTDYQR
1	BN1106_s1300B000145.mRNA-1	62.7	829	481.259	960.504	960.496	2	LFYYEVK
1	BN1106_s1300B000145.mRNA-1	62.7	829	504.268	1006.52	1006.51	2	RVEQFESL
1	BN1106_s1300B000145.mRNA-1	62.7	829	521.771	1041.53	1042.61	2	TIEAALAKAR
1	BN1106_s1300B000145.mRNA-1	62.7	829	544.284	1086.55	1086.56	2	VLNEIDEQK
1	BN1106_s1300B000145.mRNA-1	62.7	829	546.786	1091.56	1091.56	2	EVWWFGLR
1	BN1106_s1300B000145.mRNA-1	62.7	829	555.78	1109.55	1109.54	2	QDAIMEYLK
1	BN1106_s1300B000145.mRNA-1	62.7	829	563.779	1125.54	1125.54	2	QDAIMEYLK	Oxidation (M)
1	BN1106_s1300B000145.mRNA-1	62.7	829	566.741	1131.47	1131.47	2	DACTDFTFR
1	BN1106_s1300B000145.mRNA-1	62.7	829	581.308	1160.6	1160.6	2	ISFPWNEIR
1	BN1106_s1300B000145.mRNA-1	62.7	829	590.813	1179.61	1179.61	2	FTVKPTDTSGK
1	BN1106_s1300B000145.mRNA-1	62.7	829	625.338	1248.66	1248.66	2	VTTPESVLEFK
1	BN1106_s1300B000145.mRNA-1	62.7	829	633.321	1264.63	1264.63	2	VDIQYEANVSK
1	BN1106_s1300B000145.mRNA-1	62.7	829	673.838	1345.66	1345.67	2	RPDSIEVQQMK	Oxidation (M)
1	BN1106_s1300B000145.mRNA-1	62.7	829	674.307	1346.6	1346.59	2	SKDACTDFTFR
1	BN1106_s1300B000145.mRNA-1	62.7	829	453.569	1357.69	1357.68	3	DRVLNEIDEQK
1	BN1106_s1300B000145.mRNA-1	62.7	829	455.889	1364.64	1364.55	3	QTMAAMDMDHAK	Oxidation (M)
1	BN1106_s1300B000145.mRNA-1	62.7	829	492.252	1473.74	1473.73	3	QLELETAASLEDR
1	BN1106_s1300B000145.mRNA-1	62.7	829	501.596	1501.77	1501.77	3	RRPDSIEVQQMK	Oxidation (M)
1	BN1106_s1300B000145.mRNA-1	62.7	829	781.907	1561.8	1561.8	2	QLFNQVCNTIGLR
1	BN1106_s1300B000145.mRNA-1	62.7	829	783.336	1564.66	1564.65	2	DIVFYCDSTSACK
1	BN1106_s1300B000145.mRNA-1	62.7	829	530.603	1588.79	1588.78	3	KVEELESQLEEEK
1	BN1106_s1300B000145.mRNA-1	62.7	829	652.323	1953.95	1953.94	3	VAQDLEMYGVNYFHIR
1	BN1106_s1300B000145.mRNA-1	62.7	829	657.655	1969.94	1969.94	3	VAQDLEMYGVNYFHIR	Oxidation (M)
1	BN1106_s1300B000145.mRNA-1	62.7	829	1033.51	2065	2065	2	FFPEEVSEELIQDVTQR
1	BN1106_s1300B000145.mRNA-1	62.7	829	718.364	2152.07	2151.89	3	KMELAMQEQEMAYEMSR	3 Oxidation (M)
1	BN1106_s1300B000145.mRNA-1	62.7	829	765.062	2292.16	2292.16	3	VKFFPEEVSEELIQDVTQR
1	BN1106_s1300B000145.mRNA-1	62.7	829	463.043	2310.18	2311.14	5	VAQDLEMYGVNYFHIRNVK	Oxidation (M)
1	BN1106_s1300B000145.mRNA-1	62.7	829	786.693	2357.06	2357.06	3	DSGEQELQPLDNLCRPEDSR
1	BN1106_s1300B000145.mRNA-1	62.7	829	1388.22	2774.42	2774.41	2	SSVVSGQYYTSPDSALLLASYQALVR
1	BN1106_s1300B000145.mRNA-1	62.7	829	960.477	2878.41	2878.41	3	QTELWLGCDSLGLNIYDAEDKLTPK
1	BN1106_s1300B000145.mRNA-1	62.7	829	831.172	3320.66	3320.65	4	TGFINIPNYIPAHVLEQHTLTNEQWEEK
1	BN1106_s1320B000236.mRNA-1	25	760	519.267	1036.52	1036.52	2	EFEELKSR
1	BN1106_s1320B000236.mRNA-1	25	760	569.768	1137.52	1137.52	2	YVDEEELNK
1	BN1106_s1320B000236.mRNA-1	25	760	582.308	1162.6	1161.59	2	LGIHEDSVHR
1	BN1106_s1320B000236.mRNA-1	25	760	594.785	1187.56	1187.57	2	DIYYITGESK
1	BN1106_s1320B000236.mRNA-1	25	760	638.325	1274.63	1274.64	2	ELISNASDALDK
1	BN1106_s1320B000236.mRNA-1	25	760	450.229	1347.66	1347.66	3	HFSVEGQLEFR
1	BN1106_s1320B000236.mRNA-1	25	760	698.357	1394.7	1394.69	2	AAVSDSAFMEVLR
1	BN1106_s1320B000236.mRNA-1	25	760	706.35	1410.69	1410.68	2	AAVSDSAFMEVLR	Oxidation (M)
1	BN1106_s1320B000236.mRNA-1	25	760	757.399	1512.78	1512.78	2	GVVDSEDLPLNISR
1	BN1106_s1320B000236.mRNA-1	25	760	515.258	1542.75	1542.74	3	EGLQLPEDEEEKK
1	BN1106_s1320B000236.mRNA-1	25	760	518.924	1553.75	1553.75	3	QLSNDWEDHLAVK
1	BN1106_s1320B000236.mRNA-1	25	760	903.397	1804.78	1804.78	2	NPDDITQEEYGSFYK
1	BN1106_s1320B000236.mRNA-1	25	760	1194.59	2387.16	2387.17	2	GYEVLYMLDPIDEYAVTQLR
1	BN1106_s1320B000236.mRNA-1	25	760	802.064	2403.17	2403.17	3	GYEVLYMLDPIDEYAVTQLR	Oxidation (M)
1	BN1106_s3396B000087.mRNA-1	30.9	758	514.819	1027.62	1027.62	2	LILAAVCLR
1	BN1106_s3396B000087.mRNA-1	30.9	758	556.806	1111.6	1111.6	2	EITTISVGHR
1	BN1106_s3396B000087.mRNA-1	30.9	758	574.803	1147.59	1147.59	2	TSDIVMQLNK
1	BN1106_s3396B000087.mRNA-1	30.9	758	582.8	1163.59	1163.59	2	TSDIVMQLNK	Oxidation (M)
1	BN1106_s3396B000087.mRNA-1	30.9	758	606.852	1211.69	1211.69	2	ITVALPLDQSR
1	BN1106_s3396B000087.mRNA-1	30.9	758	628.884	1255.75	1255.75	2	VLIQDLSLTVR
1	BN1106_s3396B000087.mRNA-1	30.9	758	507.977	1520.91	1520.9	3	LNRPLLITGPSGVGK
1	BN1106_s3396B000087.mRNA-1	30.9	758	572.958	1715.85	1715.86	3	VLAELWPATGQMEAGK	Oxidation (M)
1	BN1106_s3396B000087.mRNA-1	30.9	758	626.666	1876.98	1876.97	3	FSLPSSPIDLSDLPPHR
1	BN1106_s3396B000087.mRNA-1	30.9	758	941.977	1881.94	1881.93	2	QYIYDWIEVTTAAPGR
1	BN1106_s3396B000087.mRNA-1	30.9	758	638.642	1912.91	1912.9	3	IVELESQEEHDGNLSSK
1	BN1106_s3396B000087.mRNA-1	30.9	758	671.016	2010.03	2010.02	3	KQYIYDWIEVTTAAPGR
1	BN1106_s3396B000087.mRNA-1	30.9	758	735.692	2204.06	2204.05	3	VEATGPNWYHIVYNSPTEK
1	BN1106_s3396B000087.mRNA-1	30.9	758	773.393	2317.16	2317.14	3	VEATGPNWYHIVYNSPTEKL
1	BN1106_s1871B000313.mRNA-1	44.9	754	452.251	902.487	903.423	2	VAMGENGAR
1	BN1106_s1871B000313.mRNA-1	44.9	754	475.249	948.483	948.47	2	TDLMLANR	Oxidation (M)
1	BN1106_s1871B000313.mRNA-1	44.9	754	478.295	954.576	954.575	2	LPILGSEVK
1	BN1106_s1871B000313.mRNA-1	44.9	754	488.762	975.508	975.506	2	QSMLEQIK
1	BN1106_s1871B000313.mRNA-1	44.9	754	496.758	991.502	991.501	2	QSMLEQIK	Oxidation (M)
1	BN1106_s1871B000313.mRNA-1	44.9	754	503.273	1004.53	1004.53	2	DVLDQFLR
1	BN1106_s1871B000313.mRNA-1	44.9	754	505.248	1008.48	1008.47	2	IDDFCLAR
1	BN1106_s1871B000313.mRNA-1	44.9	754	507.223	1012.43	1012.43	2	VCSSEFER
1	BN1106_s1871B000313.mRNA-1	44.9	754	507.748	1013.48	1013.48	2	FYAELTDR
1	BN1106_s1871B000313.mRNA-1	44.9	754	516.26	1030.51	1030.5	2	VSVSNDGPTR
1	BN1106_s1871B000313.mRNA-1	44.9	754	521.232	1040.45	1040.45	2	ETYEDAWK
1	BN1106_s1871B000313.mRNA-1	44.9	754	524.777	1047.54	1047.54	2	SLVSMEVQR
1	BN1106_s1871B000313.mRNA-1	44.9	754	532.773	1063.53	1063.53	2	SLVSMEVQR	Oxidation (M)
1	BN1106_s1871B000313.mRNA-1	44.9	754	535.3	1068.59	1068.59	2	LSLAYDLFK
1	BN1106_s1871B000313.mRNA-1	44.9	754	590.3	1178.59	1178.57	2	EWFSNLQQK
1	BN1106_s1871B000313.mRNA-1	44.9	754	604.772	1207.53	1207.53	2	DNDFIYHER
1	BN1106_s1871B000313.mRNA-1	44.9	754	629.836	1257.66	1257.66	2	DISQVPSTGGIGK
1	BN1106_s1871B000313.mRNA-1	44.9	754	652.341	1302.67	1302.67	2	QEELLSDLQTK
1	BN1106_s1871B000313.mRNA-1	44.9	754	661.321	1320.63	1320.62	2	AESGSIPSEMVAK	Oxidation (M)
1	BN1106_s1871B000313.mRNA-1	44.9	754	672.327	1342.64	1343.68	2	QPSSKLNEQWK
1	BN1106_s1871B000313.mRNA-1	44.9	754	468.23	1401.67	1401.65	3	EHVYSLPDSAER
1	BN1106_s1871B000313.mRNA-1	44.9	754	758.923	1515.83	1516.69	2	TEHMADITNNLSR	Oxidation (M)
1	BN1106_s1871B000313.mRNA-1	44.9	754	564.27	1689.79	1689.78	3	NTLDDEEKTDQNLR
1	BN1106_s1871B000313.mRNA-1	44.9	754	566.297	1695.87	1695.86	3	NSLQDQLEHFQLPK
1	BN1106_s1871B000313.mRNA-1	44.9	754	855.445	1708.88	1708.87	2	DIFTDLIPLGFMEAK
1	BN1106_s1871B000313.mRNA-1	44.9	754	575.965	1724.87	1724.87	3	DIFTDLIPLGFMEAK	Oxidation (M)
1	BN1106_s1871B000313.mRNA-1	44.9	754	1133.06	2264.1	2264.1	2	FEENAQLFELLSQSPDEIR
1	BN1106_s1871B000313.mRNA-1	44.9	754	759.005	2273.99	2273.99	3	QAIQSQHSDSCTSPTGNETAR
1	BN1106_s1871B000313.mRNA-1	44.9	754	1343.66	2685.3	2685.31	2	SAESSSLISQLTAAVDSFMALDTDVK
1	BN1106_s1871B000313.mRNA-1	44.9	754	901.441	2701.3	2701.3	3	SAESSSLISQLTAAVDSFMALDTDVK	Oxidation (M)
1	BN1106_s1871B000313.mRNA-1	44.9	754	964.479	2890.41	2890.41	3	TFQESNKVPEQQMVDTINAQLEGIR	Oxidation (M)
1	BN1106_s1871B000313.mRNA-1	44.9	754	983.517	2947.53	2947.53	3	EATNELNAVMLSLNLPAAIQVNSDPVPK
1	BN1106_s584B000350.mRNA-1	21.7	703	462.734	923.453	923.453	2	CGQIFTAK
1	BN1106_s584B000350.mRNA-1	21.7	703	488.286	974.557	974.555	2	SPALLYVGR
1	BN1106_s584B000350.mRNA-1	21.7	703	527.767	1053.52	1054.52	2	QNENQPIGR
1	BN1106_s584B000350.mRNA-1	21.7	703	683.329	1364.64	1364.65	2	EDVDTFIEELR
1	BN1106_s584B000350.mRNA-1	21.7	703	603.314	1806.92	1806.9	3	LNSKEDVDTFIEELR
1	BN1106_s584B000350.mRNA-1	21.7	703	971.004	1939.99	1939.99	2	TFDDVAEELATPHVVLGK
1	BN1106_s584B000350.mRNA-1	21.7	703	718.67	2152.99	2152.98	3	EDVDTFIEELREEMEAAK
1	BN1106_s584B000350.mRNA-1	21.7	703	724.003	2168.99	2168.98	3	EDVDTFIEELREEMEAAK	Oxidation (M)
1	BN1106_s584B000350.mRNA-1	21.7	703	822.119	2463.33	2463.34	3	VVSGFNAGITLGVASLYLTEISPR
1	BN1106_s584B000350.mRNA-1	21.7	703	839.789	2516.35	2516.35	3	NTLLMNNAFAIIGAVITGPCVLAK	Oxidation (M)
1	BN1106_s468B000343.mRNA-1	56	675	453.239	904.463	904.469	2	MELEVLR	Oxidation (M)
1	BN1106_s468B000343.mRNA-1	56	675	505.769	1009.52	1009.52	2	TGPFYQLGK
1	BN1106_s468B000343.mRNA-1	56	675	603.349	1204.68	1204.68	2	IIYEAVLAASR
1	BN1106_s468B000343.mRNA-1	56	675	451.93	1352.77	1352.77	3	LISQNAAPTPTLK
1	BN1106_s468B000343.mRNA-1	56	675	680.386	1358.76	1358.76	2	QWDTTLLLTLR
1	BN1106_s468B000343.mRNA-1	56	675	685.323	1368.63	1368.78	2	LSPFLVPEALQR
1	BN1106_s468B000343.mRNA-1	56	675	711.889	1421.76	1421.76	2	LHQLAEENILSR
1	BN1106_s468B000343.mRNA-1	56	675	480.606	1438.79	1438.79	3	AVLNAAKPGADWVK
1	BN1106_s468B000343.mRNA-1	56	675	531.598	1591.77	1591.77	3	MTVEASFPGIEHFK
1	BN1106_s468B000343.mRNA-1	56	675	536.931	1607.77	1607.77	3	MTVEASFPGIEHFK	Oxidation (M)
1	BN1106_s468B000343.mRNA-1	56	675	557.973	1670.9	1670.86	3	KCLGISMELHVVNR	Oxidation (M)
1	BN1106_s468B000343.mRNA-1	56	675	574.628	1720.86	1720.86	3	VNNELLHPEIVECR
1	BN1106_s468B000343.mRNA-1	56	675	913.479	1824.94	1823.77	2	YSTEGCFYADELVDR
1	BN1106_s468B000343.mRNA-1	56	675	654.644	1960.91	1960.92	3	TIEEIEQWMSSPAVDAR
1	BN1106_s468B000343.mRNA-1	56	675	681.367	2041.08	2041.07	3	IPDAVALYDGKPATPSEVAK
1	BN1106_s468B000343.mRNA-1	56	675	1106.08	2210.14	2210.14	2	IEDNIVITEAGNELLTDVPR
1	BN1106_s468B000343.mRNA-1	56	675	847.079	2538.22	2538.21	3	GVFILLQGGSDTYHGDSDAANVFR
1	BN1106_s468B000343.mRNA-1	56	675	1010.15	3027.43	3027.42	3	QESFFHWAFGALEPDWYGAIEISTAR
1	BN1106_s468B000343.mRNA-1	56	675	1116.57	3346.69	3346.68	3	ILQPNMVITVEPGCYFIDQLLDEALQSPK	Oxidation (M)
1	BN1106_s819B000364.mRNA-1	48.6	661	454.74	907.465	907.465	2	AFEALTEK
1	BN1106_s819B000364.mRNA-1	48.6	661	536.764	1071.51	1071.51	2	LEIYDEYK
1	BN1106_s819B000364.mRNA-1	48.6	661	561.297	1120.58	1121.57	2	LGTDEATFIR
1	BN1106_s819B000364.mRNA-1	48.6	661	566.741	1131.47	1131.6	2	SVVNMDLVQK
1	BN1106_s819B000364.mRNA-1	48.6	661	574.803	1147.59	1147.59	2	SVVNMDLVQK	Oxidation (M)
1	BN1106_s819B000364.mRNA-1	48.6	661	595.332	1188.65	1188.64	2	ILLTLMGVSDQ
1	BN1106_s819B000364.mRNA-1	48.6	661	603.805	1205.6	1204.64	2	ILLTLMGVSDQ	Oxidation (M)
1	BN1106_s819B000364.mRNA-1	48.6	661	666.811	1331.61	1331.6	2	APASINVEEDCK
1	BN1106_s819B000364.mRNA-1	48.6	661	669.815	1337.62	1337.61	2	DIEELYDAGTGR
1	BN1106_s819B000364.mRNA-1	48.6	661	758.898	1515.78	1515.78	2	DELSESQLQQVLK
1	BN1106_s819B000364.mRNA-1	48.6	661	546.295	1635.86	1635.86	3	GLGTDEAGLIDILGHR
1	BN1106_s819B000364.mRNA-1	48.6	661	825.9	1649.78	1649.78	2	TLETDIEGDLSGCLK
1	BN1106_s819B000364.mRNA-1	48.6	661	551.965	1652.87	1651.89	3	ILIGPNGETYHPTLK
1	BN1106_s819B000364.mRNA-1	48.6	661	1007.48	2012.95	2012.94	2	SLTEAIESETSGDFESALK
1	BN1106_s819B000364.mRNA-1	48.6	661	699.019	2094.04	2095.07	3	EAMKGLGTDEAGLIDILGHR
1	BN1106_s819B000364.mRNA-1	48.6	661	1116.57	2231.13	2231.14	2	ESVIVEVLCTATNNEIEAIK
1	BN1106_s3585B000136.mRNA-1	27.3	639	478.295	954.576	954.575	2	LPIEKDLK
1	BN1106_s3585B000136.mRNA-1	27.3	639	495.769	989.523	989.518	2	VPDEYVLR
1	BN1106_s3585B000136.mRNA-1	27.3	639	501.235	1000.45	1000.45	2	YNELGYDK
1	BN1106_s3585B000136.mRNA-1	27.3	639	509.755	1017.5	1017.49	2	GWISGVDER
1	BN1106_s3585B000136.mRNA-1	27.3	639	515.782	1029.55	1030.55	2	VKGEAGMPVK	Oxidation (M)
1	BN1106_s3585B000136.mRNA-1	27.3	639	521.282	1040.55	1041.62	2	VIVWLGLDK
1	BN1106_s3585B000136.mRNA-1	27.3	639	561.284	1120.55	1120.55	2	NLSLDQFER
1	BN1106_s3585B000136.mRNA-1	27.3	639	564.244	1126.47	1126.57	2	TDISEKHAAR
1	BN1106_s3585B000136.mRNA-1	27.3	639	601.825	1201.64	1201.63	2	GIEILCWGVR
1	BN1106_s3585B000136.mRNA-1	27.3	639	605.298	1208.58	1208.58	2	LYASLGEWDR
1	BN1106_s3585B000136.mRNA-1	27.3	639	623.822	1245.63	1245.63	2	TPTAILEDVCK
1	BN1106_s3585B000136.mRNA-1	27.3	639	647.795	1293.58	1293.57	2	SLDGEGNFNWR
1	BN1106_s3585B000136.mRNA-1	27.3	639	665.851	1329.69	1329.72	2	KGIEILCWGVR
1	BN1106_s3585B000136.mRNA-1	27.3	639	668.338	1334.66	1334.61	2	QAESFSGVPEER
1	BN1106_s3585B000136.mRNA-1	27.3	639	740.865	1479.72	1479.72	2	TQIVAETYENQGK
1	BN1106_s3585B000136.mRNA-1	27.3	639	497.644	1489.91	1489.91	3	LALHILNMLPIVK	Oxidation (M)
1	BN1106_s3585B000136.mRNA-1	27.3	639	760.879	1519.74	1519.74	2	NYVPNTLNPEFGR
1	BN1106_s3585B000136.mRNA-1	27.3	639	782.385	1562.76	1562.74	2	GFLDFCNTFTLTK
1	BN1106_s3585B000136.mRNA-1	27.3	639	814.84	1627.67	1627.66	2	NVDEDEDNFAGEFK
1	BN1106_s3585B000136.mRNA-1	27.3	639	561.979	1682.91	1682.91	3	GDLYAVPDNVRPVLR
1	BN1106_s3585B000136.mRNA-1	27.3	639	863.472	1724.93	1724.93	2	DGGELLAAAELLLLDGR
1	BN1106_s3585B000136.mRNA-1	27.3	639	895.95	1789.89	1789.71	2	SCNLNMMNSVSQDMK	2 Oxidation (M)
1	BN1106_s3585B000136.mRNA-1	27.3	639	654.055	1959.14	1958.95	3	VGIHVLQDMSSYQVDPR	Oxidation (M)
1	BN1106_s3585B000136.mRNA-1	27.3	639	529.261	2113.02	2113.01	4	WDGDWFVHPDVSILYHK
1	BN1106_s3585B000136.mRNA-1	27.3	639	784.416	2350.23	2350.22	3	VVVWNTYEVILQEANIFGEK
1	BN1106_s3585B000136.mRNA-1	27.3	639	607.832	2427.3	2427.3	4	DGGELLAAAELLLLDGRDPPAPPK
1	BN1106_s2349B000188.mRNA-1	64.6	626	537.79	1073.57	1073.57	2	EPQLFVWR
1	BN1106_s2349B000188.mRNA-1	64.6	626	579.793	1157.57	1157.58	2	FISELQHER
1	BN1106_s2349B000188.mRNA-1	64.6	626	581.814	1161.61	1161.61	2	ILNGGIESGFR
1	BN1106_s2349B000188.mRNA-1	64.6	626	657.815	1313.62	1313.61	2	EVEGYESNLFK
1	BN1106_s2349B000188.mRNA-1	64.6	626	710.363	1418.71	1418.71	2	LNYDVHFWIGR
1	BN1106_s2349B000188.mRNA-1	64.6	626	710.816	1419.62	1419.62	2	SSTQDEYGTAAYK
1	BN1106_s2349B000188.mRNA-1	64.6	626	790.881	1579.75	1579.75	2	DTNLALFGSDEDKR
1	BN1106_s2349B000188.mRNA-1	64.6	626	823.444	1644.87	1644.88	2	LVVMQEVDLSANSLK
1	BN1106_s2349B000188.mRNA-1	64.6	626	916.945	1831.88	1831.88	2	DAAMTEEAWIPVTQVR	Oxidation (M)
1	BN1106_s2349B000188.mRNA-1	64.6	626	934.979	1867.94	1867.95	2	TVELDTLLDGICVQHR
1	BN1106_s2349B000188.mRNA-1	64.6	626	633.69	1898.05	1898.04	3	YLQQTTHPFVPVTVLR
1	BN1106_s2349B000188.mRNA-1	64.6	626	654.334	1959.98	1959.97	3	KDAAMTEEAWIPVTQVR	Oxidation (M)
1	BN1106_s2349B000188.mRNA-1	64.6	626	1072.5	2142.99	2142	2	SDDVFILDLGSSAYQWNGR
1	BN1106_s2349B000188.mRNA-1	64.6	626	1518.23	3034.44	3033.45	2	VTPINPNDYGQFFNGDSYIVLNVYER
1	BN1106_s3261B000048.mRNA-1	28.1	615	476.256	950.497	950.507	2	VTFEIGGTK
1	BN1106_s3261B000048.mRNA-1	28.1	615	478.286	954.558	954.554	2	WALIIDPK
1	BN1106_s3261B000048.mRNA-1	28.1	615	559.372	1116.73	1116.73	2	LGLAPPPLVIK
1	BN1106_s3261B000048.mRNA-1	28.1	615	563.759	1125.5	1125.5	2	DYYYLDFK
1	BN1106_s3261B000048.mRNA-1	28.1	615	573.317	1144.62	1144.62	2	LQWWPIFR
1	BN1106_s3261B000048.mRNA-1	28.1	615	594.331	1186.65	1186.64	2	IESEIIQDLK
1	BN1106_s3261B000048.mRNA-1	28.1	615	610.833	1219.65	1219.64	2	LNLGVDFSDIK
1	BN1106_s3261B000048.mRNA-1	28.1	615	659.355	1316.7	1316.7	2	VVDVYLPEDIR
1	BN1106_s3261B000048.mRNA-1	28.1	615	660.302	1318.59	1319.64	2	GGIEEMPIEFAK
1	BN1106_s3261B000048.mRNA-1	28.1	615	673.318	1344.62	1344.62	2	DIYYSVVDSER
1	BN1106_s3261B000048.mRNA-1	28.1	615	676.353	1350.69	1349.71	2	WNGQITTVYIR
1	BN1106_s3261B000048.mRNA-1	28.1	615	476.256	1425.75	1425.73	3	QVLFHQDPESVK
1	BN1106_s3261B000048.mRNA-1	28.1	615	822.416	1642.82	1642.82	2	NLLASDDSGLSDPLAR
1	BN1106_s3261B000048.mRNA-1	28.1	615	567.309	1698.91	1698.92	3	VGTAISVANPVSETVAGK
1	BN1106_s3261B000048.mRNA-1	28.1	615	935.486	1868.96	1868.96	2	VPFEGLPSFTELAAYTK
1	BN1106_s3261B000048.mRNA-1	28.1	615	945.48	1888.95	1888.95	2	LIGEFVTDVQTVYDYK
1	BN1106_s3261B000048.mRNA-1	28.1	615	652	1952.98	1952.98	3	EKGDQDENIEANLILPR
1	BN1106_s3261B000048.mRNA-1	28.1	615	989.024	1976.03	1976.03	2	NIYFLFASIFDATVIDK
1	BN1106_s3261B000048.mRNA-1	28.1	615	1043.56	2085.11	2085.11	2	GQTPAGELLAAFDLIQVNTK
1	BN1106_s3261B000048.mRNA-1	28.1	615	806.109	2415.3	2415.27	3	VEVLFWSMFGMARQHLLPVR
1	BN1106_s3261B000048.mRNA-1	28.1	615	1309.18	2616.34	2616.34	2	TLQQVVVEVFDLDPGNELEFLGR
1	BN1106_s3261B000048.mRNA-1	28.1	615	893.421	2677.24	2676.27	3	DPWAGPCGFVKVDMSVVEQGQQVK	Oxidation (M)
1	BN1106_s3396B000086.mRNA-1	15.4	613	565.787	1129.56	1129.56	2	YFASTSLWR
1	BN1106_s3396B000086.mRNA-1	15.4	613	846.436	1690.86	1690.85	2	TASEGVAFLDLGEVQR
1	BN1106_s3396B000086.mRNA-1	15.4	613	972.447	1942.88	1942.87	2	FYSVNELMELDNADQR
1	BN1106_s3396B000086.mRNA-1	15.4	613	980.443	1958.87	1958.87	2	FYSVNELMELDNADQR	Oxidation (M)
1	BN1106_s175B000200.mRNA-1	43.2	595	455.239	908.464	908.46	2	YLTEVER
1	BN1106_s175B000200.mRNA-1	43.2	595	471.748	941.482	941.482	2	VVEPIDDR
1	BN1106_s175B000200.mRNA-1	43.2	595	472.269	942.524	942.525	2	GAAAIAAAATR
1	BN1106_s175B000200.mRNA-1	43.2	595	472.283	942.551	942.55	2	GLTDAVLVR
1	BN1106_s175B000200.mRNA-1	43.2	595	499.254	996.494	996.495	2	YVCEVVTK
1	BN1106_s175B000200.mRNA-1	43.2	595	502.745	1003.48	1003.47	2	MYPTYVSK	Oxidation (M)
1	BN1106_s175B000200.mRNA-1	43.2	595	548.765	1095.52	1096.59	2	LATHQEASIK
1	BN1106_s175B000200.mRNA-1	43.2	595	640.839	1279.66	1279.67	2	EVTVGIDGSLYK
1	BN1106_s175B000200.mRNA-1	43.2	595	700.852	1399.69	1399.68	2	MISGMYLGEIVR	2 Oxidation (M)
1	BN1106_s175B000200.mRNA-1	43.2	595	724.408	1446.8	1446.8	2	AAYLVGAGIACLLR
1	BN1106_s175B000200.mRNA-1	43.2	595	496.28	1485.82	1485.82	3	FPSLNTLPLSLER
1	BN1106_s175B000200.mRNA-1	43.2	595	788.871	1575.73	1575.71	2	MSGTGEELFDYIAK	Oxidation (M)
1	BN1106_s175B000200.mRNA-1	43.2	595	469.493	1873.94	1873.93	4	YLTEVERDPPHLSYR
1	BN1106_s175B000200.mRNA-1	43.2	595	744.385	2230.13	2230.13	3	GFSAAGVTGQNVAQLLQDAIDR
1	BN1106_s175B000200.mRNA-1	43.2	595	920.443	2758.31	2758.3	3	AGANAQCVAVVNDTVGTLASCALEDPR
1	BN1106_s175B000200.mRNA-1	43.2	595	654.508	3267.5	3266.58	5	MYPTYVSKIPDGTVESGAYLALDLGGTNYR	Oxidation (M)
1	BN1106_s246B000252.mRNA-1	35.1	556	457.777	913.539	913.538	2	VLDWILR
1	BN1106_s246B000252.mRNA-1	35.1	556	488.277	974.54	973.519	2	DAVSSLGVAR
1	BN1106_s246B000252.mRNA-1	35.1	556	508.774	1015.53	1015.53	2	TVISTPDQR
1	BN1106_s246B000252.mRNA-1	35.1	556	528.264	1054.51	1054.51	2	FFWEGLEK
1	BN1106_s246B000252.mRNA-1	35.1	556	530.314	1058.61	1058.62	2	MGTGVLQLLK
1	BN1106_s246B000252.mRNA-1	35.1	556	538.313	1074.61	1074.61	2	MGTGVLQLLK	Oxidation (M)
1	BN1106_s246B000252.mRNA-1	35.1	556	621.306	1240.6	1240.59	2	YVAAAFPSACGK
1	BN1106_s246B000252.mRNA-1	35.1	556	451.234	1350.68	1350.66	3	YLEHWLSFEK
1	BN1106_s246B000252.mRNA-1	35.1	556	677.338	1352.66	1352.63	2	FMWPGFGENLR
1	BN1106_s246B000252.mRNA-1	35.1	556	712.834	1423.65	1423.65	2	ITCVGDDIAWMK	Oxidation (M)
1	BN1106_s246B000252.mRNA-1	35.1	556	759.391	1516.77	1516.76	2	GTLGIWMSPADLEK
1	BN1106_s246B000252.mRNA-1	35.1	556	760.909	1519.8	1519.81	2	TNLAMLQATLPGYK
1	BN1106_s246B000252.mRNA-1	35.1	556	767.388	1532.76	1532.75	2	GTLGIWMSPADLEK	Oxidation (M)
1	BN1106_s246B000252.mRNA-1	35.1	556	768.889	1535.76	1535.76	2	NTIFTNVAELSDGR
1	BN1106_s246B000252.mRNA-1	35.1	556	768.907	1535.8	1535.8	2	TNLAMLQATLPGYK	Oxidation (M)
1	BN1106_s246B000252.mRNA-1	35.1	556	788.871	1575.73	1575.88	2	IMTRMGTGVLQLLK	Oxidation (M)
1	BN1106_s246B000252.mRNA-1	35.1	556	537.299	1608.87	1608.87	3	EGWLAEHMLILGLK
1	BN1106_s246B000252.mRNA-1	35.1	556	605.982	1814.93	1814.92	3	RPEGVPLVMQSFNWR
1	BN1106_s246B000252.mRNA-1	35.1	556	611.315	1830.92	1830.92	3	RPEGVPLVMQSFNWR	Oxidation (M)
1	BN1106_s246B000252.mRNA-1	35.1	556	822.429	2464.26	2463.28	3	LDGLNPKPDINGLLSQPPDFWK
1	BN1106_s246B000252.mRNA-1	35.1	556	1162.57	3484.68	3484.68	3	FCTPASQCPIIDPDWEKPEGVPIDAIIFGGR
1	BN1106_s4860B000047.mRNA-1	41.6	551	539.268	1076.52	1076.53	2	IREEYPDR
1	BN1106_s4860B000047.mRNA-1	41.6	551	565.802	1129.59	1129.59	2	FPGQLNADLR
1	BN1106_s4860B000047.mRNA-1	41.6	551	580.343	1158.67	1158.62	2	LAVNMVPFPR	Oxidation (M)
1	BN1106_s4860B000047.mRNA-1	41.6	551	616.293	1230.57	1230.57	2	VSEQFTAMFR	Oxidation (M)
1	BN1106_s4860B000047.mRNA-1	41.6	551	664.828	1327.64	1327.64	2	INVYYNEATGGK
1	BN1106_s4860B000047.mRNA-1	41.6	551	808.425	1614.83	1614.83	2	AILVDLEPGTMDSVR
1	BN1106_s4860B000047.mRNA-1	41.6	551	816.422	1630.83	1630.82	2	AILVDLEPGTMDSVR	Oxidation (M)
1	BN1106_s4860B000047.mRNA-1	41.6	551	846.436	1690.86	1690.86	2	ALTVPELTQQMFDAK
1	BN1106_s4860B000047.mRNA-1	41.6	551	854.433	1706.85	1706.85	2	ALTVPELTQQMFDAK	Oxidation (M)
1	BN1106_s4860B000047.mRNA-1	41.6	551	979.998	1957.98	1957.97	2	GHYTEGAELVDSVLDVVR
1	BN1106_s4860B000047.mRNA-1	41.6	551	703.384	2107.13	2108.02	3	EEYPDRIMNTFSVVPSPK
1	BN1106_s4860B000047.mRNA-1	41.6	551	903.455	2707.34	2707.33	3	LTTPTYGDLNHLVSATMSGVTTCLR
1	BN1106_s4860B000047.mRNA-1	41.6	551	779.864	3115.43	3115.42	4	FWEVISDEHGIDPTGTYHGDSDLQLER
1	BN1106_s3904B000042.mRNA-1	29.5	522	454.267	906.518	906.517	2	NLLSVAYK
1	BN1106_s3904B000042.mRNA-1	29.5	522	595.332	1188.65	1188.65	2	DSTLIMQLLR
1	BN1106_s3904B000042.mRNA-1	29.5	522	602.808	1203.6	1204.65	2	DSTLIMQLLR	Oxidation (M)
1	BN1106_s3904B000042.mRNA-1	29.5	522	618.804	1235.59	1235.59	2	MVVELNDICK	Oxidation (M)
1	BN1106_s3904B000042.mRNA-1	29.5	522	664.284	1326.55	1326.55	2	YCAEVADTENR
1	BN1106_s3904B000042.mRNA-1	29.5	522	672.327	1342.64	1342.64	2	QAIVDSSFDAYK
1	BN1106_s3904B000042.mRNA-1	29.5	522	1001.96	2001.91	2001.91	2	SFDEALAELDTLGEDSYK
1	BN1106_s3904B000042.mRNA-1	29.5	522	749.405	2245.19	2244.18	3	LGLALNFSVFYYEIKDQPK
1	BN1106_s3904B000042.mRNA-1	29.5	522	1144.59	2287.17	2287.17	2	EVLDILQNYLIPNAVSDESR
1	BN1106_s584B000346.mRNA-1	7.7	508	462.734	923.453	923.453	2	CGQIFTAK
1	BN1106_s584B000346.mRNA-1	7.7	508	488.286	974.557	974.555	2	SPALLYVGR
1	BN1106_s584B000346.mRNA-1	7.7	508	587.323	1172.63	1172.63	2	FKFSQIFTR
1	BN1106_s584B000346.mRNA-1	7.7	508	683.329	1364.64	1364.65	2	EDVDTFIEELR
1	BN1106_s584B000346.mRNA-1	7.7	508	603.314	1806.92	1806.9	3	LNSKEDVDTFIEELR
1	BN1106_s584B000346.mRNA-1	7.7	508	971.004	1939.99	1939.99	2	TFDDVAEELATPHIVVGK
1	BN1106_s584B000346.mRNA-1	7.7	508	718.67	2152.99	2152.98	3	EDVDTFIEELREEMEAAK
1	BN1106_s584B000346.mRNA-1	7.7	508	724.003	2168.99	2168.98	3	EDVDTFIEELREEMEAAK	Oxidation (M)
1	BN1106_s7079B000034.mRNA-1	38.4	445	469.252	936.49	936.492	2	AYNEIVTK
1	BN1106_s7079B000034.mRNA-1	38.4	445	549.776	1097.54	1097.53	2	CGAAAVAGFFK
1	BN1106_s7079B000034.mRNA-1	38.4	445	599.364	1196.71	1196.71	2	LLLSLTGPLDR
1	BN1106_s7079B000034.mRNA-1	38.4	445	643.818	1285.62	1285.62	2	GIVYDSGGYDLK
1	BN1106_s7079B000034.mRNA-1	38.4	445	481.299	1440.87	1440.87	3	VGSTKPLLALAFPK
1	BN1106_s7079B000034.mRNA-1	38.4	445	788.934	1575.85	1575.85	2	ISDSELQNLFLIGK
1	BN1106_s7079B000034.mRNA-1	38.4	445	609.304	1824.89	1824.95	3	VELSGGGVLLDAQPVDEK
1	BN1106_s7079B000034.mRNA-1	38.4	445	626.666	1876.98	1875.99	3	DDNSSILPPGVMHLLIR
1	BN1106_s7079B000034.mRNA-1	38.4	445	786.399	2356.18	2356.09	3	GIVYDSGGYDLKVGGNMATMHR	Oxidation (M)
1	BN1106_s7079B000034.mRNA-1	38.4	445	731.885	2923.51	2923.5	4	SLNIDSPEHDAVVLVAQDPLSLAHDLR
1	BN1106_s4252B000085.mRNA-1	37.5	403	450.779	899.543	899.544	2	QTVAVGVVK
1	BN1106_s4252B000085.mRNA-1	37.5	403	488.277	974.54	974.544	2	LPLQDVYK
1	BN1106_s4252B000085.mRNA-1	37.5	403	513.31	1024.61	1024.6	2	IGGIGTVPVGR
1	BN1106_s4252B000085.mRNA-1	37.5	403	528.264	1054.51	1053.5	2	SDKMPWFK	Oxidation (M)
1	BN1106_s4252B000085.mRNA-1	37.5	403	560.802	1119.59	1119.59	2	STTTGHLIYK
1	BN1106_s4252B000085.mRNA-1	37.5	403	565.334	1128.65	1128.65	2	GITIDIALWK
1	BN1106_s4252B000085.mRNA-1	37.5	403	577.292	1152.57	1153.54	2	EAAEMGKGSFK
1	BN1106_s4252B000085.mRNA-1	37.5	403	605.278	1208.54	1208.54	2	VMEENPSMIK	2 Oxidation (M)
1	BN1106_s4252B000085.mRNA-1	37.5	403	714.311	1426.61	1426.6	2	MDSTQPPYSETR	Oxidation (M)
1	BN1106_s4252B000085.mRNA-1	37.5	403	471.73	1882.89	1882.88	4	AGYAPVLDCHTAHIACK
1	BN1106_s4252B000085.mRNA-1	37.5	403	1010.02	2018.02	2018.02	2	TVPFIPISGWVGDNMLEK	Oxidation (M)
1	BN1106_s4252B000085.mRNA-1	37.5	403	849.139	2544.39	2544.39	3	IETGILKPGMVVTFAPTNLSTEVK
1	BN1106_s4252B000085.mRNA-1	37.5	403	854.459	2560.36	2560.38	3	IETGILKPGMVVTFAPTNLSTEVK	Oxidation (M)
1	BN1106_s4252B000085.mRNA-1	37.5	403	679.857	2715.4	2715.39	4	TGFTLYDALDSIDPPERPTNKPLR
1	BN1106_s4252B000085.mRNA-1	37.5	403	569.708	2843.5	2843.48	5	KTGFTLYDALDSIDPPERPTNKPLR
1	BN1106_s617B000566.mRNA-1	36	399	503.257	1004.5	1004.5	2	LAMALEEGR	Oxidation (M)
1	BN1106_s617B000566.mRNA-1	36	399	522.307	1042.6	1042.48	2	ANGVMAGMHR
1	BN1106_s617B000566.mRNA-1	36	399	550.256	1098.5	1099.49	2	KEDYEFNR
1	BN1106_s617B000566.mRNA-1	36	399	595.285	1188.55	1188.57	2	VSQSLQEAGDR
1	BN1106_s617B000566.mRNA-1	36	399	605.802	1209.59	1209.59	2	GITYDTGGADIK
1	BN1106_s617B000566.mRNA-1	36	399	611.315	1220.62	1220.61	2	ISDMAEISTVR
1	BN1106_s617B000566.mRNA-1	36	399	619.31	1236.61	1236.6	2	ISDMAEISTVR	Oxidation (M)
1	BN1106_s617B000566.mRNA-1	36	399	651.333	1300.65	1301.6	2	ANGVMAGMHRDK	Oxidation (M)
1	BN1106_s617B000566.mRNA-1	36	399	671.808	1341.6	1341.6	2	MVMTDLLCEAK	2 Oxidation (M)
1	BN1106_s617B000566.mRNA-1	36	399	450.207	1347.6	1346.6	3	HYTAVMDNGPAR	Oxidation (M)
1	BN1106_s617B000566.mRNA-1	36	399	889.952	1777.89	1777.88	2	NSVGADSYVADEILVAR
1	BN1106_s617B000566.mRNA-1	36	399	1013.57	2025.13	2025.13	2	TLGELQPPGLSVSAALAFVR
1	BN1106_s617B000566.mRNA-1	36	399	1025.52	2049.02	2049.03	2	YEPPNPTEVDTTLYLIGK
1	BN1106_s6576B000103.mRNA-1	55.6	380	520.261	1038.51	1038.51	2	EGIPPDQQR
1	BN1106_s6576B000103.mRNA-1	55.6	380	881.46	1760.9	1760.9	2	TITLEVEASDTIENVK
1	BN1106_s2907B000132.mRNA-1	26.3	379	488.73	975.446	975.441	2	AGFAGDDAPR
1	BN1106_s2907B000132.mRNA-1	26.3	379	499.75	997.484	997.479	2	DLTDYLMK
1	BN1106_s2907B000132.mRNA-1	26.3	379	507.748	1013.48	1013.47	2	DLTDYLMK	Oxidation (M)
1	BN1106_s2907B000132.mRNA-1	26.3	379	566.768	1131.52	1131.52	2	GYSFTTTAER
1	BN1106_s2907B000132.mRNA-1	26.3	379	599.768	1197.52	1197.52	2	DSYVGDEAQSK
1	BN1106_s2907B000132.mRNA-1	26.3	379	743.851	1485.69	1485.68	2	EEYNESGPGIVHR
1	BN1106_s2907B000132.mRNA-1	26.3	379	505.921	1514.74	1514.74	3	IWHHTFYNELR
1	BN1106_s2907B000132.mRNA-1	26.3	379	658.013	1971.02	1971.01	3	VAPEEHPVLLTEAPMNPK
1	BN1106_s2907B000132.mRNA-1	26.3	379	663.345	1987.01	1987.01	3	VAPEEHPVLLTEAPMNPK	Oxidation (M)
1	BN1106_s2907B000132.mRNA-1	26.3	379	1377.17	2752.32	2752.44	2	KYSVWIGGSILASLSTFHQMWITK
1	BN1106_s2907B000132.mRNA-1	26.3	379	1095.87	3284.59	3284.59	3	MTQIMFETFNTPAMYVAIQAVLSLYASGR	2 Oxidation (M)
1	BN1106_s586B000374.mRNA-1	46.5	376	536.277	1070.54	1070.53	2	SSYEVLVMK	Oxidation (M)
1	BN1106_s586B000374.mRNA-1	46.5	376	622.338	1242.66	1242.57	2	LMHDGDMLPAK	Oxidation (M)
1	BN1106_s586B000374.mRNA-1	46.5	376	576.628	1726.86	1726.85	3	INQGFQAGLSWVHDR
1	BN1106_s586B000374.mRNA-1	46.5	376	945.454	1888.89	1888.89	2	DGNVPSNAIDAGDGIYVGR
1	BN1106_s586B000374.mRNA-1	46.5	376	949.98	1897.94	1897.94	2	YSVLAGLSDSGDPIYVSR
1	BN1106_s606B000246.mRNA-1	28.4	361	452.222	902.429	902.421	2	FDLMYSK
1	BN1106_s606B000246.mRNA-1	28.4	361	507.778	1013.54	1014.57	2	DVNAAIATIK
1	BN1106_s606B000246.mRNA-1	28.4	361	535.796	1069.58	1070.6	2	EIVDLVLDR
1	BN1106_s606B000246.mRNA-1	28.4	361	470.93	1409.77	1409.77	3	QLFHPEQLITGK
1	BN1106_s606B000246.mRNA-1	28.4	361	729.438	1456.86	1456.86	2	LIGQIVSSITASLR
1	BN1106_s606B000246.mRNA-1	28.4	361	533.595	1597.76	1597.76	3	TIQFVDWCPTGFK
1	BN1106_s606B000246.mRNA-1	28.4	361	851.456	1700.9	1700.9	2	AVFLDLEPTVVDEVR
1	BN1106_s606B000246.mRNA-1	28.4	361	573.634	1717.88	1717.87	3	NLDIERPTYTNLNR
1	BN1106_s606B000246.mRNA-1	28.4	361	581.655	1741.94	1741.94	3	IHFPLATFAPTISAEK
1	BN1106_s606B000246.mRNA-1	28.4	361	609	1823.98	1823.98	3	VGINYQPPTVVPGGDLAK
1	BN1106_s2151B000135.mRNA-1	23.5	359	539.268	1076.52	1076.53	2	IREEYPDR
1	BN1106_s2151B000135.mRNA-1	23.5	359	654.845	1307.68	1307.68	2	IMSTFSVVPSPK	Oxidation (M)
1	BN1106_s2151B000135.mRNA-1	23.5	359	664.828	1327.64	1327.64	2	INVYYNEATGGK
1	BN1106_s2151B000135.mRNA-1	23.5	359	808.425	1614.83	1614.83	2	AILVDLEPGTMDSVR
1	BN1106_s2151B000135.mRNA-1	23.5	359	816.422	1630.83	1630.82	2	AILVDLEPGTMDSVR	Oxidation (M)
1	BN1106_s2151B000135.mRNA-1	23.5	359	979.998	1957.98	1957.97	2	GHYTEGAELVDSVLDVVR
1	BN1106_s2151B000135.mRNA-1	23.5	359	687.686	2060.04	2061.04	3	IMSTFSVVPSPKFTAMFR	Oxidation (M)
1	BN1106_s6840B000044.mRNA-4	38.5	352	520.261	1038.51	1038.51	2	EGIPPDQQR
1	BN1106_s6840B000044.mRNA-4	38.5	352	889.458	1776.9	1776.9	2	TITLEVESSDTIENVK
1	BN1106_s4469B000065.mRNA-1	32	330	594.35	1186.69	1187.54	2	IGVENEEENR
1	BN1106_s4469B000065.mRNA-1	32	330	635.837	1269.66	1269.66	2	ATEQVLAFTYK
1	BN1106_s4469B000065.mRNA-1	32	330	737.877	1473.74	1473.74	2	GILAADESTGTIGNR
1	BN1106_s4469B000065.mRNA-1	32	330	543.996	1628.97	1628.96	3	LVDHLIQNGIIPGIK
1	BN1106_s4469B000065.mRNA-1	32	330	835.46	1668.9	1668.9	2	ASPEEIALATVTALQR
1	BN1106_s4469B000065.mRNA-1	32	330	736.377	2206.11	2206.11	3	ISQTTPSYQALMENANVLAR
1	BN1106_s4469B000065.mRNA-1	32	330	786.399	2356.18	2356.17	3	GVVPLAGSINECTTQGLDGLAER
1	BN1106_s4469B000065.mRNA-1	32	330	900.119	2697.33	2698.36	3	VDKGVVPLAGSINECTTQGLDGLAER
1	BN1106_s4469B000065.mRNA-1	32	330	908.463	2722.37	2722.38	3	CVLKISQTTPSYQALMENANVLAR	Oxidation (M)
1	BN1106_s1153B000359.mRNA-1	37.6	297	536.287	1070.56	1070.56	2	YLTVAAMFR
1	BN1106_s1153B000359.mRNA-1	37.6	297	544.284	1086.55	1086.55	2	YLTVAAMFR	Oxidation (M)
1	BN1106_s1153B000359.mRNA-1	37.6	297	565.802	1129.59	1129.59	2	FPGQLNADLR
1	BN1106_s1153B000359.mRNA-1	37.6	297	580.343	1158.67	1158.62	2	LAVNMVPFPR	Oxidation (M)
1	BN1106_s1153B000359.mRNA-1	37.6	297	723.849	1445.68	1445.68	2	EVDEQMLNVQNK
1	BN1106_s1153B000359.mRNA-1	37.6	297	731.845	1461.68	1461.68	2	EVDEQMLNVQNK	Oxidation (M)
1	BN1106_s1153B000359.mRNA-1	37.6	297	559.959	1676.86	1676.84	3	AVTVPELTQQMFDAK
1	BN1106_s1153B000359.mRNA-1	37.6	297	848.922	1695.83	1695.83	2	NSSYFVEWIPNNVK
1	BN1106_s1153B000359.mRNA-1	37.6	297	717.699	2150.08	2151.06	3	MSGVTTCLRFPGQLNADLR	Oxidation (M)
1	BN1106_s445B000221.mRNA-1	33	290	490.262	978.508	977.493	2	NNSIFIDR
1	BN1106_s445B000221.mRNA-1	33	290	515.782	1029.55	1029.55	2	LPCTTTLPK
1	BN1106_s445B000221.mRNA-1	33	290	529.784	1057.55	1057.55	2	ANTQIELNR
1	BN1106_s445B000221.mRNA-1	33	290	536.735	1071.46	1070.61	2	EINDLIRAK
1	BN1106_s445B000221.mRNA-1	33	290	536.749	1071.48	1071.48	2	DWFASYQR
1	BN1106_s445B000221.mRNA-1	33	290	572.315	1142.62	1141.62	2	LLQANDRGQK
1	BN1106_s445B000221.mRNA-1	33	290	599.844	1197.67	1197.67	2	ALLAEVEAVQR
1	BN1106_s445B000221.mRNA-1	33	290	608.822	1215.63	1215.63	2	AQDMLQELLR
1	BN1106_s445B000221.mRNA-1	33	290	658.346	1314.68	1315.69	2	FLEQNLRDGPK
1	BN1106_s445B000221.mRNA-1	33	290	471.583	1411.73	1411.72	3	DSIALLHSQLCR
1	BN1106_s445B000221.mRNA-1	33	290	485.902	1454.68	1454.68	3	QCVDLVHDNVEK
1	BN1106_s445B000221.mRNA-1	33	290	704.691	2111.05	2111.05	3	NQLQASLGHTLQEISDTEK
1	BN1106_s445B000221.mRNA-1	33	290	795.374	2383.1	2383.09	3	LSDIVFWENELSDEIDNMAK	Oxidation (M)
1	BN1106_s445B000221.mRNA-1	33	290	660.59	2638.33	2638.32	4	NQLQASLGHTLQEISDTEKEIER
1	BN1106_s445B000221.mRNA-1	33	290	891.768	2672.28	2672.28	3	YPLSHSLVDSTAPENDLSELCGIR
1	BN1106_s445B000221.mRNA-1	33	290	1038.84	3113.5	3113.51	3	EEIGTSLAQIAQYLSDHWNDVNAALAER
1	BN1106_s5174B000030.mRNA-1	41.1	281	565.287	1128.56	1128.6	2	AAVKAAADGPMK
1	BN1106_s5174B000030.mRNA-1	41.1	281	590.3	1178.59	1178.58	2	NNPISVHNER
1	BN1106_s5174B000030.mRNA-1	41.1	281	676.86	1351.71	1352.66	2	FPYDITIDQNK
1	BN1106_s5174B000030.mRNA-1	41.1	281	1076.04	2150.07	2150.07	2	GIVDVVAVNDPFIDLDYMR
1	BN1106_s5174B000030.mRNA-1	41.1	281	1084.05	2166.08	2166.07	2	GIVDVVAVNDPFIDLDYMR	Oxidation (M)
1	BN1106_s5174B000030.mRNA-1	41.1	281	980.488	2938.44	2938.42	3	DPTQIPWGASQAEYVVESTGVFTTIDK
1	BN1106_s122B000261.mRNA-1	24.3	242	490.262	978.508	978.419	2	EVFMMYK	2 Oxidation (M)
1	BN1106_s122B000261.mRNA-1	24.3	242	546.775	1091.54	1091.53	2	GSWEIEFPK
1	BN1106_s122B000261.mRNA-1	24.3	242	559.778	1117.54	1117.54	2	DINQWVSEK
1	BN1106_s122B000261.mRNA-1	24.3	242	604.308	1206.6	1206.6	2	SSPGVTVSFGNR
1	BN1106_s122B000261.mRNA-1	24.3	242	992.483	1982.95	1982.95	2	AIVLGDYDADVENVDFTK
1	BN1106_s617B000567.mRNA-1	40	232	490.262	978.508	978.502	2	DAAVYEALK
1	BN1106_s617B000567.mRNA-1	40	232	584.277	1166.54	1166.54	2	NVYDAACAGVK
1	BN1106_s617B000567.mRNA-1	40	232	910.975	1819.94	1819.93	2	LIYSPTGALNTDTADIR
1	BN1106_s617B000567.mRNA-1	40	232	734.726	2201.16	2201.16	3	INPNLGSELSIVPFPAHPSGR
1	BN1106_s1572B000219.mRNA-1	19.1	208	459.729	917.443	917.439	2	LNVQCER
1	BN1106_s1572B000219.mRNA-1	19.1	208	486.739	971.463	971.46	2	DIYTDAFK
1	BN1106_s1572B000219.mRNA-1	19.1	208	582.8	1163.59	1163.59	2	ELVSGIMQSGK	Oxidation (M)
1	BN1106_s1572B000219.mRNA-1	19.1	208	610.803	1219.59	1219.6	2	ELRQTSETEK
1	BN1106_s1572B000219.mRNA-1	19.1	208	622.338	1242.66	1242.66	2	DGLNLDTLLNR
1	BN1106_s1572B000219.mRNA-1	19.1	208	451.234	1350.68	1350.57	3	NSQIACNQCEK
1	BN1106_s1572B000219.mRNA-1	19.1	208	460.562	1378.66	1378.66	3	ELVSAGEFQPMR	Oxidation (M)
1	BN1106_s1572B000219.mRNA-1	19.1	208	508.025	1521.05	1520.77	3	AMQYNVLLGLEDR
1	BN1106_s1572B000219.mRNA-1	19.1	208	573.003	1715.99	1715.99	3	LFPLLPLLLGNDYTK
1	BN1106_s1572B000219.mRNA-1	19.1	208	953.535	1905.06	1905.06	2	TTQSTVQQAVIAFASLLK
1	BN1106_s1572B000219.mRNA-1	19.1	208	687.361	2059.06	2059.05	3	VNWLSQFNNDDLTKPLR
1	BN1106_s1572B000219.mRNA-1	19.1	208	718.364	2152.07	2152.15	3	LPPLSTSVFLDVVESFQFK
1	BN1106_s1572B000219.mRNA-1	19.1	208	813.472	2437.4	2437.39	3	ISLVHQLTELQLVAYELSLLR
1	BN1106_s4413B000122.mRNA-1	15.6	207	575.299	1148.58	1148.61	2	TATTMSPSLLK
1	BN1106_s4413B000122.mRNA-1	15.6	207	629.836	1257.66	1258.62	2	QAEAACNRIAR
1	BN1106_s4413B000122.mRNA-1	15.6	207	646.296	1290.58	1290.57	2	VEGSDEWGVDAK
1	BN1106_s4413B000122.mRNA-1	15.6	207	794.924	1587.83	1587.83	2	LLTPLPDGAYWTGGK
1	BN1106_s4413B000122.mRNA-1	15.6	207	608.981	1823.92	1823.92	3	QPITSDHVVLTWTDGR
1	BN1106_s4413B000122.mRNA-1	15.6	207	654.055	1959.14	1958.06	3	LLTPLPDGAYWTGGKLTR
1	BN1106_s686B000273.mRNA-1	29.8	206	454.267	906.518	906.517	2	NLLSVAYK
1	BN1106_s686B000273.mRNA-1	29.8	206	594.35	1186.69	1186.68	2	VSTEILGLLDK
1	BN1106_s686B000273.mRNA-1	29.8	206	595.332	1188.65	1188.65	2	DSTLIMQLLR
1	BN1106_s686B000273.mRNA-1	29.8	206	602.808	1203.6	1204.65	2	DSTLIMQLLR	Oxidation (M)
1	BN1106_s686B000273.mRNA-1	29.8	206	618.322	1234.63	1234.63	2	VFGGLEGSSQVR
1	BN1106_s686B000273.mRNA-1	29.8	206	576.628	1726.86	1725.96	3	ELLTINAKLAEQVER
1	BN1106_s686B000273.mRNA-1	29.8	206	701.992	2102.95	2102.95	3	TAFDDAIAELDSLSEESYK
1	BN1106_s285B000846.mRNA-1	34.8	204	452.222	902.429	902.421	2	FDLMYAK	Oxidation (M)
1	BN1106_s285B000846.mRNA-1	34.8	204	531.294	1060.57	1060.58	2	EVNASISTIK
1	BN1106_s285B000846.mRNA-1	34.8	204	470.93	1409.77	1409.77	3	QLFHPEQLITGK
1	BN1106_s285B000846.mRNA-1	34.8	204	533.595	1597.76	1597.76	3	TIQFVDWCPTGFK
1	BN1106_s285B000846.mRNA-1	34.8	204	551.974	1652.9	1652.9	3	AVLVDLEPTVVDEVR
1	BN1106_s285B000846.mRNA-1	34.8	204	573.634	1717.88	1717.87	3	NLDIERPTYTNLNR
1	BN1106_s285B000846.mRNA-1	34.8	204	596.333	1785.98	1784.95	3	IHFPLATYAPTINAEK
1	BN1106_s285B000846.mRNA-1	34.8	204	898.98	1795.94	1795.95	2	VGINYQPPTAVPGGDLAK
1	BN1106_s285B000846.mRNA-1	34.8	204	1011.48	2020.94	2020.9	2	TIGGGDDSFQTFFSETGAGK
1	BN1106_s285B000846.mRNA-1	34.8	204	628.287	2509.12	2510.18	4	TIGGGDDSFQTFFSETGAGKHVPR
1	BN1106_s233B000262.mRNA-1	20.1	203	480.261	958.507	958.508	2	AIVVTDGER
1	BN1106_s233B000262.mRNA-1	20.1	203	533.338	1064.66	1064.66	2	LTGLIPPLGGK
1	BN1106_s233B000262.mRNA-1	20.1	203	536.311	1070.61	1070.61	2	LFPPLTDIR
1	BN1106_s233B000262.mRNA-1	20.1	203	550.791	1099.57	1099.57	2	SVLQNWPEK
1	BN1106_s233B000262.mRNA-1	20.1	203	584.34	1166.67	1166.67	2	EVILAAIPEGR
1	BN1106_s233B000262.mRNA-1	20.1	203	768.889	1535.76	1536.69	2	AECTAEEAYKHTK
1	BN1106_s233B000262.mRNA-1	20.1	203	873.466	1744.92	1744.92	2	ILGLGDQGAFGMGIPVGK	Oxidation (M)
1	BN1106_s233B000262.mRNA-1	20.1	203	631.981	1892.92	1892.92	3	SVLVQFEDFANHNAFR
1	BN1106_s233B000262.mRNA-1	20.1	203	924.129	2769.37	2769.36	3	ISPVTNDDFLVASETLSALVADSDYK
1	BN1106_s4862B000066.mRNA-1	11.6	196	597.792	1193.57	1193.65	2	IMLTNSIKMK	Oxidation (M)
1	BN1106_s4862B000066.mRNA-1	11.6	196	715.88	1429.74	1429.74	2	IEDLETVLNQTR
1	BN1106_s4862B000066.mRNA-1	11.6	196	770.418	1538.82	1538.82	2	AVFLVFFQGDQLR
1	BN1106_s4862B000066.mRNA-1	11.6	196	807.874	1613.73	1613.87	2	SNSTLQPILNGLTTR
1	BN1106_s4862B000066.mRNA-1	11.6	196	900.119	2697.33	2698.43	3	MKMSIVLGVLHMLMGVILGAFNHR	2 Oxidation (M)
1	BN1106_s435B000243.mRNA-1	16.4	190	469.794	937.573	937.487	2	GIDTITYR
1	BN1106_s435B000243.mRNA-1	16.4	190	508.274	1014.53	1014.53	2	QSPAVVVCR
1	BN1106_s435B000243.mRNA-1	16.4	190	605.839	1209.66	1209.66	2	IAITYPELYK
1	BN1106_s435B000243.mRNA-1	16.4	190	494.622	1480.84	1480.84	3	LQEGVRPTLEALR
1	BN1106_s435B000243.mRNA-1	16.4	190	750.847	1499.68	1499.68	2	QLTEEQYEDFAK
1	BN1106_s435B000243.mRNA-1	16.4	190	1019.99	2037.97	2037.96	2	TLVSYTDWLDDEAGNLAR
1	BN1106_s435B000243.mRNA-1	16.4	190	1388.22	2774.42	2774.37	2	VAAVGDGGNDVGMIQAADVGFGLVGKEGR	Oxidation (M)
1	BN1106_s945B000218.mRNA-1	15.9	189	459.247	916.48	916.469	2	FFAYELK
1	BN1106_s945B000218.mRNA-1	15.9	189	525.307	1048.6	1048.52	2	AMKGLGTDEK
1	BN1106_s945B000218.mRNA-1	15.9	189	533.263	1064.51	1064.52	2	AMKGLGTDEK	Oxidation (M)
1	BN1106_s945B000218.mRNA-1	15.9	189	556.843	1111.67	1111.67	2	ILVSLVQANR
1	BN1106_s945B000218.mRNA-1	15.9	189	583.301	1164.59	1164.6	2	AVIEAYGEVSK
1	BN1106_s945B000218.mRNA-1	15.9	189	661.321	1320.63	1320.63	2	QDAQALYQAGEK
1	BN1106_s945B000218.mRNA-1	15.9	189	743.341	1484.67	1484.66	2	DENPNVDWNQVR
1	BN1106_s945B000218.mRNA-1	15.9	189	830.925	1659.84	1659.83	2	GAGTDEDTLIEILASR
1	BN1106_s2615B000090.mRNA-1	21.1	188	487.75	973.486	973.483	2	AIDNDSIAR
1	BN1106_s2615B000090.mRNA-1	21.1	188	497.254	992.494	993.513	2	QDSLIGSFK
1	BN1106_s2615B000090.mRNA-1	21.1	188	535.845	1069.67	1070.65	2	LMAKATVPLK
1	BN1106_s2615B000090.mRNA-1	21.1	188	543.258	1084.5	1084.5	2	FTVFDWDR
1	BN1106_s2615B000090.mRNA-1	21.1	188	587.81	1173.6	1172.68	2	MEVKLPLLSK	Oxidation (M)
1	BN1106_s2615B000090.mRNA-1	21.1	188	609.304	1216.59	1216.58	2	NDFPLEQQAR
1	BN1106_s2615B000090.mRNA-1	21.1	188	664.852	1327.69	1327.69	2	QLQGGNITPICK
1	BN1106_s2615B000090.mRNA-1	21.1	188	671.373	1340.73	1340.73	2	SAVNLPNVEITGK
1	BN1106_s2615B000090.mRNA-1	21.1	188	721.879	1441.74	1441.74	2	TELLSDPVANEVR
1	BN1106_s2615B000090.mRNA-1	21.1	188	849.988	1697.96	1697.96	2	ISLLILGPGDEPFSLK
1	BN1106_s2615B000090.mRNA-1	21.1	188	864.918	1727.82	1727.82	2	WLLLSDPEDPMSGPR	Oxidation (M)
1	BN1106_s2615B000090.mRNA-1	21.1	188	577.62	1729.84	1729.92	3	EGQLKSLHDQAVHLR
1	BN1106_s2615B000090.mRNA-1	21.1	188	876.413	1750.81	1750.81	2	EYVDPYVEFSFAGTK
1	BN1106_s2615B000090.mRNA-1	21.1	188	695.344	2083.01	2083	3	NTAEDIEQTLQQMIFFR
1	BN1106_s2697B000090.mRNA-1	23.1	182	452.222	902.429	901.523	2	LTTVNNLK
1	BN1106_s2697B000090.mRNA-1	23.1	182	464.786	927.558	928.534	2	LSDVNILR
1	BN1106_s2697B000090.mRNA-1	23.1	182	515.301	1028.59	1028.57	2	NLTCLPALK
1	BN1106_s2697B000090.mRNA-1	23.1	182	641.345	1280.67	1280.68	2	FLQFLDLSGNK
1	BN1106_s2697B000090.mRNA-1	23.1	182	656.876	1311.74	1311.74	2	VLSLVDNPITNK
1	BN1106_s2697B000090.mRNA-1	23.1	182	666.861	1331.71	1331.7	2	QTDGVSGLTSLVR
1	BN1106_s2697B000090.mRNA-1	23.1	182	684.422	1366.83	1366.83	2	LTVIGLLNQLQR
1	BN1106_s2697B000090.mRNA-1	23.1	182	977.02	1952.03	1952.03	2	LTDFTPALSSLEYINLR
1	BN1106_s1581B000120.mRNA-1	13.5	180	451.261	900.507	900.503	2	GLQDTVLR
1	BN1106_s1581B000120.mRNA-1	13.5	180	515.792	1029.57	1029.49	2	MTDLELHR	Oxidation (M)
1	BN1106_s1581B000120.mRNA-1	13.5	180	547.283	1092.55	1092.55	2	AAEIFATDGAK
1	BN1106_s1581B000120.mRNA-1	13.5	180	613.807	1225.6	1224.62	2	TNACIIAFTSK
1	BN1106_s1581B000120.mRNA-1	13.5	180	912.986	1823.96	1823.96	2	LNPVSGDVEPLVPFWR
1	BN1106_s1581B000120.mRNA-1	13.5	180	888.171	2661.49	2661.49	3	WNVITLEPVDQPARPEFLALLLK
1	BN1106_s1581B000120.mRNA-1	13.5	180	891.768	2672.28	2673.34	3	EPPWINSEMPRTLVYYHVLAMK
1	BN1106_s3227B000227.mRNA-1	20.8	175	485.778	969.542	968.486	2	VASAYRMR	Oxidation (M)
1	BN1106_s3227B000227.mRNA-1	20.8	175	501.759	1001.5	1001.5	2	IEEDLGGAAK
1	BN1106_s3227B000227.mRNA-1	20.8	175	563.274	1124.53	1123.59	2	TAIDKAGYTGK
1	BN1106_s3227B000227.mRNA-1	20.8	175	569.768	1137.52	1138.57	2	YDLDFKNPK
1	BN1106_s3227B000227.mRNA-1	20.8	175	711.889	1421.76	1420.6	2	IAMDCAASEFYK	Oxidation (M)
1	BN1106_s3227B000227.mRNA-1	20.8	175	533.964	1598.87	1597.89	3	IGSEVYHNLRAVIK
1	BN1106_s3227B000227.mRNA-1	20.8	175	827.459	1652.9	1652.91	2	IQIVGDDLTVTNPLR
1	BN1106_s3227B000227.mRNA-1	20.8	175	588.978	1763.91	1763.92	3	AAVPSGASTGVHEALELR
1	BN1106_s3227B000227.mRNA-1	20.8	175	917.962	1833.91	1833.91	2	SGETEDNFIADLVVGLR
1	BN1106_s2349B000191.mRNA-1	27.4	169	574.803	1147.59	1147.62	2	TVMVWRVNK	Oxidation (M)
1	BN1106_s2349B000191.mRNA-1	27.4	169	593.771	1185.53	1185.53	2	LDGGYESGFNK
1	BN1106_s2349B000191.mRNA-1	27.4	169	624.323	1246.63	1246.63	2	TVELDSLLDDK
1	BN1106_s2349B000191.mRNA-1	27.4	169	638.338	1274.66	1274.65	2	FFSGDSYVILK
1	BN1106_s2349B000191.mRNA-1	27.4	169	467.891	1400.65	1400.65	3	EVDGFESDTFKK
1	BN1106_s2349B000191.mRNA-1	27.4	169	709.859	1417.7	1418.65	2	ECADRIASPSGEK
1	BN1106_s2349B000191.mRNA-1	27.4	169	719.824	1437.63	1437.64	2	DTNVALFGSDEDR
1	BN1106_s2349B000191.mRNA-1	27.4	169	893.464	1784.91	1784.91	2	VGNELVYDVFFWIGK
1	BN1106_s2349B000191.mRNA-1	27.4	169	543.53	2170.09	2170.08	4	VFHGVDINHVELSEVSFSR
1	BN1106_s1985B000403.mRNA-1	17.4	163	453.239	904.463	904.505	2	AIMTQVVK	Oxidation (M)
1	BN1106_s1985B000403.mRNA-1	17.4	163	804.96	1607.91	1607.9	2	LAGSLLWPLTDAPVR
1	BN1106_s1985B000403.mRNA-1	17.4	163	984.554	1967.09	1967.09	2	QVVELDGVLGQLLSGLEAK
1	BN1106_s1985B000403.mRNA-1	17.4	163	1088.55	3262.64	3262.63	3	VTDLLHWLDNPYFQLDLILAYFGEPDR
1	BN1106_s90B000599.mRNA-1	7.9	154	465.253	928.492	928.486	2	TELPDNLK
1	BN1106_s90B000599.mRNA-1	7.9	154	480.277	958.539	958.545	2	SVISAAGNLK
1	BN1106_s90B000599.mRNA-1	7.9	154	499.75	997.484	997.592	2	KVAGDKPGVK
1	BN1106_s90B000599.mRNA-1	7.9	154	508.245	1014.48	1014.51	2	AQEVANEVR
1	BN1106_s90B000599.mRNA-1	7.9	154	508.245	1014.48	1013.54	2	AQQQRLDR
1	BN1106_s90B000599.mRNA-1	7.9	154	514.311	1026.61	1026.61	2	LVITPLTDR
1	BN1106_s90B000599.mRNA-1	7.9	154	520.261	1038.51	1038.52	2	GLSEYLETK
1	BN1106_s90B000599.mRNA-1	7.9	154	538.794	1075.57	1075.58	2	LLSTEEAVSK
1	BN1106_s90B000599.mRNA-1	7.9	154	557.342	1112.67	1113.65	2	VLQNALTSLR
1	BN1106_s90B000599.mRNA-1	7.9	154	571.265	1140.52	1140.49	2	AQYECSEVR
1	BN1106_s90B000599.mRNA-1	7.9	154	577.292	1152.57	1152.57	2	EYSIESALNK
1	BN1106_s90B000599.mRNA-1	7.9	154	597.792	1193.57	1194.62	2	GLSEYLETKR
1	BN1106_s90B000599.mRNA-1	7.9	154	600.336	1198.66	1198.66	2	TVVADAGLQPTK
1	BN1106_s90B000599.mRNA-1	7.9	154	641.4	1280.79	1280.78	2	ALVNALLDLLAR
1	BN1106_s90B000599.mRNA-1	7.9	154	690.338	1378.66	1378.72	2	ILMRSLCMALR	Oxidation (M)
1	BN1106_s90B000599.mRNA-1	7.9	154	698.878	1395.74	1395.74	2	NFVNTLVSLFDK
1	BN1106_s90B000599.mRNA-1	7.9	154	706.35	1410.69	1410.79	2	KLSAISLGQGQGPR
1	BN1106_s90B000599.mRNA-1	7.9	154	753.41	1504.81	1504.81	2	YSDIIVPTIDTIR
1	BN1106_s90B000599.mRNA-1	7.9	154	803.434	1604.85	1603.87	2	LFNGIVSDLFPNIR
1	BN1106_s90B000599.mRNA-1	7.9	154	458.187	1828.72	1827.94	4	RLVDVNFIGAMGPPGGGR	Oxidation (M)
1	BN1106_s90B000599.mRNA-1	7.9	154	611.636	1831.89	1832.83	3	LMELVKFCMQDTMR	2 Oxidation (M)
1	BN1106_s90B000599.mRNA-1	7.9	154	654.644	1960.91	1961.93	3	QNADMDEELICLRAIR	Oxidation (M)
1	BN1106_s90B000599.mRNA-1	7.9	154	687.686	2060.04	2060.04	3	FYFLSDDELLEILSQTK
1	BN1106_s90B000599.mRNA-1	7.9	154	1048.03	2094.04	2095.04	2	DFEPFKNLWLSASDWLK
1	BN1106_s90B000599.mRNA-1	7.9	154	960.477	2878.41	2877.48	3	DLSKVFQGMLMMEPGSLVGSLEQLLR
1	BN1106_s4811B000069.mRNA-1	25.3	152	475.745	949.476	950.376	2	NDQMNEGK	Oxidation (M)
1	BN1106_s4811B000069.mRNA-1	25.3	152	483.766	965.517	965.518	2	SLLIDSYR
1	BN1106_s4811B000069.mRNA-1	25.3	152	488.277	974.54	974.514	2	SLVTNQSAR
1	BN1106_s4811B000069.mRNA-1	25.3	152	594.331	1186.65	1187.61	2	NATTSEVPTIR
1	BN1106_s4811B000069.mRNA-1	25.3	152	873.429	1744.84	1744.84	2	QALTGSLPAWTESNDR
1	BN1106_s4811B000069.mRNA-1	25.3	152	790.085	2367.23	2367.23	3	VSILGNLGSNTDSELSSLHSIPK
1	BN1106_s4840B000058.mRNA-1	21.7	152	463.276	924.538	923.42	2	ATCGLMQK	Oxidation (M)
1	BN1106_s4840B000058.mRNA-1	21.7	152	553.784	1105.55	1105.58	2	IAEQFKGDAK
1	BN1106_s4840B000058.mRNA-1	21.7	152	580.799	1159.58	1159.58	2	VGSNDLIGETR
1	BN1106_s4840B000058.mRNA-1	21.7	152	587.81	1173.6	1174.66	2	ADPYLVLSLGK
1	BN1106_s4840B000058.mRNA-1	21.7	152	464.552	1390.63	1389.77	3	SWVEKIQLYPK
1	BN1106_s4840B000058.mRNA-1	21.7	152	737.877	1473.74	1473.82	2	NGKADPYLVLSLGK
1	BN1106_s4840B000058.mRNA-1	21.7	152	896.369	1790.72	1791.88	2	ATCGLMQKYHGGNVLK	Oxidation (M)
1	BN1106_s4840B000058.mRNA-1	21.7	152	667.337	1998.99	1998.98	3	ELEEVLNHNEFNIPFR
1	BN1106_s3172B000053.mRNA-1	32.7	140	477.228	952.441	953.464	2	NLCSVAYK
1	BN1106_s3172B000053.mRNA-1	32.7	140	501.235	1000.45	1000.44	2	FTDMAAAMK	Oxidation (M)
1	BN1106_s3172B000053.mRNA-1	32.7	140	562.285	1122.56	1122.56	2	YLAEVQTGDK
1	BN1106_s3172B000053.mRNA-1	32.7	140	595.332	1188.65	1188.65	2	DSTLIMQLLR
1	BN1106_s3172B000053.mRNA-1	32.7	140	602.808	1203.6	1204.65	2	DSTLIMQLLR	Oxidation (M)
1	BN1106_s3172B000053.mRNA-1	32.7	140	612.792	1223.57	1223.57	2	LDQIQDDSYK
1	BN1106_s3172B000053.mRNA-1	32.7	140	639.847	1277.68	1278.66	2	YLAEVQTGDKR
1	BN1106_s3172B000053.mRNA-1	32.7	140	695.846	1389.68	1389.68	2	KIEQELEDVCK
1	BN1106_s3172B000053.mRNA-1	32.7	140	788.368	1574.72	1574.72	2	DNLTLWTSERDPE
1	BN1106_s3172B000053.mRNA-1	32.7	140	626.679	1877.02	1876.95	3	KPLGNEERNLCSVAYK
1	BN1106_s1819B000120.mRNA-1	27.9	139	558.807	1115.6	1115.6	2	DLLQDPFLR
1	BN1106_s1819B000120.mRNA-1	27.9	139	471.583	1411.73	1412.77	3	SDNVLLGRQGQVK
1	BN1106_s1819B000120.mRNA-1	27.9	139	752.395	1502.78	1502.78	2	AGSLSNLCALIDAAK
1	BN1106_s1819B000120.mRNA-1	27.9	139	544.325	1629.95	1630.87	3	KAGSLSNLCALIDAAK
1	BN1106_s1819B000120.mRNA-1	27.9	139	579.301	1734.88	1734.89	3	HESIVNYLESYLLR
1	BN1106_s1819B000120.mRNA-1	27.9	139	1063.01	2124	2125	2	RDTMVGTPYWMAPEVVNK	2 Oxidation (M)
1	BN1106_s2100B000128.mRNA-1	34.1	135	459.268	916.521	916.523	2	ELITNLSK
1	BN1106_s2100B000128.mRNA-1	34.1	135	531.303	1060.59	1060.59	2	ILYTPEVAR
1	BN1106_s2100B000128.mRNA-1	34.1	135	543.258	1084.5	1085.59	2	IWILGDVDR
1	BN1106_s2100B000128.mRNA-1	34.1	135	571.787	1141.56	1141.56	2	VYIGSFWDR
1	BN1106_s2100B000128.mRNA-1	34.1	135	635.837	1269.66	1269.66	2	DLETLPGDAALR
1	BN1106_s2100B000128.mRNA-1	34.1	135	653.318	1304.62	1304.63	2	AVDEMLSNDIAK
1	BN1106_s2100B000128.mRNA-1	34.1	135	719.374	1436.73	1436.73	2	LFELEQQDLFR
1	BN1106_s2100B000128.mRNA-1	34.1	135	631.62	1891.84	1891.95	3	IVLNKADMVDSQQLMR	2 Oxidation (M)
1	BN1106_s2100B000128.mRNA-1	34.1	135	747.085	2238.23	2238.23	3	LQLDGEDLPSVLPAHLIPPSK
1	BN1106_s2100B000128.mRNA-1	34.1	135	849.701	2546.08	2546.2	3	ADMVDSQQLMRVYGALMWSLGK	3 Oxidation (M)
1	BN1106_s227B000504.mRNA-1	15.2	134	516.26	1030.51	1030.62	2	WVTLGTVKK
1	BN1106_s227B000504.mRNA-1	15.2	134	639.318	1276.62	1276.66	2	EYQMPNVIRK
1	BN1106_s227B000504.mRNA-1	15.2	134	873.442	1744.87	1744.87	2	SPDTQEVLLSDLCIR
1	BN1106_s2091B000373.mRNA-1	15.1	133	502.786	1003.56	1003.55	2	GLTESVLASK
1	BN1106_s2091B000373.mRNA-1	15.1	133	509.788	1017.56	1017.52	2	AAEVFQTPR
1	BN1106_s2091B000373.mRNA-1	15.1	133	571.278	1140.54	1140.53	2	DFDEVIFEK
1	BN1106_s2091B000373.mRNA-1	15.1	133	580.799	1159.58	1159.58	2	TTLNADEAVAR
1	BN1106_s2091B000373.mRNA-1	15.1	133	609.322	1216.63	1216.63	2	LNNMRILGDR	Oxidation (M)
1	BN1106_s2091B000373.mRNA-1	15.1	133	638.824	1275.63	1275.58	2	MAQEFESKYK	Oxidation (M)
1	BN1106_s2091B000373.mRNA-1	15.1	133	643.818	1285.62	1286.7	2	AVVRLLAECEK
1	BN1106_s2091B000373.mRNA-1	15.1	133	659.837	1317.66	1317.66	2	ILYPVEEGADGR
1	BN1106_s2091B000373.mRNA-1	15.1	133	665.383	1328.75	1328.77	2	NTVVEFLPLIGK
1	BN1106_s2091B000373.mRNA-1	15.1	133	466.943	1397.81	1397.67	3	VLSTSCDPHLGGR
1	BN1106_s2091B000373.mRNA-1	15.1	133	614.658	1840.95	1840.95	3	LETTEIHSVELVGGTTR
1	BN1106_s98B000759.mRNA-1	13.2	129	451.261	900.507	900.539	2	NIQKTGLK
1	BN1106_s98B000759.mRNA-1	13.2	129	508.774	1015.53	1015.55	2	EAVVVMGGVR
1	BN1106_s98B000759.mRNA-1	13.2	129	516.78	1031.55	1031.54	2	EAVVVMGGVR	Oxidation (M)
1	BN1106_s98B000759.mRNA-1	13.2	129	630.863	1259.71	1260.69	2	EAVVVMGGVRTK	Oxidation (M)
1	BN1106_s98B000759.mRNA-1	13.2	129	689.837	1377.66	1377.66	2	SLFPCQDTPSVK
1	BN1106_s98B000759.mRNA-1	13.2	129	643.696	1928.07	1928.07	3	AHPPLILDANELSIQAVK
1	BN1106_s98B000759.mRNA-1	13.2	129	705.683	2114.03	2114.03	3	TSPNSSALQWLEPELTADR
1	BN1106_s793B000176.mRNA-1	13.5	119	537.299	1072.58	1072.58	2	DVNDAIVSIK
1	BN1106_s793B000176.mRNA-1	13.5	119	533.595	1597.76	1597.76	3	TIQFVDWCPTGFK
1	BN1106_s793B000176.mRNA-1	13.5	119	553.97	1658.89	1659.87	3	NLGIERPTYTNLNR
1	BN1106_s793B000176.mRNA-1	13.5	119	835.486	1668.96	1667.91	2	GDVVPKDVNDAIVSIK
1	BN1106_s793B000176.mRNA-1	13.5	119	858.464	1714.91	1714.91	2	AVFIDLEPSVIDEIR
1	BN1106_s793B000176.mRNA-1	13.5	119	689.343	2065.01	2065.12	3	MFFKVQNLAAGLGWINIK	Oxidation (M)
1	BN1106_s1501B000239.mRNA-1	15.5	117	458.261	914.508	914.507	2	LPGISETAK
1	BN1106_s1501B000239.mRNA-1	15.5	117	489.274	976.534	976.534	2	IFAGVDVTR
1	BN1106_s1501B000239.mRNA-1	15.5	117	554.777	1107.54	1107.57	2	NTVLATGGYGR
1	BN1106_s1501B000239.mRNA-1	15.5	117	602.787	1203.56	1204.62	2	YAPNAKDLASR
1	BN1106_s1501B000239.mRNA-1	15.5	117	609.304	1216.59	1216.55	2	TMQDYAAVFR	Oxidation (M)
1	BN1106_s1501B000239.mRNA-1	15.5	117	683.329	1364.64	1364.63	2	GEGGYLVNSQGER
1	BN1106_s1501B000239.mRNA-1	15.5	117	737.426	1472.84	1472.84	2	LGANSLLDLVVFGR
1	BN1106_s1501B000239.mRNA-1	15.5	117	900.119	2697.33	2696.42	3	VTLDYRPVIDATLDAKQCPTVPPK
1	BN1106_s2003B000172.mRNA-1	20	116	599.768	1197.52	1198.59	2	MIYAASTDAIK	Oxidation (M)
1	BN1106_s2003B000172.mRNA-1	20	116	664.284	1326.55	1326.69	2	KMIYAASTDAIK	Oxidation (M)
1	BN1106_s2003B000172.mRNA-1	20	116	828.915	1655.82	1655.82	2	SATFSDFIQDLVSAR
1	BN1106_s4998B000033.mRNA-1	13.6	116	450.779	899.543	900.43	2	DAPANQSAK
1	BN1106_s4998B000033.mRNA-1	13.6	116	464.786	927.558	927.554	2	LIWLDLR
1	BN1106_s4998B000033.mRNA-1	13.6	116	499.75	997.484	996.466	2	DPYFVSNR
1	BN1106_s4998B000033.mRNA-1	13.6	116	511.78	1021.54	1021.54	2	LLVEETYR
1	BN1106_s4998B000033.mRNA-1	13.6	116	661.364	1320.71	1320.71	2	NPVILIPGDGGNR
1	BN1106_s4998B000033.mRNA-1	13.6	116	729.362	1456.71	1456.71	2	VAASGDNFQVFFR
1	BN1106_s2296B000149.mRNA-1	46.2	114	565.287	1128.56	1128.55	2	DYGFSLQATK
1	BN1106_s2296B000149.mRNA-1	46.2	114	722.394	1442.77	1442.77	2	NQVTLLVLDSDAR
1	BN1106_s2296B000149.mRNA-1	46.2	114	685.696	2054.07	2054.06	3	VGHFISDVDPLSPAFAGGLR
1	BN1106_s2296B000149.mRNA-1	46.2	114	908.463	2722.37	2721.37	3	DKDFVVEVNGINVLSEPHNQVVDR
1	BN1106_s521B000167.mRNA-1	9.4	114	495.769	989.523	989.591	2	IIFDNLKK
1	BN1106_s521B000167.mRNA-1	9.4	114	502.786	1003.56	1004.53	2	CSTILLNGK
1	BN1106_s521B000167.mRNA-1	9.4	114	570.769	1139.52	1140.57	2	ACVIHGTDLR
1	BN1106_s521B000167.mRNA-1	9.4	114	579.301	1156.59	1156.6	2	AAVPDAVAKCR
1	BN1106_s521B000167.mRNA-1	9.4	114	590.3	1178.59	1178.58	2	MIPQTAMVTR	2 Oxidation (M)
1	BN1106_s521B000167.mRNA-1	9.4	114	635.854	1269.69	1269.7	2	TGEENKPVLKR
1	BN1106_s521B000167.mRNA-1	9.4	114	676.86	1351.71	1351.67	2	IAMLCNRAEFK
1	BN1106_s521B000167.mRNA-1	9.4	114	876.492	1750.97	1750.97	2	IEAPAEALVVGDLIDVK
1	BN1106_s3266B000046.mRNA-1	18.4	113	463.276	924.538	923.515	2	FIMILGSK	Oxidation (M)
1	BN1106_s3266B000046.mRNA-1	18.4	113	525.307	1048.6	1048.52	2	AMKGLGTDEK
1	BN1106_s3266B000046.mRNA-1	18.4	113	533.263	1064.51	1064.52	2	AMKGLGTDEK	Oxidation (M)
1	BN1106_s3266B000046.mRNA-1	18.4	113	538.273	1074.53	1074.53	2	SGYIEPGQPK
1	BN1106_s3266B000046.mRNA-1	18.4	113	602.318	1202.62	1202.63	2	KSGYIEPGQPK
1	BN1106_s3266B000046.mRNA-1	18.4	113	606.278	1210.54	1210.54	2	DAEELYSAGEK
1	BN1106_s3266B000046.mRNA-1	18.4	113	621.306	1240.6	1241.59	2	AVFEEYGNVSK
1	BN1106_s3266B000046.mRNA-1	18.4	113	646.296	1290.58	1290.69	2	ALKSEMSGDLLK
1	BN1106_s3266B000046.mRNA-1	18.4	113	818.921	1635.83	1634.9	2	FIMILGSKSFAHLR	Oxidation (M)
1	BN1106_s3266B000046.mRNA-1	18.4	113	573.946	1718.82	1718.81	3	GAGTDEDALIEILCSR
1	BN1106_s3266B000046.mRNA-1	18.4	113	575.626	1723.86	1724.89	3	GLGTDEKAIIDIMGHR
1	BN1106_s584B000348.mRNA-1	6.3	112	520.261	1038.51	1039.55	2	FTQLFTQR
1	BN1106_s584B000348.mRNA-1	6.3	112	566.823	1131.63	1131.63	2	DLAFGNIVVGK
1	BN1106_s584B000348.mRNA-1	6.3	112	880.962	1759.91	1759.91	2	LNVQENVETFLGELR
1	BN1106_s925B000539.mRNA-1	13.4	112	452.222	902.429	902.421	2	FDLMYAK	Oxidation (M)
1	BN1106_s925B000539.mRNA-1	13.4	112	452.739	903.464	903.455	2	EDLASLEK
1	BN1106_s925B000539.mRNA-1	13.4	112	548.263	1094.51	1094.51	2	EFIDAVMDR
1	BN1106_s925B000539.mRNA-1	13.4	112	556.262	1110.51	1110.5	2	EFIDAVMDR	Oxidation (M)
1	BN1106_s925B000539.mRNA-1	13.4	112	664.828	1327.64	1328.68	2	LNAKFDLMYAK	Oxidation (M)
1	BN1106_s925B000539.mRNA-1	13.4	112	683.329	1364.64	1365.67	2	EFIDAVMDRVR	Oxidation (M)
1	BN1106_s925B000539.mRNA-1	13.4	112	729.438	1456.86	1456.86	2	IIAQVVSSITASLR
1	BN1106_s925B000539.mRNA-1	13.4	112	844.449	1686.88	1686.88	2	AVFVDLEPTVVDEVR
1	BN1106_s1498B000257.mRNA-1	7.8	110	481.236	960.458	960.451	2	SVEDEINR
1	BN1106_s1498B000257.mRNA-1	7.8	110	506.252	1010.49	1010.49	2	HVQDWAQK
1	BN1106_s1498B000257.mRNA-1	7.8	110	525.285	1048.55	1049.57	2	TIVATRMSR	Oxidation (M)
1	BN1106_s1498B000257.mRNA-1	7.8	110	553.296	1104.58	1104.58	2	SLTGVISDASR
1	BN1106_s1498B000257.mRNA-1	7.8	110	605.839	1209.66	1208.61	2	AELWESAYIK
1	BN1106_s1498B000257.mRNA-1	7.8	110	615.837	1229.66	1229.66	2	QIEAISVESVR
1	BN1106_s1498B000257.mRNA-1	7.8	110	635.973	1904.9	1904.9	3	DSYVLDFFNAMVTDLR
1	BN1106_s18772B000008.mRNA-1	35.4	106	537.79	1073.57	1073.54	2	GVNASADELAK
1	BN1106_s18772B000008.mRNA-1	35.4	106	547.269	1092.52	1093.52	2	DAAAGTSAFQR
1	BN1106_s18772B000008.mRNA-1	35.4	106	651.358	1300.7	1300.7	2	TQLDSLAGVIER
1	BN1106_s18772B000008.mRNA-1	35.4	106	729.362	1456.71	1456.8	2	RTQLDSLAGVIER
1	BN1106_s18772B000008.mRNA-1	35.4	106	969.486	1936.96	1936.95	2	DNFPILDTGEVPEAPAPR
1	BN1106_s18772B000008.mRNA-1	35.4	106	687.361	2059.06	2059.08	3	EIIDLEGIFEKLENELR
1	BN1106_s18772B000008.mRNA-1	35.4	106	803.091	2406.25	2406.24	3	EIVKDNFPILDTGEVPEAPAPR
1	BN1106_s3182B000117.mRNA-1	11.6	106	454.229	906.444	906.456	2	NTSPSFVR
1	BN1106_s3182B000117.mRNA-1	11.6	106	458.249	914.484	915.477	2	NAAIEDKR
1	BN1106_s3182B000117.mRNA-1	11.6	106	468.23	934.446	934.451	2	ELDAAFNR
1	BN1106_s3182B000117.mRNA-1	11.6	106	469.76	937.505	937.502	2	VLFQEFR
1	BN1106_s3182B000117.mRNA-1	11.6	106	475.745	949.476	948.433	2	EQAVEAMR	Oxidation (M)
1	BN1106_s3182B000117.mRNA-1	11.6	106	499.75	997.484	998.449	2	YRGMEAEK	Oxidation (M)
1	BN1106_s3182B000117.mRNA-1	11.6	106	517.311	1032.61	1033.52	2	TIKNDNSSR
1	BN1106_s3182B000117.mRNA-1	11.6	106	522.307	1042.6	1042.58	2	TEVQLNALR
1	BN1106_s3182B000117.mRNA-1	11.6	106	545.302	1088.59	1088.55	2	LTEAEKEGGR
1	BN1106_s3182B000117.mRNA-1	11.6	106	559.271	1116.53	1116.53	2	DALDAEEQVK
1	BN1106_s3182B000117.mRNA-1	11.6	106	563.274	1124.53	1124.56	2	ITGEHGEVQR
1	BN1106_s3182B000117.mRNA-1	11.6	106	586.799	1171.58	1171.63	2	TQLERELAGR
1	BN1106_s3182B000117.mRNA-1	11.6	106	612.792	1223.57	1223.71	2	IDAPLVLDQLK
1	BN1106_s3182B000117.mRNA-1	11.6	106	735.409	1468.8	1468.81	2	EINIGELEAQLLK
1	BN1106_s3182B000117.mRNA-1	11.6	106	829.428	1656.84	1655.85	2	FLPNGLLEIPGSDER
1	BN1106_s3182B000117.mRNA-1	11.6	106	566.297	1695.87	1694.86	3	EALEKITGEHGEVQR
1	BN1106_s3182B000117.mRNA-1	11.6	106	742.048	2223.12	2222.11	3	ALRSELDETLQEMSALTTAK	Oxidation (M)
1	BN1106_s3182B000117.mRNA-1	11.6	106	786.693	2357.06	2358.24	3	AQLATLEARLAAFDEQLEIEK
1	BN1106_s3182B000117.mRNA-1	11.6	106	794.742	2381.2	2382.08	3	ETTEAMNIMGISPEDQNAIFR	Oxidation (M)
1	BN1106_s3937B000101.mRNA-1	24.2	104	464.777	927.539	927.539	2	QIQEILGK
1	BN1106_s3937B000101.mRNA-1	24.2	104	476.238	950.46	950.453	2	AAYEPLCK
1	BN1106_s3937B000101.mRNA-1	24.2	104	515.258	1542.75	1542.74	3	EGLQLPEDEEEKK
1	BN1106_s3937B000101.mRNA-1	24.2	104	1208.13	2414.25	2414.26	2	DLVFLLYSTALLSSGFSLEDPK
1	BN1106_s2100B000129.mRNA-1	28.1	98	491.25	980.485	980.483	2	FGNNFLNR
1	BN1106_s2100B000129.mRNA-1	28.1	98	499.75	997.484	996.51	2	SIMLSRMK	2 Oxidation (M)
1	BN1106_s2100B000129.mRNA-1	28.1	98	561.284	1120.55	1121.57	2	LDISDEFKR
1	BN1106_s2100B000129.mRNA-1	28.1	98	639.847	1277.68	1277.68	2	YLLGQDFPGIR
1	BN1106_s2100B000129.mRNA-1	28.1	98	480.909	1439.71	1438.83	3	VDRIILLFDAHK
1	BN1106_s2100B000129.mRNA-1	28.1	98	759.391	1516.77	1515.79	2	FFVICKSIMLSR	Oxidation (M)
1	BN1106_s2100B000129.mRNA-1	28.1	98	838.395	1674.78	1674.77	2	GYDFSGVIEWFAER
1	BN1106_s1241B000264.mRNA-1	13.3	97	522.316	1042.62	1041.57	2	NDFHLKLR
1	BN1106_s1241B000264.mRNA-1	13.3	97	545.8	1089.58	1089.58	2	SYLNLPEVR
1	BN1106_s1241B000264.mRNA-1	13.3	97	605.278	1208.54	1209.54	2	CMFTRNHTK	Oxidation (M)
1	BN1106_s1241B000264.mRNA-1	13.3	97	849.947	1697.88	1697.89	2	TYQELSAQYLEILK
1	BN1106_s1241B000264.mRNA-1	13.3	97	585.66	1753.96	1753.95	3	VLTHGDTPLWFVTIR
1	BN1106_s925B000547.mRNA-1	29.1	97	548.263	1094.51	1094.51	2	EFIDAVMDR
1	BN1106_s925B000547.mRNA-1	29.1	97	556.262	1110.51	1110.5	2	EFIDAVMDR	Oxidation (M)
1	BN1106_s925B000547.mRNA-1	29.1	97	577.977	1730.91	1730.91	3	TVFIDLEPTVVDEVR
1	BN1106_s925B000547.mRNA-1	29.1	97	668.338	2001.99	2002.89	3	MTDQCSGLQGFLIFHSF	Oxidation (M)
1	BN1106_s500B000161.mRNA-1	16.5	93	602.318	1202.62	1202.63	2	TGNLSSLINER
1	BN1106_s500B000161.mRNA-1	16.5	93	487.279	1458.81	1458.81	3	ETKPPYETLLLR
1	BN1106_s500B000161.mRNA-1	16.5	93	575.626	1723.86	1723.85	3	GINTDEDTINAIVGHR
1	BN1106_s500B000161.mRNA-1	16.5	93	695.344	2083.01	2082.96	3	RVDQDVQELYGASMGQSGK	Oxidation (M)
1	BN1106_s2101B000084.mRNA-4	67.6	90	642.899	1283.78	1283.78	2	ITEVITILLNR
1	BN1106_s2101B000084.mRNA-4	67.6	90	451.234	1350.68	1351.68	3	MAYLAKDNLGEK
1	BN1106_s1136B000209.mRNA-1	7.3	89	571.832	1141.65	1141.65	2	LNLNELLASR
1	BN1106_s1136B000209.mRNA-1	7.3	89	781.907	1561.8	1560.74	2	SFYGQSESSSLTLR
1	BN1106_s1094B000139.mRNA-1	23.5	87	452.251	902.487	901.487	2	KDDLVNAK
1	BN1106_s1094B000139.mRNA-1	23.5	87	552.825	1103.63	1103.63	2	LIDAGLISFR
1	BN1106_s1094B000139.mRNA-1	23.5	87	546.934	1637.78	1638.84	3	EHLNNPEIASKLMK	Oxidation (M)
1	BN1106_s1094B000139.mRNA-1	23.5	87	980.443	1958.87	1959.9	2	QAMNDPEVAAILSDPAMR	2 Oxidation (M)
1	BN1106_s1094B000139.mRNA-1	23.5	87	747.368	2985.44	2986.32	4	AAVYFEMGEYDKCVELCEYAVEVGR
1	BN1106_s3313B000078.mRNA-1	14.5	82	559.806	1117.6	1117.59	2	TEGILPFWR
1	BN1106_s3313B000078.mRNA-1	14.5	82	574.307	1146.6	1146.6	2	GVAGGGVLAGFDK
1	BN1106_s3313B000078.mRNA-1	14.5	82	617.315	1232.62	1232.62	2	SSIDCAAQILR
1	BN1106_s3313B000078.mRNA-1	14.5	82	723.876	1445.74	1445.73	2	YFPTQALNFAFK
1	BN1106_s937B000522.mRNA-1	6.7	82	507.778	1013.54	1014.5	2	KSPEESPNK
1	BN1106_s937B000522.mRNA-1	6.7	82	735.409	1468.8	1468.82	2	DIYIPEAILPPTK
1	BN1106_s937B000522.mRNA-1	6.7	82	890.516	1779.02	1779.03	2	DLIVQILQQDVLNIR
1	BN1106_s3747B000112.mRNA-1	25.3	79	488.277	974.54	974.54	2	TVNSSVIQK
1	BN1106_s3747B000112.mRNA-1	25.3	79	521.282	1040.55	1041.51	2	NEVDPALER
1	BN1106_s3747B000112.mRNA-1	25.3	79	544.305	1086.6	1086.59	2	EIAELISANK
1	BN1106_s3747B000112.mRNA-1	25.3	79	607.848	1213.68	1213.68	2	AVSTLIWATPR
1	BN1106_s3747B000112.mRNA-1	25.3	79	650.871	1299.73	1299.73	2	LSAEVAELEVIK
1	BN1106_s3747B000112.mRNA-1	25.3	79	476.95	1427.83	1427.82	3	LSAEVAELEVIKK
1	BN1106_s3747B000112.mRNA-1	25.3	79	858.753	2573.24	2573.24	3	EDYVVEAMEILQTYCELIVTR
1	BN1106_s606B000244.mRNA-1	13.5	77	502.277	1002.54	1002.54	2	VWDELTIK
1	BN1106_s606B000244.mRNA-1	13.5	77	522.294	1042.57	1041.61	2	LQKLFHTR
1	BN1106_s606B000244.mRNA-1	13.5	77	552.268	1102.52	1101.44	2	SMGYTQDER	Oxidation (M)
1	BN1106_s606B000244.mRNA-1	13.5	77	575.299	1148.58	1148.59	2	ATTLVPASSMR	Oxidation (M)
1	BN1106_s606B000244.mRNA-1	13.5	77	613.654	1837.94	1837.94	3	GNLNEILDALNSGLPDAL
1	BN1106_s1765B000233.mRNA-1	7.4	75	653.318	1304.62	1304.62	2	STGDSSLDPAISR
1	BN1106_s1765B000233.mRNA-1	7.4	75	808.437	1614.86	1613.7	2	EASNSWVVDSDSYR
1	BN1106_s3428B000062.mRNA-1	28.5	75	561.297	1120.58	1120.59	2	QQFLSETIR
1	BN1106_s3428B000062.mRNA-1	28.5	75	664.852	1327.69	1328.76	2	LQKMLPPTVFR
1	BN1106_s3428B000062.mRNA-1	28.5	75	675.322	1348.63	1348.63	2	EDSNIPVQEYR
1	BN1106_s3428B000062.mRNA-1	28.5	75	489.913	1466.72	1466.72	3	FIRDEFDIEQR
1	BN1106_s3428B000062.mRNA-1	28.5	75	771.426	1540.84	1540.84	2	AQPFQLAVNVVEAR
1	BN1106_s3428B000062.mRNA-1	28.5	75	566.285	1695.83	1696.94	3	AQPFQLAVNVVEARR
1	BN1106_s626B000339.mRNA-1	6.6	75	582.8	1163.59	1162.53	2	GAETAMLDAER
1	BN1106_s626B000339.mRNA-1	6.6	75	649.396	1296.78	1296.78	2	ASIVQLVQAGLAK
1	BN1106_s626B000339.mRNA-1	6.6	75	761.928	1521.84	1521.84	2	TPGIAGEPVGLVIDGK
1	BN1106_s626B000339.mRNA-1	6.6	75	881.46	1760.9	1760.89	2	QLDPAEYNSLLTELR
1	BN1106_s626B000339.mRNA-1	6.6	75	802.064	2403.17	2402.23	3	EETAITVSQAAGHFTPKMSLIR	Oxidation (M)
1	BN1106_s1057B000126.mRNA-1	15.4	69	582.8	1163.59	1162.6	2	LEELYNGGIR
1	BN1106_s1057B000126.mRNA-1	15.4	69	611.8	1221.58	1221.59	2	IYDEGGEQAIK
1	BN1106_s1057B000126.mRNA-1	15.4	69	480.909	1439.71	1439.7	3	SKPGEVFTGSEFR
1	BN1106_s1057B000126.mRNA-1	15.4	69	723.876	1445.74	1445.74	2	EIAQAFEVISDPK
1	BN1106_s1057B000126.mRNA-1	15.4	69	867.465	1732.92	1732.93	2	FQVIFPPSNFLTPAR
1	BN1106_s1908B000177.mRNA-1	22.9	68	499.75	997.484	997.487	2	EVFEFATR
1	BN1106_s1908B000177.mRNA-1	22.9	68	531.294	1060.57	1060.51	2	DLRNDEATK
1	BN1106_s1908B000177.mRNA-1	22.9	68	544.789	1087.56	1087.57	2	LVIVGDGACGK
1	BN1106_s1908B000177.mRNA-1	22.9	68	595.303	1188.59	1188.57	2	NDEATKNELR
1	BN1106_s1908B000177.mRNA-1	22.9	68	648.337	1294.66	1294.66	2	IGALAYLECSAK
1	BN1106_s7572B000046.mRNA-1	16.5	68	468.254	934.494	934.495	2	NMFSLVPK
1	BN1106_s7572B000046.mRNA-1	16.5	68	476.256	950.497	950.49	2	NMFSLVPK	Oxidation (M)
1	BN1106_s7572B000046.mRNA-1	16.5	68	504.755	1007.5	1008.49	2	LTMTNTQGK	Oxidation (M)
1	BN1106_s7572B000046.mRNA-1	16.5	68	513.795	1025.58	1026.64	2	LNLISIGVAK
1	BN1106_s7572B000046.mRNA-1	16.5	68	537.79	1073.57	1073.57	2	TGLTILEDGR
1	BN1106_s7572B000046.mRNA-1	16.5	68	541.281	1080.55	1080.51	2	TWHTHGQSK
1	BN1106_s7572B000046.mRNA-1	16.5	68	564.311	1126.61	1126.62	2	DGILSVEAPVK
1	BN1106_s7572B000046.mRNA-1	16.5	68	474.577	1420.71	1420.71	3	TVYLPDKVDDEK
1	BN1106_s7572B000046.mRNA-1	16.5	68	870.856	1739.7	1739.83	2	LCTSNRLTMTNTQGK	Oxidation (M)
1	BN1106_s7572B000046.mRNA-1	16.5	68	778.701	2333.08	2333.09	3	GYSDEMIPFGGLGNTQLDYLK	Oxidation (M)
1	BN1106_s435B000242.mRNA-1	16.5	66	476.256	950.497	949.505	2	IFVMDAVR
1	BN1106_s435B000242.mRNA-1	16.5	66	548.288	1094.56	1094.56	2	EVNQTTYIK
1	BN1106_s435B000242.mRNA-1	16.5	66	564.311	1126.61	1126.6	2	TDIALPGIGDR
1	BN1106_s435B000242.mRNA-1	16.5	66	565.297	1128.58	1128.58	2	NTTIPEELGR
1	BN1106_s435B000242.mRNA-1	16.5	66	654.291	1306.57	1306.57	2	TDQLDGETDWK
1	BN1106_s435B000242.mRNA-1	16.5	66	469.568	1405.68	1405.67	3	QNIHSFEGTFAR
1	BN1106_s435B000242.mRNA-1	16.5	66	744.355	1486.7	1486.74	2	MAEAVMAVARSHAK	Oxidation (M)
1	BN1106_s435B000242.mRNA-1	16.5	66	505.27	1512.79	1511.77	3	TGTLTQNEMVFKK	Oxidation (M)
1	BN1106_s435B000242.mRNA-1	16.5	66	546.958	1637.85	1636.77	3	TGNERMAEAVMAVAR	2 Oxidation (M)
1	BN1106_s1614B000280.mRNA-1	42.9	62	463.745	925.476	925.476	2	TISLSDYK
1	BN1106_s1614B000280.mRNA-1	42.9	62	507.778	1013.54	1013.54	2	TIVPTPDGSK
1	BN1106_s1614B000280.mRNA-1	42.9	62	627.85	1253.69	1253.68	2	QITVNDRPVGR
1	BN1106_s1614B000280.mRNA-1	42.9	62	602.318	1803.93	1803.03	3	MLSSSLIIVLIASWVR	Oxidation (M)
1	BN1106_s1614B000280.mRNA-1	42.9	62	528.264	2636.28	2636.28	5	LLDAFIFHEEHGEVCPANWKPK
1	BN1106_s5369B000082.mRNA-1	15.4	62	495.769	989.523	990.55	2	KDDIFVVR
1	BN1106_s5369B000082.mRNA-1	15.4	62	565.297	1128.58	1127.62	2	KSPADEALLGK
1	BN1106_s5369B000082.mRNA-1	15.4	62	586.837	1171.66	1171.66	2	GILLYGPPGTGK
1	BN1106_s5369B000082.mRNA-1	15.4	62	649.852	1297.69	1297.69	2	EIEIGIPDSIGR
1	BN1106_s5369B000082.mRNA-1	15.4	62	482.916	1445.73	1445.82	3	IVSQLLTLMDGLK	Oxidation (M)
1	BN1106_s5369B000082.mRNA-1	15.4	62	905.999	1809.98	1809.99	2	NAPAIIFIDELDAIAPK
1	BN1106_s5369B000082.mRNA-1	15.4	62	758.721	2273.14	2273.1	3	AVANESGSFFFLINGPEIMSK	Oxidation (M)
1	BN1106_s2318B000216.mRNA-1	16.2	61	478.762	955.509	955.509	2	LLQEGSPGR
1	BN1106_s2318B000216.mRNA-1	16.2	61	519.756	1037.5	1037.5	2	LDNFCTLR
1	BN1106_s2318B000216.mRNA-1	16.2	61	520.261	1038.51	1037.57	2	WISSAPHLK
1	BN1106_s2318B000216.mRNA-1	16.2	61	592.322	1182.63	1182.67	2	LLQEGSPGRVK
1	BN1106_s2318B000216.mRNA-1	16.2	61	625.338	1248.66	1247.69	2	SLPPMYKTLAK
1	BN1106_s2318B000216.mRNA-1	16.2	61	704.362	1406.71	1407.72	2	ATASARSLPPMYK	Oxidation (M)
1	BN1106_s2318B000216.mRNA-1	16.2	61	759.922	1517.83	1517.82	2	VPNDDIFLLGFLR
1	BN1106_s4560B000072.mRNA-1	7.3	60	464.217	926.419	926.417	2	SMTEAFNK
1	BN1106_s4560B000072.mRNA-1	7.3	60	521.747	1041.48	1041.48	2	YQDPTYQK
1	BN1106_s617B000558.mRNA-1	9.6	59	538.273	1074.53	1074.55	2	ECEQLKIR
1	BN1106_s617B000558.mRNA-1	9.6	59	715.851	1429.69	1429.69	2	DFDQVIFDYLR
1	BN1106_s617B000558.mRNA-1	9.6	59	583.301	2329.18	2330.21	4	DGSLLPKDPPYHVAFVSIGYR
1	BN1106_s2963B000136.mRNA-1	17.5	58	494.757	987.5	987.47	2	MPEEVIDR
1	BN1106_s2963B000136.mRNA-1	17.5	58	509.282	1016.55	1016.56	2	LGTQITQTR
1	BN1106_s2963B000136.mRNA-1	17.5	58	538.313	1074.61	1074.52	2	EEVKQDEAK
1	BN1106_s2963B000136.mRNA-1	17.5	58	544.305	1086.6	1086.61	2	VPGSAPAFTLK
1	BN1106_s2963B000136.mRNA-1	17.5	58	627.85	1253.69	1254.64	2	ADLALRPCDPK
1	BN1106_s2963B000136.mRNA-1	17.5	58	672.327	1342.64	1343.64	2	SSMSVVFPLFSQ	Oxidation (M)
1	BN1106_s2963B000136.mRNA-1	17.5	58	780.442	1558.87	1558.87	2	VTFDLGLVATTVPAR
1	BN1106_s4479B000057.mRNA-1	14.1	58	517.311	1032.61	1033.56	2	LTQSVAIMR	Oxidation (M)
1	BN1106_s4479B000057.mRNA-1	14.1	58	740.865	1479.72	1479.71	2	YLAPQCLEDFPK
1	BN1106_s4479B000057.mRNA-1	14.1	58	559.959	1676.86	1675.79	3	QWLSDCPVCRVTR
1	BN1106_s4479B000057.mRNA-1	14.1	58	709.355	2125.04	2125.04	3	LLLEYLGEEYEEHLYGR
1	BN1106_s4479B000057.mRNA-1	14.1	58	763.399	2287.18	2287.26	3	CIFSLKPKLLTLVGSTPEER
1	BN1106_s9189B000015.mRNA-1	45.1	58	480.235	958.456	959.486	2	ISVSCAPAR
1	BN1106_s9189B000015.mRNA-1	45.1	58	734.872	1467.73	1467.74	2	VFFDITADGSALGR
1	BN1106_s1849B000099.mRNA-1	34.2	56	472.746	943.477	943.468	2	TVMTTFTK	Oxidation (M)
1	BN1106_s1849B000099.mRNA-1	34.2	56	520.758	1039.5	1038.5	2	MANFVGSWK
1	BN1106_s1849B000099.mRNA-1	34.2	56	542.258	1082.5	1081.58	2	IGFLGYGSVGL
1	BN1106_s1849B000099.mRNA-1	34.2	56	492.589	1474.75	1475.68	3	TVMTTFTKDSDSK	Oxidation (M)
1	BN1106_s1849B000099.mRNA-1	34.2	56	626.679	1877.02	1877.01	3	LITSSKPEITFTLEGNK
1	BN1106_s961B000155.mRNA-1	11.8	56	459.268	916.521	916.523	2	AALTEALTK
1	BN1106_s961B000155.mRNA-1	11.8	56	485.815	969.616	969.586	2	INELLQLK
1	BN1106_s961B000155.mRNA-1	11.8	56	509.755	1017.5	1017.5	2	SEAVAGDLEK
1	BN1106_s961B000155.mRNA-1	11.8	56	552.825	1103.63	1104.57	2	IGAGMRESLR	Oxidation (M)
1	BN1106_s961B000155.mRNA-1	11.8	56	620.322	1238.63	1238.63	2	LLEFVGFSGDR
1	BN1106_s961B000155.mRNA-1	11.8	56	643.353	1284.69	1284.72	2	NLFKPQEPGKK
1	BN1106_s961B000155.mRNA-1	11.8	56	458.523	1372.55	1371.72	3	IHEMETKLSIR	Oxidation (M)
1	BN1106_s961B000155.mRNA-1	11.8	56	582.648	1744.92	1745.97	3	LGVGAFNMMISLLPKR
1	BN1106_s961B000155.mRNA-1	11.8	56	593.69	1778.05	1777.96	3	LGVGAFNMMISLLPKR	2 Oxidation (M)
1	BN1106_s1285B000159.mRNA-1	21.5	55	543.809	1085.6	1085.61	2	QLTQQEVLK
1	BN1106_s1285B000159.mRNA-1	21.5	55	606.783	1211.55	1211.55	2	TWCTEISTSK
1	BN1106_s1285B000159.mRNA-1	21.5	55	628.296	2509.15	2509.15	4	GNDEGYAENKPDFVIYGGGAAHTK
1	BN1106_s1285B000159.mRNA-1	21.5	55	1221.3	3660.87	3660.87	3	NAFYLEDVPLFPVYGQYDSIPLGVRPFEFLR
1	BN1106_s1030B000277.mRNA-2	28.5	53	464.217	926.419	926.402	2	MSCLMASK
1	BN1106_s1030B000277.mRNA-2	28.5	53	613.807	1225.6	1224.61	2	AYGNGEFLGVAK
1	BN1106_s1030B000277.mRNA-2	28.5	53	641.345	1280.67	1280.67	2	YIQLDIYEPK
1	BN1106_s1030B000277.mRNA-2	28.5	53	830.408	1658.8	1658.8	2	IIFELDTQFFNLC
1	BN1106_s1030B000277.mRNA-2	28.5	53	630.306	1887.9	1887.9	3	NQNIGVLSFDHSEEATK
1	BN1106_s1030B000277.mRNA-2	28.5	53	1254.68	2507.34	2506.28	2	NTMVVHAPIFRAYGNGEFLGVAK	Oxidation (M)
1	BN1106_s3353B000056.mRNA-1	22.2	53	513.758	1025.5	1025.5	2	TTVFSESQK
1	BN1106_s3353B000056.mRNA-1	22.2	53	540.29	1078.57	1078.57	2	IDITVYEAR
1	BN1106_s3353B000056.mRNA-1	22.2	53	623.822	1245.63	1245.63	2	QLTLDSNAQTR
1	BN1106_s3353B000056.mRNA-1	22.2	53	683.837	1365.66	1365.66	2	NEIVNPYFNEK
1	BN1106_s3353B000056.mRNA-1	22.2	53	712.834	1423.65	1423.66	2	TYPVGELCAVCR
1	BN1106_s3353B000056.mRNA-1	22.2	53	787.414	1572.81	1572.81	2	LPLVNVNQEEYAGK
1	BN1106_s3353B000056.mRNA-1	22.2	53	486.007	1940	1940.01	4	HTLGSVTLGGNQDISTGRK
1	BN1106_s6032B000034.mRNA-1	8.2	53	599.768	1197.52	1197.5	2	DMTVSSDNWK	Oxidation (M)
1	BN1106_s6032B000034.mRNA-1	8.2	53	631.62	1891.84	1891.04	3	RLMSVALFFDDLLRPV
1	BN1106_s6032B000034.mRNA-1	8.2	53	713.374	2137.1	2137.1	3	ASIDHVSNVPITALAWGVCK
1	BN1106_s3530B000088.mRNA-1	17.3	51	737.014	2208.02	2208.02	3	MAASQALVDGTANTTAESETPK	Oxidation (M)
1	BN1106_s3530B000088.mRNA-1	17.3	51	614.793	2455.14	2455.14	4	SKPTVVVSDHSAEQEEEAEQEK
1	BN1106_s1855B000093.mRNA-1	12.1	50	566.768	1131.52	1131.61	2	GKELAAIMQR	Oxidation (M)
1	BN1106_s1855B000093.mRNA-1	12.1	50	749.957	1497.9	1497.9	2	GELVSLDVVLTLIK
1	BN1106_s204B000249.mRNA-1	13.4	49	454.245	906.475	906.492	2	QYQTLVR
1	BN1106_s204B000249.mRNA-1	13.4	49	477.228	952.441	952.45	2	TGAADDYLK
1	BN1106_s204B000249.mRNA-1	13.4	49	495.272	988.529	988.526	2	DLLEQMIK
1	BN1106_s204B000249.mRNA-1	13.4	49	520.758	1039.5	1039.51	2	AEFFVGGASR
1	BN1106_s204B000249.mRNA-1	13.4	49	553.275	1104.54	1104.53	2	MEFNPNLPK	Oxidation (M)
1	BN1106_s204B000249.mRNA-1	13.4	49	594.785	1187.56	1187.55	2	NVNAGGCINNR
1	BN1106_s204B000249.mRNA-1	13.4	49	626.288	1250.56	1250.56	2	FNEICDPQTK
1	BN1106_s204B000249.mRNA-1	13.4	49	699.36	2095.06	2095.04	3	LEVCHLGLESLEADQNLR
1	BN1106_s204B000249.mRNA-1	13.4	49	734.385	2200.13	2199.98	3	LAFMHSSEGDEFWSALTEK	Oxidation (M)
1	BN1106_s2165B000367.mRNA-1	5	49	453.259	904.503	904.502	2	GLVDFINK
1	BN1106_s2165B000367.mRNA-1	5	49	524.757	1047.5	1048.64	2	AQLHGGLILK
1	BN1106_s2165B000367.mRNA-1	5	49	611.331	1220.65	1220.65	2	YATNALTAAAVR
1	BN1106_s2165B000367.mRNA-1	5	49	490.608	1468.8	1467.63	3	AVNDVMNSNMSMR
1	BN1106_s2165B000367.mRNA-1	5	49	738.379	1474.74	1473.75	2	ASASSTAGPMVTPGLK
1	BN1106_s2165B000367.mRNA-1	5	49	642.667	1924.98	1925.05	3	LACTVNRKPCVLNKPR
1	BN1106_s1739B000159.mRNA-1	15.5	48	465.264	928.513	928.509	2	GGGQIIGTAR
1	BN1106_s1739B000159.mRNA-1	15.5	48	532.299	1062.58	1062.57	2	GVQYLNEIK
1	BN1106_s1739B000159.mRNA-1	15.5	48	542.77	1083.53	1084.61	2	GGGQIIGTARR
1	BN1106_s1739B000159.mRNA-1	15.5	48	555.252	1108.49	1108.53	2	AGDARFTDTR
1	BN1106_s1739B000159.mRNA-1	15.5	48	590.813	1179.61	1179.55	2	IMGMPVCNVK	2 Oxidation (M)
1	BN1106_s1739B000159.mRNA-1	15.5	48	602.787	1203.56	1203.56	2	LDESENALADK
1	BN1106_s1739B000159.mRNA-1	15.5	48	633.814	1265.61	1266.66	2	MVKFTVEELR	Oxidation (M)
1	BN1106_s1739B000159.mRNA-1	15.5	48	720.861	1439.71	1439.71	2	VAVECQNPADLPK
1	BN1106_s1739B000159.mRNA-1	15.5	48	786.387	1570.76	1570.76	2	SVQPVAVNADGTEER
1	BN1106_s1739B000159.mRNA-1	15.5	48	573.634	1717.88	1717.87	3	INLEDATLHTDAIHR
1	BN1106_s1739B000159.mRNA-1	15.5	48	907.461	1812.91	1812.9	2	AFLPVNESFGFTTDLR
1	BN1106_s2505B000147.mRNA-1	9.3	48	561.284	1120.55	1120.54	2	VDDFLANEAK
1	BN1106_s2505B000147.mRNA-1	9.3	48	575.791	1149.57	1149.57	2	AGDAVESFINK
1	BN1106_s2505B000147.mRNA-1	9.3	48	641.345	1280.67	1280.68	2	FLGNIKEAFDK
1	BN1106_s2505B000147.mRNA-1	9.3	48	628.327	1881.96	1882.96	3	ATQNSVAPSGHTPTKLMK	Oxidation (M)
1	BN1106_s258B000276.mRNA-1	21.7	47	527.248	1052.48	1052.48	2	SGTNVDDAFK
1	BN1106_s258B000276.mRNA-1	21.7	47	536.324	1070.63	1070.63	2	LLLIGDSGVGK
1	BN1106_s258B000276.mRNA-1	21.7	47	1041.99	2081.96	2082.02	2	NIDQHANQDVEKMLLGNK	Oxidation (M)
1	BN1106_s4618B000050.mRNA-1	14.5	47	482.257	962.5	962.492	2	LTESTVDAK
1	BN1106_s4618B000050.mRNA-1	14.5	47	490.262	978.508	978.419	2	EVFMMYK	2 Oxidation (M)
1	BN1106_s4618B000050.mRNA-1	14.5	47	546.775	1091.54	1091.53	2	GSWEIEFPK
1	BN1106_s4618B000050.mRNA-1	14.5	47	450.571	1348.69	1349.69	3	HSSPQSPVMRPK
1	BN1106_s4618B000050.mRNA-1	14.5	47	934.979	1867.94	1868.93	2	MHSSPQSPVMRPKTVR	2 Oxidation (M)
2	BN1106_s274B000296.mRNA-1	46.2	2306	466.751	931.487	931.491	2	TVQMALNR
2	BN1106_s274B000296.mRNA-1	46.2	2306	471.749	941.483	940.451	2	MLFIMDR	Oxidation (M)
2	BN1106_s274B000296.mRNA-1	46.2	2306	474.748	947.481	947.486	2	TVQMALNR	Oxidation (M)
2	BN1106_s274B000296.mRNA-1	46.2	2306	478.761	955.507	955.524	2	NLAPSWIR
2	BN1106_s274B000296.mRNA-1	46.2	2306	479.231	956.447	956.446	2	MLFIMDR	2 Oxidation (M)
2	BN1106_s274B000296.mRNA-1	46.2	2306	487.711	973.407	973.403	2	FYDTDEGK
2	BN1106_s274B000296.mRNA-1	46.2	2306	493.785	985.556	985.556	2	VLVQGTDVR
2	BN1106_s274B000296.mRNA-1	46.2	2306	499.733	997.451	997.451	2	FYDPSNQK
2	BN1106_s274B000296.mRNA-1	46.2	2306	506.271	1010.53	1010.53	2	TVTSFSLEK
2	BN1106_s274B000296.mRNA-1	46.2	2306	518.747	1035.48	1035.48	2	QEVGWFDR
2	BN1106_s274B000296.mRNA-1	46.2	2306	522.298	1042.58	1042.58	2	LVQSALDAAR
2	BN1106_s274B000296.mRNA-1	46.2	2306	522.314	1042.61	1042.61	2	STVVQLLQR
2	BN1106_s274B000296.mRNA-1	46.2	2306	528.844	1055.67	1055.67	2	STLIQLLLR
2	BN1106_s274B000296.mRNA-1	46.2	2306	529.277	1056.54	1056.54	2	ELDLQHFR
2	BN1106_s274B000296.mRNA-1	46.2	2306	535.796	1069.58	1069.58	2	IQTNVGDVPK
2	BN1106_s274B000296.mRNA-1	46.2	2306	569.315	1136.62	1136.62	2	HADQIVVLDK
2	BN1106_s274B000296.mRNA-1	46.2	2306	595.297	1188.58	1188.59	2	VSDDEILEAAK
2	BN1106_s274B000296.mRNA-1	46.2	2306	666.847	1331.68	1331.68	2	VLSMDEIVEAAR
2	BN1106_s274B000296.mRNA-1	46.2	2306	450.23	1347.67	1347.67	3	VLSMDEIVEAAR	Oxidation (M)
2	BN1106_s274B000296.mRNA-1	46.2	2306	687.332	1372.65	1373.72	2	TVQMALNRASAGR
2	BN1106_s274B000296.mRNA-1	46.2	2306	464.236	1389.69	1389.71	3	TVQMALNRASAGR	Oxidation (M)
2	BN1106_s274B000296.mRNA-1	46.2	2306	490.932	1469.78	1469.77	3	IEEGKPSELLEAR
2	BN1106_s274B000296.mRNA-1	46.2	2306	533.63	1597.87	1597.87	3	KIEEGKPSELLEAR
2	BN1106_s274B000296.mRNA-1	46.2	2306	807.874	1613.73	1613.8	2	GAFYALHHVQKESQ
2	BN1106_s274B000296.mRNA-1	46.2	2306	812.914	1623.81	1623.81	2	LDQVGIFFDGMNLR
2	BN1106_s274B000296.mRNA-1	46.2	2306	820.91	1639.81	1639.8	2	LDQVGIFFDGMNLR	Oxidation (M)
2	BN1106_s274B000296.mRNA-1	46.2	2306	550.917	1649.73	1649.72	3	ICEMGTHEELMLR	2 Oxidation (M)
2	BN1106_s274B000296.mRNA-1	46.2	2306	578.311	1731.91	1732.86	3	LGDMKVSDDEILEAAK
2	BN1106_s274B000296.mRNA-1	46.2	2306	876.4	1750.79	1750.79	2	VFGQSNNENADNTSVR
2	BN1106_s274B000296.mRNA-1	46.2	2306	600.991	1799.95	1799.95	3	NPSLLLLDEATSALDTK
2	BN1106_s274B000296.mRNA-1	46.2	2306	902.968	1803.92	1803.92	2	SENQAGSLTALLATEATK
2	BN1106_s274B000296.mRNA-1	46.2	2306	734.367	2200.08	2200.12	3	KPALLLLDEATSSLDSENER
2	BN1106_s274B000296.mRNA-1	46.2	2306	739.695	2216.06	2216.06	3	NFSHTISPGQSVAVVGQSGCGK
2	BN1106_s274B000296.mRNA-1	46.2	2306	835.41	2503.21	2503.2	3	NFSGEISFENVSFTYPARPDVK
2	BN1106_s274B000296.mRNA-1	46.2	2306	836.788	2507.34	2507.34	3	VLENFSLHLQPGTTVALVGPSGSGK
2	BN1106_s274B000296.mRNA-1	46.2	2306	853.11	2556.31	2556.3	3	QQLGCVQQEPVLFEGTVLENIR
2	BN1106_s274B000296.mRNA-1	46.2	2306	727.374	2905.47	2904.51	4	AVAFGGTGGLIGLSMFVCAALVFWFGIK	Oxidation (M)
2	BN1106_s274B000296.mRNA-1	46.2	2306	1024.84	3071.5	3071.49	3	LANAHQFITELPDGYNTAVGEGGAGLSGGQK
2	BN1106_s274B000296.mRNA-1	46.2	2306	1053.86	3158.56	3157.57	3	LANIHEFIASLPNGYETLAGEGGSQLSGGQK
2	BN1106_s2471B000098.mRNA-1	43.8	2092	458.249	914.483	914.482	2	LASVAPDSR
2	BN1106_s2471B000098.mRNA-1	43.8	2092	461.754	921.494	921.492	2	SIFATIDR
2	BN1106_s2471B000098.mRNA-1	43.8	2092	473.249	944.484	944.481	2	EVQEALEK
2	BN1106_s2471B000098.mRNA-1	43.8	2092	478.761	955.507	956.508	2	DLAPSWIR
2	BN1106_s2471B000098.mRNA-1	43.8	2092	514.782	1027.55	1028.57	2	TLDPPAIFR
2	BN1106_s2471B000098.mRNA-1	43.8	2092	521.747	1041.48	1042.58	2	LASVAPDSRK
2	BN1106_s2471B000098.mRNA-1	43.8	2092	522.298	1042.58	1043.54	2	VVNQDKGER
2	BN1106_s2471B000098.mRNA-1	43.8	2092	524.263	1046.51	1046.51	2	LDATEEEIK
2	BN1106_s2471B000098.mRNA-1	43.8	2092	525.285	1048.55	1048.56	2	TIVAFGGEQK
2	BN1106_s2471B000098.mRNA-1	43.8	2092	528.844	1055.67	1056.63	2	STLLQLVQR
2	BN1106_s2471B000098.mRNA-1	43.8	2092	531.302	1060.59	1061.5	2	GGGMSGGQKQR
2	BN1106_s2471B000098.mRNA-1	43.8	2092	544.788	1087.56	1087.56	2	LAQEAISNSR
2	BN1106_s2471B000098.mRNA-1	43.8	2092	552.751	1103.49	1103.49	2	FNSSSSSNFK
2	BN1106_s2471B000098.mRNA-1	43.8	2092	558.288	1114.56	1114.56	2	SENQPGALTAK
2	BN1106_s2471B000098.mRNA-1	43.8	2092	572.774	1143.53	1143.53	2	QDIPWSDQR
2	BN1106_s2471B000098.mRNA-1	43.8	2092	573.315	1144.62	1144.62	2	NADLIMVLEK
2	BN1106_s2471B000098.mRNA-1	43.8	2092	576.769	1151.52	1151.52	2	ENIAYGDNTR
2	BN1106_s2471B000098.mRNA-1	43.8	2092	581.309	1160.6	1160.61	2	NADLIMVLEK	Oxidation (M)
2	BN1106_s2471B000098.mRNA-1	43.8	2092	586.769	1171.52	1172.64	2	SDLIVVLDSGR
2	BN1106_s2471B000098.mRNA-1	43.8	2092	592.812	1183.61	1183.5	2	AGGDTDMKSMR	Oxidation (M)
2	BN1106_s2471B000098.mRNA-1	43.8	2092	602.358	1202.7	1202.7	2	ILQNFNLTLK
2	BN1106_s2471B000098.mRNA-1	43.8	2092	652.365	1302.71	1302.71	2	ASSISGEVLTAIR
2	BN1106_s2471B000098.mRNA-1	43.8	2092	665.85	1329.69	1329.69	2	IVQEALDAATGSR
2	BN1106_s2471B000098.mRNA-1	43.8	2092	666.836	1331.66	1331.66	2	EVSTDEIIEAAR
2	BN1106_s2471B000098.mRNA-1	43.8	2092	668.367	1334.72	1334.72	2	IAAQTIYGTIER
2	BN1106_s2471B000098.mRNA-1	43.8	2092	672.86	1343.7	1343.7	2	SGQTVALVGPSGSGK
2	BN1106_s2471B000098.mRNA-1	43.8	2092	674.349	1346.68	1346.68	2	LPDGYNTLVAER
2	BN1106_s2471B000098.mRNA-1	43.8	2092	723.87	1445.73	1445.72	2	LDATEEEIKEAAK
2	BN1106_s2471B000098.mRNA-1	43.8	2092	510.952	1529.83	1529.83	3	LLLLDEATSALDTR
2	BN1106_s2471B000098.mRNA-1	43.8	2092	519.266	1554.78	1555.75	3	VFAVMNMSAQTLGR	2 Oxidation (M)
2	BN1106_s2471B000098.mRNA-1	43.8	2092	521.944	1562.81	1562.8	3	KIEYGPPAALMETK	Oxidation (M)
2	BN1106_s2471B000098.mRNA-1	43.8	2092	859.949	1717.88	1717.88	2	TVTTLILEDFFYEK
2	BN1106_s2471B000098.mRNA-1	43.8	2092	944.98	1887.94	1887.94	2	LLLLDEATSALDNESER
2	BN1106_s2471B000098.mRNA-1	43.8	2092	957.008	1912	1912.01	2	QIGVVSQEPNLLDMTLR
2	BN1106_s2471B000098.mRNA-1	43.8	2092	668.331	2001.97	2001.97	3	IPQIQTDEGLIPDCEFK
2	BN1106_s2471B000098.mRNA-1	43.8	2092	686.372	2056.09	2056.1	3	KQIGVVSQEPNLLDMTLR	Oxidation (M)
2	BN1106_s2471B000098.mRNA-1	43.8	2092	721.366	2161.08	2161.07	3	ESGTHDQLVALDGLYATMLK
2	BN1106_s2471B000098.mRNA-1	43.8	2092	726.697	2177.07	2177.07	3	ESGTHDQLVALDGLYATMLK	Oxidation (M)
2	BN1106_s2471B000098.mRNA-1	43.8	2092	1153.08	2304.15	2304.15	2	SAGELISNLSDCIDTIELGIGK
2	BN1106_s2471B000098.mRNA-1	43.8	2092	777.38	2329.12	2329.11	3	NFSHTVEPNQTVALVGQSGCGK
2	BN1106_s2471B000098.mRNA-1	43.8	2092	829.428	2485.26	2485.26	3	AQIGCVQQEPILFEGTIAENIR
2	BN1106_s2471B000098.mRNA-1	43.8	2092	849.702	2546.08	2546.08	3	FYDPSNHGEDSGVYFDEWNLR
2	BN1106_s2471B000098.mRNA-1	43.8	2092	850.751	2549.23	2550.31	3	TLDPPAIFRVFAVMNMSAQTLGR	Oxidation (M)
2	BN1106_s2471B000098.mRNA-1	43.8	2092	969.494	2905.46	2905.45	3	SIFATIDRIPQIQTDEGLIPDCEFK
2	BN1106_s2471B000098.mRNA-1	43.8	2092	1030.83	3089.48	3089.47	3	QANAHDFISALPDGYETLAGASGSQLSGGQK
2	BN1106_s1871B000313.mRNA-1	45.6	1223	474.748	947.481	948.47	2	TDLMLANR	Oxidation (M)
2	BN1106_s1871B000313.mRNA-1	45.6	1223	478.295	954.576	954.575	2	LPILGSEVK
2	BN1106_s1871B000313.mRNA-1	45.6	1223	488.246	974.478	975.506	2	QSMLEQIK
2	BN1106_s1871B000313.mRNA-1	45.6	1223	496.757	991.499	991.501	2	QSMLEQIK	Oxidation (M)
2	BN1106_s1871B000313.mRNA-1	45.6	1223	498.275	994.536	993.532	2	QEIAKMFK
2	BN1106_s1871B000313.mRNA-1	45.6	1223	503.273	1004.53	1004.53	2	DVLDQFLR
2	BN1106_s1871B000313.mRNA-1	45.6	1223	505.245	1008.48	1008.47	2	IDDFCLAR
2	BN1106_s1871B000313.mRNA-1	45.6	1223	507.222	1012.43	1012.43	2	VCSSEFER
2	BN1106_s1871B000313.mRNA-1	45.6	1223	507.748	1013.48	1013.48	2	FYAELTDR
2	BN1106_s1871B000313.mRNA-1	45.6	1223	516.26	1030.51	1030.5	2	VSVSNDGPTR
2	BN1106_s1871B000313.mRNA-1	45.6	1223	521.231	1040.45	1040.45	2	ETYEDAWK
2	BN1106_s1871B000313.mRNA-1	45.6	1223	524.308	1046.6	1047.54	2	SLVSMEVQR
2	BN1106_s1871B000313.mRNA-1	45.6	1223	532.774	1063.53	1063.53	2	SLVSMEVQR	Oxidation (M)
2	BN1106_s1871B000313.mRNA-1	45.6	1223	535.301	1068.59	1068.59	2	LSLAYDLFK
2	BN1106_s1871B000313.mRNA-1	45.6	1223	571.831	1141.65	1140.52	2	KVCSSEFER
2	BN1106_s1871B000313.mRNA-1	45.6	1223	590.295	1178.57	1178.57	2	EWFSNLQQK
2	BN1106_s1871B000313.mRNA-1	45.6	1223	604.771	1207.53	1207.53	2	DNDFIYHER
2	BN1106_s1871B000313.mRNA-1	45.6	1223	619.337	1236.66	1235.6	2	QASSRGGSSFPR
2	BN1106_s1871B000313.mRNA-1	45.6	1223	629.836	1257.66	1257.66	2	DISQVPSTGGIGK
2	BN1106_s1871B000313.mRNA-1	45.6	1223	652.341	1302.67	1302.67	2	QEELLSDLQTK
2	BN1106_s1871B000313.mRNA-1	45.6	1223	653.32	1304.63	1304.63	2	AESGSIPSEMVAK
2	BN1106_s1871B000313.mRNA-1	45.6	1223	661.32	1320.63	1320.62	2	AESGSIPSEMVAK	Oxidation (M)
2	BN1106_s1871B000313.mRNA-1	45.6	1223	672.327	1342.64	1343.68	2	QPSSKLNEQWK
2	BN1106_s1871B000313.mRNA-1	45.6	1223	701.832	1401.65	1401.65	2	EHVYSLPDSAER
2	BN1106_s1871B000313.mRNA-1	45.6	1223	493.913	1478.72	1478.72	3	VQDKIDDFCLAR
2	BN1106_s1871B000313.mRNA-1	45.6	1223	506.573	1516.7	1516.69	3	TEHMADITNNLSR	Oxidation (M)
2	BN1106_s1871B000313.mRNA-1	45.6	1223	542.28	1623.82	1623.83	3	IQLMSALAQYQQSK	Oxidation (M)
2	BN1106_s1871B000313.mRNA-1	45.6	1223	845.898	1689.78	1689.78	2	NTLDDEEKTDQNLR
2	BN1106_s1871B000313.mRNA-1	45.6	1223	566.296	1695.87	1695.86	3	NSLQDQLEHFQLPK
2	BN1106_s1871B000313.mRNA-1	45.6	1223	855.444	1708.87	1708.87	2	DIFTDLIPLGFMEAK
2	BN1106_s1871B000313.mRNA-1	45.6	1223	574.627	1720.86	1719.87	3	AESGSIPSEMVAKIASK	Oxidation (M)
2	BN1106_s1871B000313.mRNA-1	45.6	1223	863.441	1724.87	1724.87	2	DIFTDLIPLGFMEAK	Oxidation (M)
2	BN1106_s1871B000313.mRNA-1	45.6	1223	1133.06	2264.1	2264.1	2	FEENAQLFELLSQSPDEIR
2	BN1106_s1871B000313.mRNA-1	45.6	1223	759.002	2273.98	2273.99	3	QAIQSQHSDSCTSPTGNETAR
2	BN1106_s1871B000313.mRNA-1	45.6	1223	896.093	2685.26	2685.31	3	SAESSSLISQLTAAVDSFMALDTDVK
2	BN1106_s1871B000313.mRNA-1	45.6	1223	901.442	2701.31	2701.3	3	SAESSSLISQLTAAVDSFMALDTDVK	Oxidation (M)
2	BN1106_s1871B000313.mRNA-1	45.6	1223	723.609	2890.41	2890.41	4	TFQESNKVPEQQMVDTINAQLEGIR	Oxidation (M)
2	BN1106_s4472B000032.mRNA-1	17.7	1045	478.761	955.507	956.508	2	DLAPSWIR
2	BN1106_s4472B000032.mRNA-1	17.7	1045	495.768	989.522	988.534	2	TLDAPAVFR
2	BN1106_s4472B000032.mRNA-1	17.7	1045	525.285	1048.55	1048.59	2	TIVAFGGEKK
2	BN1106_s4472B000032.mRNA-1	17.7	1045	528.844	1055.67	1056.63	2	STLLQLVQR
2	BN1106_s4472B000032.mRNA-1	17.7	1045	531.302	1060.59	1061.5	2	GGGMSGGQKQR
2	BN1106_s4472B000032.mRNA-1	17.7	1045	573.315	1144.62	1144.62	2	NADLIMVLEK
2	BN1106_s4472B000032.mRNA-1	17.7	1045	576.769	1151.52	1151.52	2	ENIAYGDNTR
2	BN1106_s4472B000032.mRNA-1	17.7	1045	581.309	1160.6	1160.61	2	NADLIMVLEK	Oxidation (M)
2	BN1106_s4472B000032.mRNA-1	17.7	1045	602.358	1202.7	1203.69	2	ILENFNLTLK
2	BN1106_s4472B000032.mRNA-1	17.7	1045	665.85	1329.69	1329.69	2	IVQEALDAATGSR
2	BN1106_s4472B000032.mRNA-1	17.7	1045	668.367	1334.72	1335.68	2	TAAQNIYGTIER
2	BN1106_s4472B000032.mRNA-1	17.7	1045	672.86	1343.7	1343.7	2	SGQTVALVGPSGSGK
2	BN1106_s4472B000032.mRNA-1	17.7	1045	681.304	1360.59	1361.65	2	EVSMDEIIEAAR
2	BN1106_s4472B000032.mRNA-1	17.7	1045	723.87	1445.73	1446.67	2	LDATEEEIEEAAK
2	BN1106_s4472B000032.mRNA-1	17.7	1045	510.952	1529.83	1529.83	3	LLLLDEATSALDTR
2	BN1106_s4472B000032.mRNA-1	17.7	1045	944.98	1887.94	1887.94	2	LLLLDEATSALDNESER
2	BN1106_s4472B000032.mRNA-1	17.7	1045	1153.08	2304.15	2304.19	2	SSGELIGKLSDCIDTIELGIGK
2	BN1106_s4472B000032.mRNA-1	17.7	1045	777.38	2329.12	2329.11	3	NFSHTVEPNQTVALVGQSGCGK
2	BN1106_s4472B000032.mRNA-1	17.7	1045	849.702	2546.08	2547.06	3	FYDPSDHGEDSGVYFDEWNLR
2	BN1106_s4069B000247.mRNA-1	36.4	1017	461.748	921.482	921.481	2	ALDFIESK
2	BN1106_s4069B000247.mRNA-1	36.4	1017	474.748	947.481	947.475	2	GCITAADLK
2	BN1106_s4069B000247.mRNA-1	36.4	1017	501.269	1000.52	1000.52	2	QLLDDLER
2	BN1106_s4069B000247.mRNA-1	36.4	1017	552.783	1103.55	1103.58	2	GCITAADLKR
2	BN1106_s4069B000247.mRNA-1	36.4	1017	554.787	1107.56	1107.53	2	VENFHTSFK
2	BN1106_s4069B000247.mRNA-1	36.4	1017	571.785	1141.56	1140.56	2	IMQTVDPGHK	Oxidation (M)
2	BN1106_s4069B000247.mRNA-1	36.4	1017	587.805	1173.6	1173.6	2	EGLLLWCQR
2	BN1106_s4069B000247.mRNA-1	36.4	1017	605.802	1209.59	1210.57	2	AFESTLEGTEK
2	BN1106_s4069B000247.mRNA-1	36.4	1017	614.815	1227.62	1227.63	2	EVNRLAQENR
2	BN1106_s4069B000247.mRNA-1	36.4	1017	619.778	1237.54	1237.54	2	ENEAIEFCAR
2	BN1106_s4069B000247.mRNA-1	36.4	1017	638.824	1275.63	1275.63	2	FAGASNANIAANR
2	BN1106_s4069B000247.mRNA-1	36.4	1017	645.855	1289.69	1289.63	2	GLTVEQMEDLR
2	BN1106_s4069B000247.mRNA-1	36.4	1017	653.32	1304.63	1305.62	2	GLTVEQMEDLR	Oxidation (M)
2	BN1106_s4069B000247.mRNA-1	36.4	1017	670.345	1338.68	1338.68	2	LETTYNTIQTR
2	BN1106_s4069B000247.mRNA-1	36.4	1017	690.335	1378.66	1378.66	2	DYLSCNLPELR
2	BN1106_s4069B000247.mRNA-1	36.4	1017	694.376	1386.74	1386.74	2	ATELDTLIQQQK
2	BN1106_s4069B000247.mRNA-1	36.4	1017	704.317	1406.62	1406.61	2	MLDPEDMVNSPK	2 Oxidation (M)
2	BN1106_s4069B000247.mRNA-1	36.4	1017	484.562	1450.66	1450.66	3	YSTIFSTTQEMK	Oxidation (M)
2	BN1106_s4069B000247.mRNA-1	36.4	1017	771.924	1541.83	1541.83	2	LVSIGAEEIVDGNVK
2	BN1106_s4069B000247.mRNA-1	36.4	1017	788.87	1575.73	1575.74	2	ETAAEIEQLQSDSR
2	BN1106_s4069B000247.mRNA-1	36.4	1017	812.914	1623.81	1623.81	2	FAIQDIQIEDFSAK
2	BN1106_s4069B000247.mRNA-1	36.4	1017	552.267	1653.78	1653.77	3	LYEEWLLEEMQR	Oxidation (M)
2	BN1106_s4069B000247.mRNA-1	36.4	1017	919.427	1836.84	1836.84	2	ENADEDTAEQIIQSFK
2	BN1106_s4069B000247.mRNA-1	36.4	1017	651.658	1951.95	1951.93	3	ADKLYEEWLLEEMQR
2	BN1106_s4069B000247.mRNA-1	36.4	1017	653.667	1957.98	1959.05	3	ATELDTLIQQQKTEITK
2	BN1106_s4069B000247.mRNA-1	36.4	1017	662.981	1985.92	1985.92	3	HEAFQSELAANDDRVER
2	BN1106_s4069B000247.mRNA-1	36.4	1017	679.017	2034.03	2034.03	3	LGSFENPYTSIKPDELPK
2	BN1106_s4069B000247.mRNA-1	36.4	1017	838.405	2512.19	2512.19	3	YSELSSQNALHNLNYAFDVAEK
2	BN1106_s175B000200.mRNA-1	38.9	899	455.278	908.542	908.46	2	YLTEVER
2	BN1106_s175B000200.mRNA-1	38.9	899	471.749	941.483	941.482	2	VVEPIDDR
2	BN1106_s175B000200.mRNA-1	38.9	899	472.269	942.524	942.525	2	GAAAIAAAATR
2	BN1106_s175B000200.mRNA-1	38.9	899	472.283	942.552	942.55	2	GLTDAVLVR
2	BN1106_s175B000200.mRNA-1	38.9	899	499.254	996.493	996.495	2	YVCEVVTK
2	BN1106_s175B000200.mRNA-1	38.9	899	502.741	1003.47	1003.47	2	MYPTYVSK	Oxidation (M)
2	BN1106_s175B000200.mRNA-1	38.9	899	640.839	1279.66	1279.67	2	EVTVGIDGSLYK
2	BN1106_s175B000200.mRNA-1	38.9	899	700.85	1399.69	1399.68	2	MISGMYLGEIVR	2 Oxidation (M)
2	BN1106_s175B000200.mRNA-1	38.9	899	483.274	1446.8	1446.8	3	AAYLVGAGIACLLR
2	BN1106_s175B000200.mRNA-1	38.9	899	743.916	1485.82	1485.82	2	FPSLNTLPLSLER
2	BN1106_s175B000200.mRNA-1	38.9	899	498.243	1491.71	1491.7	3	AHYMLTEDLEVR	Oxidation (M)
2	BN1106_s175B000200.mRNA-1	38.9	899	526.248	1575.72	1575.71	3	MSGTGEELFDYIAK	Oxidation (M)
2	BN1106_s175B000200.mRNA-1	38.9	899	469.492	1873.94	1873.93	4	YLTEVERDPPHLSYR
2	BN1106_s175B000200.mRNA-1	38.9	899	1116.07	2230.13	2230.13	2	GFSAAGVTGQNVAQLLQDAIDR
2	BN1106_s175B000200.mRNA-1	38.9	899	920.442	2758.3	2758.3	3	AGANAQCVAVVNDTVGTLASCALEDPR
2	BN1106_s309B000234.mRNA-1	44	874	451.261	900.507	900.51	2	VCAPIITK
2	BN1106_s309B000234.mRNA-1	44	874	458.738	915.461	915.466	2	STLDPVER
2	BN1106_s309B000234.mRNA-1	44	874	467.76	933.505	934.436	2	DKLSDSDR
2	BN1106_s309B000234.mRNA-1	44	874	483.25	964.486	964.486	2	EVAEGYLGK
2	BN1106_s309B000234.mRNA-1	44	874	488.73	975.445	974.503	2	LSKEDIDR
2	BN1106_s309B000234.mRNA-1	44	874	541.78	1081.55	1080.56	2	LLQDFFNGK
2	BN1106_s309B000234.mRNA-1	44	874	555.758	1109.5	1109.5	2	FSDPSVTSDR
2	BN1106_s309B000234.mRNA-1	44	874	593.333	1184.65	1184.65	2	DAGAISGLNVLR
2	BN1106_s309B000234.mRNA-1	44	874	614.815	1227.62	1227.62	2	VEIIANDQGNR
2	BN1106_s309B000234.mRNA-1	44	874	619.828	1237.64	1237.59	2	FSDPSVTSDRK
2	BN1106_s309B000234.mRNA-1	44	874	627.315	1252.61	1252.61	2	FEELNADLFR
2	BN1106_s309B000234.mRNA-1	44	874	647.795	1293.58	1294.64	2	LSDSDRSTISSK
2	BN1106_s309B000234.mRNA-1	44	874	494.259	1479.75	1479.75	3	ARFEELNADLFR
2	BN1106_s309B000234.mRNA-1	44	874	744.354	1486.69	1486.69	2	TTPSYVAFTDTER
2	BN1106_s309B000234.mRNA-1	44	874	508.286	1521.84	1521.83	3	NQIHEIVLVGGSTR
2	BN1106_s309B000234.mRNA-1	44	874	522.942	1565.8	1564.82	3	LLQDFFNGKELNK
2	BN1106_s309B000234.mRNA-1	44	874	809.887	1617.76	1617.76	2	TFSAEEISSMILMK	2 Oxidation (M)
2	BN1106_s309B000234.mRNA-1	44	874	830.451	1658.89	1658.89	2	IINEPTAAAIAYGLDK
2	BN1106_s309B000234.mRNA-1	44	874	838.893	1675.77	1676.81	2	VSAKNALESYAYSMK	Oxidation (M)
2	BN1106_s309B000234.mRNA-1	44	874	839.896	1677.78	1677.78	2	NQVAMNPNNTVFDAK	Oxidation (M)
2	BN1106_s309B000234.mRNA-1	44	874	846.368	1690.72	1690.72	2	STAGDTHLGGEDFDNR
2	BN1106_s309B000234.mRNA-1	44	874	596.669	1786.99	1786.98	3	IINEPTAAAIAYGLDKK
2	BN1106_s309B000234.mRNA-1	44	874	627.984	1880.93	1880.93	3	VTDAVVTVPAYFNDSQR
2	BN1106_s309B000234.mRNA-1	44	874	479.005	1911.99	1911.98	4	MDKNQIHEIVLVGGSTR	Oxidation (M)
2	BN1106_s309B000234.mRNA-1	44	874	966.515	2896.52	2896.51	3	NVLIFDLGGGTFDVSILTIEDGVFEVK
2	BN1106_s309B000234.mRNA-1	44	874	994.152	2979.43	2979.43	3	TLSSSAQANIEIDSLYEGVDFYTSITR
2	BN1106_s3585B000136.mRNA-1	38.5	843	470.764	939.514	939.514	2	APENIQLR
2	BN1106_s3585B000136.mRNA-1	38.5	843	478.295	954.576	954.575	2	LPIEKDLK
2	BN1106_s3585B000136.mRNA-1	38.5	843	495.768	989.522	989.518	2	VPDEYVLR
2	BN1106_s3585B000136.mRNA-1	38.5	843	501.233	1000.45	1000.45	2	YNELGYDK
2	BN1106_s3585B000136.mRNA-1	38.5	843	509.753	1017.49	1017.49	2	GWISGVDER
2	BN1106_s3585B000136.mRNA-1	38.5	843	511.787	1021.56	1021.56	2	LQWFSITK
2	BN1106_s3585B000136.mRNA-1	38.5	843	516.26	1030.51	1030.55	2	VKGEAGMPVK	Oxidation (M)
2	BN1106_s3585B000136.mRNA-1	38.5	843	521.738	1041.46	1041.46	2	MVNLFDCK	Oxidation (M)
2	BN1106_s3585B000136.mRNA-1	38.5	843	561.289	1120.56	1120.55	2	NLSLDQFER
2	BN1106_s3585B000136.mRNA-1	38.5	843	586.299	1170.58	1170.58	2	ESFVPPPGWR
2	BN1106_s3585B000136.mRNA-1	38.5	843	601.821	1201.63	1201.63	2	GIEILCWGVR
2	BN1106_s3585B000136.mRNA-1	38.5	843	605.299	1208.58	1208.58	2	LYASLGEWDR
2	BN1106_s3585B000136.mRNA-1	38.5	843	620.795	1239.58	1239.57	2	IEMEMEVVTK	2 Oxidation (M)
2	BN1106_s3585B000136.mRNA-1	38.5	843	623.821	1245.63	1245.63	2	TPTAILEDVCK
2	BN1106_s3585B000136.mRNA-1	38.5	843	639.792	1277.57	1277.57	2	WEYAFNFSSK
2	BN1106_s3585B000136.mRNA-1	38.5	843	647.795	1293.58	1293.57	2	SLDGEGNFNWR
2	BN1106_s3585B000136.mRNA-1	38.5	843	668.367	1334.72	1334.61	2	QAESFSGVPEER
2	BN1106_s3585B000136.mRNA-1	38.5	843	740.867	1479.72	1479.72	2	TQIVAETYENQGK
2	BN1106_s3585B000136.mRNA-1	38.5	843	497.642	1489.91	1489.91	3	LALHILNMLPIVK	Oxidation (M)
2	BN1106_s3585B000136.mRNA-1	38.5	843	760.878	1519.74	1519.74	2	NYVPNTLNPEFGR
2	BN1106_s3585B000136.mRNA-1	38.5	843	782.394	1562.77	1562.74	2	GFLDFCNTFTLTK
2	BN1106_s3585B000136.mRNA-1	38.5	843	783.371	1564.73	1564.73	2	YQQAWNEATVEAR
2	BN1106_s3585B000136.mRNA-1	38.5	843	814.839	1627.66	1627.66	2	NVDEDEDNFAGEFK
2	BN1106_s3585B000136.mRNA-1	38.5	843	561.978	1682.91	1682.91	3	GDLYAVPDNVRPVLR
2	BN1106_s3585B000136.mRNA-1	38.5	843	863.471	1724.93	1724.93	2	DGGELLAAAELLLLDGR
2	BN1106_s3585B000136.mRNA-1	38.5	843	895.95	1789.89	1789.71	2	SCNLNMMNSVSQDMK	2 Oxidation (M)
2	BN1106_s3585B000136.mRNA-1	38.5	843	651.278	1950.81	1950.8	3	DDWTWEGDWEVDKDR
2	BN1106_s3585B000136.mRNA-1	38.5	843	653.991	1958.95	1958.95	3	VGIHVLQDMSSYQVDPR	Oxidation (M)
2	BN1106_s3585B000136.mRNA-1	38.5	843	685.37	2053.09	2053.08	3	GDRDGGELLAAAELLLLDGR
2	BN1106_s3585B000136.mRNA-1	38.5	843	1035.97	2069.93	2069.94	2	YFDQSNLCTDPEEVVVR
2	BN1106_s3585B000136.mRNA-1	38.5	843	529.261	2113.01	2113.01	4	WDGDWFVHPDVSILYHK
2	BN1106_s3585B000136.mRNA-1	38.5	843	721.34	2161	2161	3	GMDLQPSDPSGLADPYVEVR	Oxidation (M)
2	BN1106_s3585B000136.mRNA-1	38.5	843	779.025	2334.05	2333.06	3	TPNGNWEPAQIPYSDAYGEPK
2	BN1106_s3585B000136.mRNA-1	38.5	843	784.416	2350.23	2350.22	3	VVVWNTYEVILQEANIFGEK
2	BN1106_s3585B000136.mRNA-1	38.5	843	810.107	2427.3	2427.3	3	DGGELLAAAELLLLDGRDPPAPPK
2	BN1106_s2907B000133.mRNA-1	46.7	829	488.73	975.445	975.441	2	AGFAGDDAPR
2	BN1106_s2907B000133.mRNA-1	46.7	829	499.75	997.485	997.479	2	DLTDYLMK
2	BN1106_s2907B000133.mRNA-1	46.7	829	507.748	1013.48	1013.47	2	DLTDYLMK	Oxidation (M)
2	BN1106_s2907B000133.mRNA-1	46.7	829	541.75	1081.49	1082.5	2	GNSFTTTAER
2	BN1106_s2907B000133.mRNA-1	46.7	829	579.792	1157.57	1157.57	2	HVGVMVGMGQK	Oxidation (M)
2	BN1106_s2907B000133.mRNA-1	46.7	829	599.769	1197.52	1197.52	2	DSYVGDEAQSK
2	BN1106_s2907B000133.mRNA-1	46.7	829	602.335	1202.65	1202.66	2	EITILAPSTMK
2	BN1106_s2907B000133.mRNA-1	46.7	829	610.334	1218.65	1218.65	2	EITILAPSTMK	Oxidation (M)
2	BN1106_s2907B000133.mRNA-1	46.7	829	496.238	1485.69	1485.68	3	QEYDESGPGIVHR
2	BN1106_s2907B000133.mRNA-1	46.7	829	505.921	1514.74	1514.74	3	IWHHTFYNELR
2	BN1106_s2907B000133.mRNA-1	46.7	829	895.95	1789.89	1789.88	2	SYELPDGQVITIGNER
2	BN1106_s2907B000133.mRNA-1	46.7	829	663.345	1987.01	1987.01	3	VAPEEHPVLLTEAPMNPK	Oxidation (M)
2	BN1106_s2907B000133.mRNA-1	46.7	829	882.739	2645.19	2645.2	3	LCYVALDFDHEMTTAAQTSSLEK	Oxidation (M)
2	BN1106_s2907B000133.mRNA-1	46.7	829	1377.16	2752.32	2752.44	2	KYSVWIGGSILASLSTFHQMWITK
2	BN1106_s2907B000133.mRNA-1	46.7	829	1051.22	3150.63	3150.64	3	TTGIVLDSGDGVSHTVPIYEGYALPHAILR
2	BN1106_s3261B000048.mRNA-1	28.3	819	476.235	950.456	950.507	2	VTFEIGGTK
2	BN1106_s3261B000048.mRNA-1	28.3	819	478.284	954.554	954.554	2	WALIIDPK
2	BN1106_s3261B000048.mRNA-1	28.3	819	485.778	969.542	969.54	2	HLAFEVVR
2	BN1106_s3261B000048.mRNA-1	28.3	819	559.372	1116.73	1116.73	2	LGLAPPPLVIK
2	BN1106_s3261B000048.mRNA-1	28.3	819	563.76	1125.51	1125.5	2	DYYYLDFK
2	BN1106_s3261B000048.mRNA-1	28.3	819	594.329	1186.64	1186.64	2	IESEIIQDLK
2	BN1106_s3261B000048.mRNA-1	28.3	819	611.355	1220.7	1219.64	2	LNLGVDFSDIK
2	BN1106_s3261B000048.mRNA-1	28.3	819	617.321	1232.63	1232.56	2	DPWAGPCGFVK
2	BN1106_s3261B000048.mRNA-1	28.3	819	659.356	1316.7	1316.7	2	VVDVYLPEDIR
2	BN1106_s3261B000048.mRNA-1	28.3	819	668.829	1335.64	1335.64	2	GGIEEMPIEFAK	Oxidation (M)
2	BN1106_s3261B000048.mRNA-1	28.3	819	673.32	1344.62	1344.62	2	DIYYSVVDSER
2	BN1106_s3261B000048.mRNA-1	28.3	819	692.348	1382.68	1382.68	2	LQDYLQYGLDR
2	BN1106_s3261B000048.mRNA-1	28.3	819	476.249	1425.73	1425.73	3	QVLFHQDPESVK
2	BN1106_s3261B000048.mRNA-1	28.3	819	822.412	1642.81	1642.82	2	NLLASDDSGLSDPLAR
2	BN1106_s3261B000048.mRNA-1	28.3	819	567.31	1698.91	1698.92	3	VGTAISVANPVSETVAGK
2	BN1106_s3261B000048.mRNA-1	28.3	819	578.311	1731.91	1731.91	3	LLLSIDSKEDETIEK
2	BN1106_s3261B000048.mRNA-1	28.3	819	935.485	1868.96	1868.96	2	VPFEGLPSFTELAAYTK
2	BN1106_s3261B000048.mRNA-1	28.3	819	945.478	1888.94	1888.95	2	LIGEFVTDVQTVYDYK
2	BN1106_s3261B000048.mRNA-1	28.3	819	954.979	1907.94	1906.99	2	TFSISGSIPALSVLGHGHQ
2	BN1106_s3261B000048.mRNA-1	28.3	819	652.002	1952.98	1952.98	3	EKGDQDENIEANLILPR
2	BN1106_s3261B000048.mRNA-1	28.3	819	1043.56	2085.1	2085.11	2	GQTPAGELLAAFDLIQVNTK
2	BN1106_s3261B000048.mRNA-1	28.3	819	1133.06	2264.1	2265.07	2	GHKPNMYLISYFEDHRSR	Oxidation (M)
2	BN1106_s3261B000048.mRNA-1	28.3	819	1309.18	2616.35	2616.34	2	TLQQVVVEVFDLDPGNELEFLGR
2	BN1106_s658B000223.mRNA-1	53.3	746	454.253	906.492	906.434	2	CDISTRR
2	BN1106_s658B000223.mRNA-1	53.3	746	519.768	1037.52	1037.52	2	TIEIMFER
2	BN1106_s658B000223.mRNA-1	53.3	746	527.766	1053.52	1053.52	2	TIEIMFER	Oxidation (M)
2	BN1106_s658B000223.mRNA-1	53.3	746	548.756	1095.5	1095.51	2	LCVDPAEHR
2	BN1106_s658B000223.mRNA-1	53.3	746	566.261	1130.51	1130.57	2	MKHTGVMVGR	Oxidation (M)
2	BN1106_s658B000223.mRNA-1	53.3	746	601.312	1200.61	1201.64	2	VLITDAPMSQK
2	BN1106_s658B000223.mRNA-1	53.3	746	609.821	1217.63	1217.63	2	VLITDAPMSQK	Oxidation (M)
2	BN1106_s658B000223.mRNA-1	53.3	746	660.299	1318.58	1318.58	2	DFYFGDEALSR
2	BN1106_s658B000223.mRNA-1	53.3	746	450.569	1348.69	1348.68	3	FLCPEALFQPK
2	BN1106_s658B000223.mRNA-1	53.3	746	731.863	1461.71	1460.73	2	TQAIVIDNGSGVCK
2	BN1106_s658B000223.mRNA-1	53.3	746	526.248	1575.72	1575.72	3	EKDFYFGDEALSR
2	BN1106_s658B000223.mRNA-1	53.3	746	544.92	1631.74	1631.74	3	EQYEECGLNVVHR
2	BN1106_s658B000223.mRNA-1	53.3	746	843.429	1684.84	1684.85	2	LSWGYTTAELEIFR
2	BN1106_s658B000223.mRNA-1	53.3	746	1005.99	2009.97	2009.97	2	AGFAGDDVPFTVFPCVVGR
2	BN1106_s658B000223.mRNA-1	53.3	746	1084.05	2166.09	2166.1	2	LLGLDCPSLSELVYESIMK
2	BN1106_s658B000223.mRNA-1	53.3	746	1092.05	2182.09	2182.09	2	LLGLDCPSLSELVYESIMK	Oxidation (M)
2	BN1106_s658B000223.mRNA-1	53.3	746	1218.16	2434.3	2434.3	2	LSVELEALSPSTVEVNVVAPPER
2	BN1106_s658B000223.mRNA-1	53.3	746	1067.85	3200.52	3200.52	3	TTGIVLDSGDGVTNTVPIYDGCILDYASER
2	BN1106_s617B000566.mRNA-1	43.1	728	459.27	916.525	917.42	2	VGNTDAEGR
2	BN1106_s617B000566.mRNA-1	43.1	728	495.257	988.5	988.501	2	LAMALEEGR
2	BN1106_s617B000566.mRNA-1	43.1	728	503.257	1004.5	1004.5	2	LAMALEEGR	Oxidation (M)
2	BN1106_s617B000566.mRNA-1	43.1	728	522.298	1042.58	1042.48	2	ANGVMAGMHR
2	BN1106_s617B000566.mRNA-1	43.1	728	537.784	1073.55	1074.47	2	ANGVMAGMHR	2 Oxidation (M)
2	BN1106_s617B000566.mRNA-1	43.1	728	550.756	1099.5	1099.49	2	KEDYEFNR
2	BN1106_s617B000566.mRNA-1	43.1	728	595.297	1188.58	1188.57	2	VSQSLQEAGDR
2	BN1106_s617B000566.mRNA-1	43.1	728	605.802	1209.59	1209.59	2	GITYDTGGADIK
2	BN1106_s617B000566.mRNA-1	43.1	728	611.313	1220.61	1220.61	2	ISDMAEISTVR
2	BN1106_s617B000566.mRNA-1	43.1	728	619.308	1236.6	1236.6	2	ISDMAEISTVR	Oxidation (M)
2	BN1106_s617B000566.mRNA-1	43.1	728	651.331	1300.65	1301.6	2	ANGVMAGMHRDK	Oxidation (M)
2	BN1106_s617B000566.mRNA-1	43.1	728	671.808	1341.6	1341.6	2	MVMTDLLCEAK	2 Oxidation (M)
2	BN1106_s617B000566.mRNA-1	43.1	728	450.206	1347.6	1346.6	3	HYTAVMDNGPAR	Oxidation (M)
2	BN1106_s617B000566.mRNA-1	43.1	728	593.635	1777.88	1777.88	3	NSVGADSYVADEILVAR
2	BN1106_s617B000566.mRNA-1	43.1	728	1013.57	2025.12	2025.13	2	TLGELQPPGLSVSAALAFVR
2	BN1106_s617B000566.mRNA-1	43.1	728	1025.52	2049.03	2049.03	2	YEPPNPTEVDTTLYLIGK
2	BN1106_s617B000566.mRNA-1	43.1	728	758.722	2273.14	2274.22	3	MFILQPLEVREMRPTTGLK	Oxidation (M)
2	BN1106_s1300B000145.mRNA-1	61.7	724	477.239	952.463	952.461	2	SALTDYQR
2	BN1106_s1300B000145.mRNA-1	61.7	724	481.256	960.498	960.496	2	LFYYEVK
2	BN1106_s1300B000145.mRNA-1	61.7	724	504.265	1006.52	1006.51	2	RVEQFESL
2	BN1106_s1300B000145.mRNA-1	61.7	724	520.261	1038.51	1038.45	2	MELESMQR	Oxidation (M)
2	BN1106_s1300B000145.mRNA-1	61.7	724	522.327	1042.64	1042.61	2	TIEAALAKAR
2	BN1106_s1300B000145.mRNA-1	61.7	724	544.285	1086.56	1086.56	2	VLNEIDEQK
2	BN1106_s1300B000145.mRNA-1	61.7	724	546.786	1091.56	1091.56	2	EVWWFGLR
2	BN1106_s1300B000145.mRNA-1	61.7	724	555.78	1109.55	1109.54	2	QDAIMEYLK
2	BN1106_s1300B000145.mRNA-1	61.7	724	563.778	1125.54	1125.54	2	QDAIMEYLK	Oxidation (M)
2	BN1106_s1300B000145.mRNA-1	61.7	724	566.741	1131.47	1131.47	2	DACTDFTFR
2	BN1106_s1300B000145.mRNA-1	61.7	724	570.788	1139.56	1140.53	2	DDHSNGVKNR
2	BN1106_s1300B000145.mRNA-1	61.7	724	581.309	1160.6	1160.6	2	ISFPWNEIR
2	BN1106_s1300B000145.mRNA-1	61.7	724	590.812	1179.61	1179.61	2	FTVKPTDTSGK
2	BN1106_s1300B000145.mRNA-1	61.7	724	625.337	1248.66	1248.66	2	VTTPESVLEFK
2	BN1106_s1300B000145.mRNA-1	61.7	724	633.322	1264.63	1264.63	2	VDIQYEANVSK
2	BN1106_s1300B000145.mRNA-1	61.7	724	683.328	1364.64	1364.55	2	QTMAAMDMDHAK	Oxidation (M)
2	BN1106_s1300B000145.mRNA-1	61.7	724	492.251	1473.73	1473.73	3	QLELETAASLEDR
2	BN1106_s1300B000145.mRNA-1	61.7	724	501.597	1501.77	1501.77	3	RRPDSIEVQQMK	Oxidation (M)
2	BN1106_s1300B000145.mRNA-1	61.7	724	761.927	1521.84	1520.65	2	QTMAAMDMDHAKR	Oxidation (M)
2	BN1106_s1300B000145.mRNA-1	61.7	724	521.606	1561.8	1561.8	3	QLFNQVCNTIGLR
2	BN1106_s1300B000145.mRNA-1	61.7	724	783.337	1564.66	1564.65	2	DIVFYCDSTSACK
2	BN1106_s1300B000145.mRNA-1	61.7	724	530.598	1588.77	1588.78	3	KVEELESQLEEEK
2	BN1106_s1300B000145.mRNA-1	61.7	724	652.325	1953.95	1953.94	3	VAQDLEMYGVNYFHIR
2	BN1106_s1300B000145.mRNA-1	61.7	724	657.654	1969.94	1969.94	3	VAQDLEMYGVNYFHIR	Oxidation (M)
2	BN1106_s1300B000145.mRNA-1	61.7	724	1033.51	2065.01	2065	2	FFPEEVSEELIQDVTQR
2	BN1106_s1300B000145.mRNA-1	61.7	724	765.063	2292.17	2292.16	3	VKFFPEEVSEELIQDVTQR
2	BN1106_s1300B000145.mRNA-1	61.7	724	786.692	2357.05	2357.06	3	DSGEQELQPLDNLCRPEDSR
2	BN1106_s1300B000145.mRNA-1	61.7	724	925.812	2774.42	2774.41	3	SSVVSGQYYTSPDSALLLASYQALVR
2	BN1106_s1300B000145.mRNA-1	61.7	724	960.474	2878.4	2878.41	3	QTELWLGCDSLGLNIYDAEDKLTPK
2	BN1106_s1300B000145.mRNA-1	61.7	724	831.17	3320.65	3320.65	4	TGFINIPNYIPAHVLEQHTLTNEQWEEK
2	BN1106_s101B000531.mRNA-1	50.5	701	488.73	975.445	975.441	2	AGFAGDDAPR
2	BN1106_s101B000531.mRNA-1	50.5	701	566.768	1131.52	1131.52	2	GYSFTTTAER
2	BN1106_s101B000531.mRNA-1	50.5	701	581.309	1160.6	1160.61	2	EITALAPSTMK
2	BN1106_s101B000531.mRNA-1	50.5	701	589.31	1176.61	1176.61	2	EITALAPSTMK	Oxidation (M)
2	BN1106_s101B000531.mRNA-1	50.5	701	599.769	1197.52	1197.52	2	DSYVGDEAQSK
2	BN1106_s101B000531.mRNA-1	50.5	701	496.238	1485.69	1485.68	3	QEYDESGPGIVHR
2	BN1106_s101B000531.mRNA-1	50.5	701	505.921	1514.74	1514.74	3	IWHHTFYNELR
2	BN1106_s101B000531.mRNA-1	50.5	701	895.95	1789.89	1789.88	2	SYELPDGQVITIGNER
2	BN1106_s101B000531.mRNA-1	50.5	701	652.027	1953.06	1953.06	3	VAPEEHPVLLTEAPLNPK
2	BN1106_s101B000531.mRNA-1	50.5	701	654.96	1961.86	1961.88	3	YPIEHGIVTNWDDMEK	Oxidation (M)
2	BN1106_s101B000531.mRNA-1	50.5	701	782.38	2344.12	2344.14	3	KDLYANTVLSGGSTMYPGIADR	Oxidation (M)
2	BN1106_s101B000531.mRNA-1	50.5	701	784.416	2350.23	2350.25	3	AVFPSIVGRPRHQGVMVGMGQK
2	BN1106_s101B000531.mRNA-1	50.5	701	792.172	3164.66	3164.65	4	TTGIVLDSGDGVTHTVPIYEGYALPHAILR
2	BN1106_s1475B000059.mRNA-1	16.3	693	478.761	955.507	956.508	2	DLAPSWIR
2	BN1106_s1475B000059.mRNA-1	16.3	693	479.271	956.528	956.529	2	LVQEALER
2	BN1106_s1475B000059.mRNA-1	16.3	693	495.768	989.522	988.534	2	TLDAPAVFR
2	BN1106_s1475B000059.mRNA-1	16.3	693	528.844	1055.67	1056.67	2	STLLKLVQR
2	BN1106_s1475B000059.mRNA-1	16.3	693	531.302	1060.59	1061.5	2	GGGMSGGQKQR
2	BN1106_s1475B000059.mRNA-1	16.3	693	538.28	1074.54	1075.51	2	QDIPWFDR
2	BN1106_s1475B000059.mRNA-1	16.3	693	576.769	1151.52	1151.52	2	ENIAYGDNTR
2	BN1106_s1475B000059.mRNA-1	16.3	693	602.358	1202.7	1203.69	2	ILENFNLTIK
2	BN1106_s1475B000059.mRNA-1	16.3	693	665.85	1329.69	1329.69	2	IVQEALDAATGSR
2	BN1106_s1475B000059.mRNA-1	16.3	693	681.304	1360.59	1361.65	2	EVSMDEIIEAAR
2	BN1106_s1475B000059.mRNA-1	16.3	693	464.552	1390.63	1390.71	3	CTQLRSNPIFR
2	BN1106_s1475B000059.mRNA-1	16.3	693	938.481	1874.95	1874.95	2	LLLLDEATSALDTESER
2	BN1106_s1475B000059.mRNA-1	16.3	693	944.98	1887.94	1887.94	2	LLLLDEATSALDNESER
2	BN1106_s1475B000059.mRNA-1	16.3	693	777.38	2329.12	2329.11	3	NFSHTVEPNQTVALVGQSGCGK
2	BN1106_s1475B000059.mRNA-1	16.3	693	829.428	2485.26	2485.26	3	AQIGCVQQEPILFEGTIAENIR
2	BN1106_s468B000343.mRNA-1	48	631	453.24	904.465	904.469	2	MELEVLR	Oxidation (M)
2	BN1106_s468B000343.mRNA-1	48	631	505.767	1009.52	1009.52	2	TGPFYQLGK
2	BN1106_s468B000343.mRNA-1	48	631	603.348	1204.68	1204.68	2	IIYEAVLAASR
2	BN1106_s468B000343.mRNA-1	48	631	451.93	1352.77	1352.77	3	LISQNAAPTPTLK
2	BN1106_s468B000343.mRNA-1	48	631	680.386	1358.76	1358.76	2	QWDTTLLLTLR
2	BN1106_s468B000343.mRNA-1	48	631	457.266	1368.78	1368.78	3	LSPFLVPEALQR
2	BN1106_s468B000343.mRNA-1	48	631	711.888	1421.76	1421.76	2	LHQLAEENILSR
2	BN1106_s468B000343.mRNA-1	48	631	480.606	1438.8	1438.79	3	AVLNAAKPGADWVK
2	BN1106_s468B000343.mRNA-1	48	631	536.929	1607.76	1607.77	3	MTVEASFPGIEHFK	Oxidation (M)
2	BN1106_s468B000343.mRNA-1	48	631	574.627	1720.86	1720.86	3	VNNELLHPEIVECR
2	BN1106_s468B000343.mRNA-1	48	631	913.479	1824.94	1823.77	2	YSTEGCFYADELVDR
2	BN1106_s468B000343.mRNA-1	48	631	654.651	1960.93	1960.92	3	TIEEIEQWMSSPAVDAR
2	BN1106_s468B000343.mRNA-1	48	631	681.366	2041.08	2041.07	3	IPDAVALYDGKPATPSEVAK
2	BN1106_s468B000343.mRNA-1	48	631	1106.08	2210.15	2210.14	2	IEDNIVITEAGNELLTDVPR
2	BN1106_s468B000343.mRNA-1	48	631	847.077	2538.21	2538.21	3	GVFILLQGGSDTYHGDSDAANVFR
2	BN1106_s468B000343.mRNA-1	48	631	1116.57	3346.7	3346.68	3	ILQPNMVITVEPGCYFIDQLLDEALQSPK	Oxidation (M)
2	BN1106_s1320B000236.mRNA-1	26.3	575	543.808	1085.6	1086.55	2	EFEELKHR
2	BN1106_s1320B000236.mRNA-1	26.3	575	561.773	1121.53	1122.49	2	QVMMQEWR	Oxidation (M)
2	BN1106_s1320B000236.mRNA-1	26.3	575	569.769	1137.52	1137.52	2	YVDEEELNK
2	BN1106_s1320B000236.mRNA-1	26.3	575	594.793	1187.57	1187.57	2	DIYYITGESK
2	BN1106_s1320B000236.mRNA-1	26.3	575	603.806	1205.6	1206.61	2	RAPFDLFEGR
2	BN1106_s1320B000236.mRNA-1	26.3	575	638.325	1274.64	1274.64	2	ELISNASDALDK
2	BN1106_s1320B000236.mRNA-1	26.3	575	450.23	1347.67	1347.66	3	HFSVEGQLEFR
2	BN1106_s1320B000236.mRNA-1	26.3	575	698.356	1394.7	1394.69	2	AAVSDSAFMEVLR
2	BN1106_s1320B000236.mRNA-1	26.3	575	706.348	1410.68	1410.68	2	AAVSDSAFMEVLR	Oxidation (M)
2	BN1106_s1320B000236.mRNA-1	26.3	575	757.397	1512.78	1512.78	2	GVVDSEDLPLNISR
2	BN1106_s1320B000236.mRNA-1	26.3	575	515.258	1542.75	1542.74	3	EGLQLPEDEEEKK
2	BN1106_s1320B000236.mRNA-1	26.3	575	518.924	1553.75	1553.75	3	QLSNDWEDHLAVK
2	BN1106_s1320B000236.mRNA-1	26.3	575	903.398	1804.78	1804.78	2	NPDDITQEEYGSFYK
2	BN1106_s1320B000236.mRNA-1	26.3	575	796.727	2387.16	2387.17	3	GYEVLYMLDPIDEYAVTQLR
2	BN1106_s1320B000236.mRNA-1	26.3	575	802.066	2403.18	2403.17	3	GYEVLYMLDPIDEYAVTQLR	Oxidation (M)
2	BN1106_s7079B000034.mRNA-1	42.2	571	469.254	936.493	936.492	2	AYNEIVTK
2	BN1106_s7079B000034.mRNA-1	42.2	571	502.287	1002.56	1002.55	2	YPLAAVVDR
2	BN1106_s7079B000034.mRNA-1	42.2	571	545.316	1088.62	1088.49	2	VGGNMATMHR	Oxidation (M)
2	BN1106_s7079B000034.mRNA-1	42.2	571	549.775	1097.53	1097.53	2	CGAAAVAGFFK
2	BN1106_s7079B000034.mRNA-1	42.2	571	599.365	1196.72	1196.71	2	LLLSLTGPLDR
2	BN1106_s7079B000034.mRNA-1	42.2	571	643.817	1285.62	1285.62	2	GIVYDSGGYDLK
2	BN1106_s7079B000034.mRNA-1	42.2	571	481.299	1440.87	1440.87	3	VGSTKPLLALAFPK
2	BN1106_s7079B000034.mRNA-1	42.2	571	788.934	1575.85	1575.85	2	ISDSELQNLFLIGK
2	BN1106_s7079B000034.mRNA-1	42.2	571	913.479	1824.94	1824.95	2	VELSGGGVLLDAQPVDEK
2	BN1106_s7079B000034.mRNA-1	42.2	571	935.485	1868.96	1870.13	2	VGSTKPLLALAFPKTVTK
2	BN1106_s7079B000034.mRNA-1	42.2	571	626.665	1876.97	1875.99	3	DDNSSILPPGVMHLLIR
2	BN1106_s7079B000034.mRNA-1	42.2	571	975.509	2923.5	2923.5	3	SLNIDSPEHDAVVLVAQDPLSLAHDLR
2	BN1106_s7079B000034.mRNA-1	42.2	571	611.328	3051.61	3051.6	5	KSLNIDSPEHDAVVLVAQDPLSLAHDLR
2	BN1106_s584B000350.mRNA-1	16.8	529	454.253	906.492	905.533	2	AFVKLNSK
2	BN1106_s584B000350.mRNA-1	16.8	529	462.734	923.453	923.453	2	CGQIFTAK
2	BN1106_s584B000350.mRNA-1	16.8	529	488.28	974.546	974.555	2	SPALLYVGR
2	BN1106_s584B000350.mRNA-1	16.8	529	654.292	1306.57	1307.67	2	CGQIFTAKDLR
2	BN1106_s584B000350.mRNA-1	16.8	529	455.887	1364.64	1364.65	3	EDVDTFIEELR
2	BN1106_s584B000350.mRNA-1	16.8	529	603.314	1806.92	1806.9	3	LNSKEDVDTFIEELR
2	BN1106_s584B000350.mRNA-1	16.8	529	971.003	1939.99	1939.99	2	TFDDVAEELATPHVVLGK
2	BN1106_s584B000350.mRNA-1	16.8	529	718.67	2152.99	2152.98	3	EDVDTFIEELREEMEAAK
2	BN1106_s584B000350.mRNA-1	16.8	529	724.002	2168.99	2168.98	3	EDVDTFIEELREEMEAAK	Oxidation (M)
2	BN1106_s584B000350.mRNA-1	16.8	529	839.794	2516.36	2516.35	3	NTLLMNNAFAIIGAVITGPCVLAK	Oxidation (M)
2	BN1106_s1403B000129.mRNA-1	25	498	568.29	1134.56	1134.57	2	FVNVSGEDIR
2	BN1106_s1403B000129.mRNA-1	25	498	677.337	1352.66	1353.63	2	CDTNLAFRETK
2	BN1106_s1403B000129.mRNA-1	25	498	683.328	1364.64	1364.72	2	LLHEAAGGTLMPR
2	BN1106_s1403B000129.mRNA-1	25	498	721.385	1440.76	1440.76	2	LINVASPNTIDER
2	BN1106_s1403B000129.mRNA-1	25	498	490.6	1468.78	1468.8	3	AVNVLSNAEVLNAR
2	BN1106_s1403B000129.mRNA-1	25	498	534.278	1599.81	1599.82	3	SPTEILSSLNQQQR
2	BN1106_s1403B000129.mRNA-1	25	498	926.413	1850.81	1850.8	2	YFLSPDDIYMADETR	Oxidation (M)
2	BN1106_s1403B000129.mRNA-1	25	498	644.346	1930.02	1930.03	3	DSEIYAILLDQIAPIEK
2	BN1106_s1403B000129.mRNA-1	25	498	673.657	2017.95	2017.95	3	DDKEVLEWANEELTEAK
2	BN1106_s1403B000129.mRNA-1	25	498	823.077	2466.21	2466.21	3	ELTGTPQQWVTIEEFADLYAR
2	BN1106_s584B000346.mRNA-1	7.5	496	454.253	906.492	905.533	2	AFVKLNSK
2	BN1106_s584B000346.mRNA-1	7.5	496	462.734	923.453	923.453	2	CGQIFTAK
2	BN1106_s584B000346.mRNA-1	7.5	496	488.28	974.546	974.555	2	SPALLYVGR
2	BN1106_s584B000346.mRNA-1	7.5	496	654.292	1306.57	1307.67	2	CGQIFTAKDLR
2	BN1106_s584B000346.mRNA-1	7.5	496	455.887	1364.64	1364.65	3	EDVDTFIEELR
2	BN1106_s584B000346.mRNA-1	7.5	496	603.314	1806.92	1806.9	3	LNSKEDVDTFIEELR
2	BN1106_s584B000346.mRNA-1	7.5	496	971.003	1939.99	1939.99	2	TFDDVAEELATPHIVVGK
2	BN1106_s584B000346.mRNA-1	7.5	496	718.67	2152.99	2152.98	3	EDVDTFIEELREEMEAAK
2	BN1106_s584B000346.mRNA-1	7.5	496	724.002	2168.99	2168.98	3	EDVDTFIEELREEMEAAK	Oxidation (M)
2	BN1106_s617B000567.mRNA-1	68.3	460	490.26	978.505	978.502	2	DAAVYEALK
2	BN1106_s617B000567.mRNA-1	68.3	460	584.278	1166.54	1166.54	2	NVYDAACAGVK
2	BN1106_s617B000567.mRNA-1	68.3	460	623.811	1245.61	1244.66	2	AALAVGVSDLSDK
2	BN1106_s617B000567.mRNA-1	68.3	460	673.302	1344.59	1344.59	2	SASFGFEWMQR
2	BN1106_s617B000567.mRNA-1	68.3	460	681.304	1360.59	1360.59	2	SASFGFEWMQR	Oxidation (M)
2	BN1106_s617B000567.mRNA-1	68.3	460	910.973	1819.93	1819.93	2	LIYSPTGALNTDTADIR
2	BN1106_s617B000567.mRNA-1	68.3	460	469.492	1873.94	1873.95	4	ALSMGCHAPLLYLGSLR	Oxidation (M)
2	BN1106_s617B000567.mRNA-1	68.3	460	734.728	2201.16	2201.16	3	INPNLGSELSIVPFPAHPSGR
2	BN1106_s3182B000117.mRNA-1	21.8	455	464.778	927.542	927.55	2	LALQSQIR
2	BN1106_s3182B000117.mRNA-1	21.8	455	468.23	934.446	934.451	2	ELDAAFNR
2	BN1106_s3182B000117.mRNA-1	21.8	455	469.755	937.494	937.502	2	VLFQEFR
2	BN1106_s3182B000117.mRNA-1	21.8	455	479.766	957.517	957.513	2	LDEEIIAR
2	BN1106_s3182B000117.mRNA-1	21.8	455	486.777	971.54	971.54	2	AQLATLEAR
2	BN1106_s3182B000117.mRNA-1	21.8	455	499.75	997.485	998.449	2	YRGMEAEK	Oxidation (M)
2	BN1106_s3182B000117.mRNA-1	21.8	455	509.264	1016.51	1016.51	2	LEETELQR
2	BN1106_s3182B000117.mRNA-1	21.8	455	517.263	1032.51	1033.52	2	TIKNDNSSR
2	BN1106_s3182B000117.mRNA-1	21.8	455	522.298	1042.58	1042.58	2	TEVQLNALR
2	BN1106_s3182B000117.mRNA-1	21.8	455	559.269	1116.52	1116.53	2	DALDAEEQVK
2	BN1106_s3182B000117.mRNA-1	21.8	455	563.275	1124.54	1124.56	2	ITGEHGEVQR
2	BN1106_s3182B000117.mRNA-1	21.8	455	567.329	1132.64	1133.57	2	AESQRSSLEK
2	BN1106_s3182B000117.mRNA-1	21.8	455	568.301	1134.59	1134.59	2	LQTFELEQK
2	BN1106_s3182B000117.mRNA-1	21.8	455	587.805	1173.6	1173.59	2	NEELTAQLEK
2	BN1106_s3182B000117.mRNA-1	21.8	455	595.297	1188.58	1188.62	2	ESETLIQELK
2	BN1106_s3182B000117.mRNA-1	21.8	455	600.817	1199.62	1199.61	2	AGVLAQLEEDR
2	BN1106_s3182B000117.mRNA-1	21.8	455	612.864	1223.71	1223.71	2	IDAPLVLDQLK
2	BN1106_s3182B000117.mRNA-1	21.8	455	618.815	1235.62	1235.63	2	YEGELSNLRR
2	BN1106_s3182B000117.mRNA-1	21.8	455	622.832	1243.65	1243.66	2	ANPILEAFGNAK
2	BN1106_s3182B000117.mRNA-1	21.8	455	627.324	1252.63	1251.65	2	VDYISAGWLTK
2	BN1106_s3182B000117.mRNA-1	21.8	455	630.327	1258.64	1258.65	2	TVEELQAQVSR
2	BN1106_s3182B000117.mRNA-1	21.8	455	636.351	1270.69	1270.69	2	LEAELTQLQAR
2	BN1106_s3182B000117.mRNA-1	21.8	455	451.93	1352.77	1353.64	3	SRYFSGMIYSK	Oxidation (M)
2	BN1106_s3182B000117.mRNA-1	21.8	455	712.347	1422.68	1422.68	2	SETSATSELTELR
2	BN1106_s3182B000117.mRNA-1	21.8	455	735.408	1468.8	1468.81	2	EINIGELEAQLLK
2	BN1106_s3182B000117.mRNA-1	21.8	455	771.427	1540.84	1540.75	2	AKHESSLQDLEER
2	BN1106_s3182B000117.mRNA-1	21.8	455	536.916	1607.73	1607.75	3	SKGQQDTAMEEIQK	Oxidation (M)
2	BN1106_s3182B000117.mRNA-1	21.8	455	810.392	1618.77	1618.77	2	VADLTSQLTEEEER
2	BN1106_s3182B000117.mRNA-1	21.8	455	829.428	1656.84	1655.85	2	FLPNGLLEIPGSDER
2	BN1106_s3182B000117.mRNA-1	21.8	455	566.296	1695.87	1694.86	3	EALEKITGEHGEVQR
2	BN1106_s3182B000117.mRNA-1	21.8	455	606.304	1815.89	1815.88	3	ITDLSDQLELEEQQR
2	BN1106_s3182B000117.mRNA-1	21.8	455	695.339	2083	2082.99	3	DAEIVSMAATAATDTAFGAVR	Oxidation (M)
2	BN1106_s3182B000117.mRNA-1	21.8	455	764.045	2289.11	2289.11	3	AEDMANLTYLNEASVLHNLR	Oxidation (M)
2	BN1106_s3182B000117.mRNA-1	21.8	455	779.025	2334.05	2333.14	3	LNKALADLEASNNMIEDLESK	Oxidation (M)
2	BN1106_s3182B000117.mRNA-1	21.8	455	786.692	2357.05	2358.24	3	AQLATLEARLAAFDEQLEIEK
2	BN1106_s3396B000086.mRNA-1	15.4	427	565.785	1129.56	1129.56	2	YFASTSLWR
2	BN1106_s3396B000086.mRNA-1	15.4	427	846.435	1690.86	1690.85	2	TASEGVAFLDLGEVQR
2	BN1106_s3396B000086.mRNA-1	15.4	427	980.442	1958.87	1958.87	2	FYSVNELMELDNADQR	Oxidation (M)
2	BN1106_s2615B000090.mRNA-1	28.4	401	487.722	973.43	973.483	2	AIDNDSIAR
2	BN1106_s2615B000090.mRNA-1	28.4	401	497.255	992.496	993.513	2	QDSLIGSFK
2	BN1106_s2615B000090.mRNA-1	28.4	401	499.733	997.451	998.402	2	EYSDMPNK	Oxidation (M)
2	BN1106_s2615B000090.mRNA-1	28.4	401	543.259	1084.5	1084.5	2	FTVFDWDR
2	BN1106_s2615B000090.mRNA-1	28.4	401	600.837	1199.66	1200.53	2	AEALADAGSEPNG
2	BN1106_s2615B000090.mRNA-1	28.4	401	609.302	1216.59	1216.58	2	NDFPLEQQAR
2	BN1106_s2615B000090.mRNA-1	28.4	401	664.821	1327.63	1327.63	2	FDLSLAYEQDK
2	BN1106_s2615B000090.mRNA-1	28.4	401	664.853	1327.69	1327.69	2	QLQGGNITPICK
2	BN1106_s2615B000090.mRNA-1	28.4	401	671.372	1340.73	1340.73	2	SAVNLPNVEITGK
2	BN1106_s2615B000090.mRNA-1	28.4	401	721.878	1441.74	1441.74	2	TELLSDPVANEVR
2	BN1106_s2615B000090.mRNA-1	28.4	401	494.251	1479.73	1480.76	3	SDPYVLLAYQGQK
2	BN1106_s2615B000090.mRNA-1	28.4	401	790.351	1578.69	1578.69	2	AEDLPQMDPDTFGK	Oxidation (M)
2	BN1106_s2615B000090.mRNA-1	28.4	401	537.3	1608.88	1608.85	3	SDPYVLLAYQGQKK
2	BN1106_s2615B000090.mRNA-1	28.4	401	566.994	1697.96	1697.96	3	ISLLILGPGDEPFSLK
2	BN1106_s2615B000090.mRNA-1	28.4	401	864.918	1727.82	1727.82	2	WLLLSDPEDPMSGPR	Oxidation (M)
2	BN1106_s2615B000090.mRNA-1	28.4	401	584.611	1750.81	1750.81	3	EYVDPYVEFSFAGTK
2	BN1106_s2615B000090.mRNA-1	28.4	401	635.301	1902.88	1902.87	3	EYSDMPNKYESLNLGK	Oxidation (M)
2	BN1106_s2615B000090.mRNA-1	28.4	401	1042.51	2083	2083	2	NTAEDIEQTLQQMIFFR
2	BN1106_s2615B000090.mRNA-1	28.4	401	700.675	2099	2099	3	NTAEDIEQTLQQMIFFR	Oxidation (M)
2	BN1106_s2615B000090.mRNA-1	28.4	401	734.141	2932.53	2932.53	4	ADDSDEQDIEANLLRPAGVQLRPAVLK
2	BN1106_s819B000364.mRNA-1	41	388	454.739	907.463	907.465	2	AFEALTEK
2	BN1106_s819B000364.mRNA-1	41	388	536.762	1071.51	1071.51	2	LEIYDEYK
2	BN1106_s819B000364.mRNA-1	41	388	561.289	1120.56	1121.57	2	LGTDEATFIR
2	BN1106_s819B000364.mRNA-1	41	388	566.741	1131.47	1131.6	2	SVVNMDLVQK
2	BN1106_s819B000364.mRNA-1	41	388	574.803	1147.59	1147.59	2	SVVNMDLVQK	Oxidation (M)
2	BN1106_s819B000364.mRNA-1	41	388	595.807	1189.6	1188.64	2	ILLTLMGVSDQ
2	BN1106_s819B000364.mRNA-1	41	388	669.814	1337.61	1337.61	2	DIEELYDAGTGR
2	BN1106_s819B000364.mRNA-1	41	388	758.897	1515.78	1515.78	2	DELSESQLQQVLK
2	BN1106_s819B000364.mRNA-1	41	388	546.295	1635.86	1635.86	3	GLGTDEAGLIDILGHR
2	BN1106_s819B000364.mRNA-1	41	388	825.9	1649.78	1649.78	2	TLETDIEGDLSGCLK
2	BN1106_s819B000364.mRNA-1	41	388	1007.48	2012.94	2012.94	2	SLTEAIESETSGDFESALK
2	BN1106_s819B000364.mRNA-1	41	388	1048.02	2094.03	2095.07	2	EAMKGLGTDEAGLIDILGHR
2	BN1106_s819B000364.mRNA-1	41	388	1116.57	2231.13	2231.14	2	ESVIVEVLCTATNNEIEAIK
2	BN1106_s4252B000085.mRNA-1	29.7	357	450.778	899.542	899.544	2	QTVAVGVVK
2	BN1106_s4252B000085.mRNA-1	29.7	357	513.309	1024.6	1024.6	2	IGGIGTVPVGR
2	BN1106_s4252B000085.mRNA-1	29.7	357	528.264	1054.51	1053.5	2	SDKMPWFK	Oxidation (M)
2	BN1106_s4252B000085.mRNA-1	29.7	357	605.277	1208.54	1208.54	2	VMEENPSMIK	2 Oxidation (M)
2	BN1106_s4252B000085.mRNA-1	29.7	357	645.287	1288.56	1289.7	2	DMKQTVAVGVVK	Oxidation (M)
2	BN1106_s4252B000085.mRNA-1	29.7	357	714.311	1426.61	1426.6	2	MDSTQPPYSETR	Oxidation (M)
2	BN1106_s4252B000085.mRNA-1	29.7	357	471.731	1882.9	1882.88	4	AGYAPVLDCHTAHIACK
2	BN1106_s4252B000085.mRNA-1	29.7	357	1010.02	2018.02	2018.02	2	TVPFIPISGWVGDNMLEK	Oxidation (M)
2	BN1106_s4252B000085.mRNA-1	29.7	357	849.136	2544.39	2544.39	3	IETGILKPGMVVTFAPTNLSTEVK
2	BN1106_s4252B000085.mRNA-1	29.7	357	854.464	2560.37	2560.38	3	IETGILKPGMVVTFAPTNLSTEVK	Oxidation (M)
2	BN1106_s4252B000085.mRNA-1	29.7	357	679.856	2715.4	2715.39	4	TGFTLYDALDSIDPPERPTNKPLR
2	BN1106_s4252B000085.mRNA-1	29.7	357	569.704	2843.48	2843.48	5	KTGFTLYDALDSIDPPERPTNKPLR
2	BN1106_s3904B000042.mRNA-1	29.8	301	454.267	906.519	906.517	2	NLLSVAYK
2	BN1106_s3904B000042.mRNA-1	29.8	301	595.332	1188.65	1188.65	2	DSTLIMQLLR
2	BN1106_s3904B000042.mRNA-1	29.8	301	602.807	1203.6	1204.65	2	DSTLIMQLLR	Oxidation (M)
2	BN1106_s3904B000042.mRNA-1	29.8	301	618.803	1235.59	1235.59	2	MVVELNDICK	Oxidation (M)
2	BN1106_s3904B000042.mRNA-1	29.8	301	664.283	1326.55	1326.55	2	YCAEVADTENR
2	BN1106_s3904B000042.mRNA-1	29.8	301	672.327	1342.64	1342.64	2	QAIVDSSFDAYK
2	BN1106_s3904B000042.mRNA-1	29.8	301	1001.96	2001.91	2001.91	2	SFDEALAELDTLGEDSYK
2	BN1106_s3904B000042.mRNA-1	29.8	301	754.346	2260.02	2260.01	3	DNLTLWTTDQPENEVDAGDK
2	BN1106_s3904B000042.mRNA-1	29.8	301	1144.59	2287.17	2287.17	2	EVLDILQNYLIPNAVSDESR
2	BN1106_s246B000252.mRNA-1	35.2	273	457.774	913.534	913.538	2	VLDWILR
2	BN1106_s246B000252.mRNA-1	35.2	273	508.772	1015.53	1015.53	2	TVISTPDQR
2	BN1106_s246B000252.mRNA-1	35.2	273	528.264	1054.51	1054.51	2	FFWEGLEK
2	BN1106_s246B000252.mRNA-1	35.2	273	530.316	1058.62	1058.62	2	MGTGVLQLLK
2	BN1106_s246B000252.mRNA-1	35.2	273	538.312	1074.61	1074.61	2	MGTGVLQLLK	Oxidation (M)
2	BN1106_s246B000252.mRNA-1	35.2	273	621.307	1240.6	1240.59	2	YVAAAFPSACGK
2	BN1106_s246B000252.mRNA-1	35.2	273	451.23	1350.67	1350.66	3	YLEHWLSFEK
2	BN1106_s246B000252.mRNA-1	35.2	273	712.834	1423.65	1423.65	2	ITCVGDDIAWMK	Oxidation (M)
2	BN1106_s246B000252.mRNA-1	35.2	273	759.391	1516.77	1516.76	2	GTLGIWMSPADLEK
2	BN1106_s246B000252.mRNA-1	35.2	273	766.889	1531.76	1532.75	2	GTLGIWMSPADLEK	Oxidation (M)
2	BN1106_s246B000252.mRNA-1	35.2	273	768.886	1535.76	1535.76	2	NTIFTNVAELSDGR
2	BN1106_s246B000252.mRNA-1	35.2	273	768.907	1535.8	1535.8	2	TNLAMLQATLPGYK	Oxidation (M)
2	BN1106_s246B000252.mRNA-1	35.2	273	788.87	1575.73	1575.88	2	IMTRMGTGVLQLLK	Oxidation (M)
2	BN1106_s246B000252.mRNA-1	35.2	273	537.3	1608.88	1608.87	3	EGWLAEHMLILGLK
2	BN1106_s246B000252.mRNA-1	35.2	273	611.313	1830.92	1830.92	3	RPEGVPLVMQSFNWR	Oxidation (M)
2	BN1106_s246B000252.mRNA-1	35.2	273	822.43	2464.27	2463.28	3	LDGLNPKPDINGLLSQPPDFWK
2	BN1106_s246B000252.mRNA-1	35.2	273	1275.62	2549.23	2550.14	2	CDDECQAVEGISGYIPRPEDLK
2	BN1106_s246B000252.mRNA-1	35.2	273	1162.56	3484.67	3484.68	3	FCTPASQCPIIDPDWEKPEGVPIDAIIFGGR
2	BN1106_s3227B000227.mRNA-1	26.2	272	475.768	949.522	949.523	2	YIATLAGNK
2	BN1106_s3227B000227.mRNA-1	26.2	272	501.758	1001.5	1001.5	2	IEEDLGGAAK
2	BN1106_s3227B000227.mRNA-1	26.2	272	517.263	1032.51	1032.48	2	TGAPCRSER
2	BN1106_s3227B000227.mRNA-1	26.2	272	563.275	1124.54	1123.59	2	TAIDKAGYTGK
2	BN1106_s3227B000227.mRNA-1	26.2	272	594.354	1186.69	1186.61	2	IGSEVYHNLR
2	BN1106_s3227B000227.mRNA-1	26.2	272	630.844	1259.67	1259.67	2	VNQIGSVSESIK
2	BN1106_s3227B000227.mRNA-1	26.2	272	533.965	1598.87	1597.89	3	IGSEVYHNLRAVIK
2	BN1106_s3227B000227.mRNA-1	26.2	272	827.46	1652.91	1652.91	2	IQIVGDDLTVTNPLR
2	BN1106_s3227B000227.mRNA-1	26.2	272	588.98	1763.92	1763.92	3	AAVPSGASTGVHEALELR
2	BN1106_s3227B000227.mRNA-1	26.2	272	917.963	1833.91	1833.91	2	SGETEDNFIADLVVGLR
2	BN1106_s3227B000227.mRNA-1	26.2	272	1041.5	3121.47	3121.47	3	YGLDACNVGDEGGFAPSIQDNLEGLELLR
2	BN1106_s2907B000132.mRNA-1	22.8	261	488.73	975.445	975.441	2	AGFAGDDAPR
2	BN1106_s2907B000132.mRNA-1	22.8	261	499.75	997.485	997.479	2	DLTDYLMK
2	BN1106_s2907B000132.mRNA-1	22.8	261	507.748	1013.48	1013.47	2	DLTDYLMK	Oxidation (M)
2	BN1106_s2907B000132.mRNA-1	22.8	261	566.768	1131.52	1131.52	2	GYSFTTTAER
2	BN1106_s2907B000132.mRNA-1	22.8	261	579.792	1157.57	1157.57	2	HVGVMVGMGQK	Oxidation (M)
2	BN1106_s2907B000132.mRNA-1	22.8	261	599.769	1197.52	1197.52	2	DSYVGDEAQSK
2	BN1106_s2907B000132.mRNA-1	22.8	261	496.238	1485.69	1485.68	3	EEYNESGPGIVHR
2	BN1106_s2907B000132.mRNA-1	22.8	261	505.921	1514.74	1514.74	3	IWHHTFYNELR
2	BN1106_s2907B000132.mRNA-1	22.8	261	663.345	1987.01	1987.01	3	VAPEEHPVLLTEAPMNPK	Oxidation (M)
2	BN1106_s2907B000132.mRNA-1	22.8	261	1377.16	2752.32	2752.44	2	KYSVWIGGSILASLSTFHQMWITK
2	BN1106_s3396B000087.mRNA-1	28.5	249	574.803	1147.59	1147.59	2	TSDIVMQLNK
2	BN1106_s3396B000087.mRNA-1	28.5	249	582.798	1163.58	1163.59	2	TSDIVMQLNK	Oxidation (M)
2	BN1106_s3396B000087.mRNA-1	28.5	249	606.851	1211.69	1211.69	2	ITVALPLDQSR
2	BN1106_s3396B000087.mRNA-1	28.5	249	628.883	1255.75	1255.75	2	VLIQDLSLTVR
2	BN1106_s3396B000087.mRNA-1	28.5	249	507.976	1520.91	1520.9	3	LNRPLLITGPSGVGK
2	BN1106_s3396B000087.mRNA-1	28.5	249	572.957	1715.85	1715.86	3	VLAELWPATGQMEAGK	Oxidation (M)
2	BN1106_s3396B000087.mRNA-1	28.5	249	626.665	1876.97	1876.97	3	FSLPSSPIDLSDLPPHR
2	BN1106_s3396B000087.mRNA-1	28.5	249	941.971	1881.93	1881.93	2	QYIYDWIEVTTAAPGR
2	BN1106_s3396B000087.mRNA-1	28.5	249	638.643	1912.91	1912.9	3	IVELESQEEHDGNLSSK
2	BN1106_s3396B000087.mRNA-1	28.5	249	1007.48	2012.94	2013.03	2	TGSHVDLRTSDIVMQLNK
2	BN1106_s3396B000087.mRNA-1	28.5	249	773.393	2317.16	2317.14	3	VEATGPNWYHIVYNSPTEKL
2	BN1106_s945B000218.mRNA-1	23.1	231	459.244	916.473	916.469	2	FFAYELK
2	BN1106_s945B000218.mRNA-1	23.1	231	503.776	1005.54	1006.48	2	SEMSGDLLR
2	BN1106_s945B000218.mRNA-1	23.1	231	512.233	1022.45	1022.47	2	SEMSGDLLR	Oxidation (M)
2	BN1106_s945B000218.mRNA-1	23.1	231	533.265	1064.51	1064.52	2	AMKGLGTDEK	Oxidation (M)
2	BN1106_s945B000218.mRNA-1	23.1	231	556.842	1111.67	1111.67	2	ILVSLVQANR
2	BN1106_s945B000218.mRNA-1	23.1	231	583.299	1164.58	1164.6	2	AVIEAYGEVSK
2	BN1106_s945B000218.mRNA-1	23.1	231	609.791	1217.57	1217.76	2	ILVAKSVPHVR
2	BN1106_s945B000218.mRNA-1	23.1	231	661.374	1320.73	1320.63	2	QDAQALYQAGEK
2	BN1106_s945B000218.mRNA-1	23.1	231	743.341	1484.67	1484.66	2	DENPNVDWNQVR
2	BN1106_s945B000218.mRNA-1	23.1	231	830.926	1659.84	1659.83	2	GAGTDEDTLIEILASR
2	BN1106_s945B000218.mRNA-1	23.1	231	876.414	1750.81	1751.77	2	NLEDDIMSETTGHFK	Oxidation (M)
2	BN1106_s586B000374.mRNA-1	17.4	215	536.277	1070.54	1070.53	2	SSYEVLVMK	Oxidation (M)
2	BN1106_s586B000374.mRNA-1	17.4	215	949.979	1897.94	1897.94	2	YSVLAGLSDSGDPIYVSR
2	BN1106_s5174B000030.mRNA-1	37	208	677.337	1352.66	1352.66	2	FPYDITIDQNK
2	BN1106_s5174B000030.mRNA-1	37	208	849.988	1697.96	1696.84	2	VVDLINHMFRVDHS	Oxidation (M)
2	BN1106_s5174B000030.mRNA-1	37	208	717.696	2150.07	2150.07	3	GIVDVVAVNDPFIDLDYMR
2	BN1106_s5174B000030.mRNA-1	37	208	723.032	2166.07	2166.07	3	GIVDVVAVNDPFIDLDYMR	Oxidation (M)
2	BN1106_s5174B000030.mRNA-1	37	208	980.486	2938.44	2938.42	3	DPTQIPWGASQAEYVVESTGVFTTIDK
2	BN1106_s6576B000103.mRNA-1	77.8	207	520.261	1038.51	1038.51	2	EGIPPDQQR
2	BN1106_s6576B000103.mRNA-1	77.8	207	568.301	1134.59	1133.68	2	QIFVKTLTGK
2	BN1106_s6576B000103.mRNA-1	77.8	207	881.46	1760.9	1760.9	2	TITLEVEASDTIENVK
2	BN1106_s6840B000044.mRNA-4	41.5	207	520.261	1038.51	1038.51	2	EGIPPDQQR
2	BN1106_s6840B000044.mRNA-4	41.5	207	889.456	1776.9	1776.9	2	TITLEVESSDTIENVK
2	BN1106_s6840B000044.mRNA-4	41.5	207	655.364	1963.07	1962.02	3	GKTITLEVESSDTIENVK
2	BN1106_s2091B000373.mRNA-1	20	170	483.237	964.459	963.487	2	SVKTATDDK
2	BN1106_s2091B000373.mRNA-1	20	170	502.785	1003.56	1003.55	2	GLTESVLASK
2	BN1106_s2091B000373.mRNA-1	20	170	509.264	1016.51	1017.52	2	AAEVFQTPR
2	BN1106_s2091B000373.mRNA-1	20	170	571.274	1140.53	1140.53	2	DFDEVIFEK
2	BN1106_s2091B000373.mRNA-1	20	170	580.848	1159.68	1159.58	2	TTLNADEAVAR
2	BN1106_s2091B000373.mRNA-1	20	170	638.824	1275.63	1275.58	2	MAQEFESKYK	Oxidation (M)
2	BN1106_s2091B000373.mRNA-1	20	170	643.817	1285.62	1286.7	2	AVVRLLAECEK
2	BN1106_s2091B000373.mRNA-1	20	170	659.836	1317.66	1317.66	2	ILYPVEEGADGR
2	BN1106_s2091B000373.mRNA-1	20	170	665.384	1328.75	1328.77	2	NTVVEFLPLIGK
2	BN1106_s2091B000373.mRNA-1	20	170	675.322	1348.63	1348.69	2	LAESLQPYATEK
2	BN1106_s2091B000373.mRNA-1	20	170	750.849	1499.68	1499.69	2	ADFEEYSGNLLSR
2	BN1106_s2091B000373.mRNA-1	20	170	763.359	1524.7	1524.71	2	GGGIETITNEYSER
2	BN1106_s2091B000373.mRNA-1	20	170	809.887	1617.76	1617.83	2	AMLDASRIAGLNCVK
2	BN1106_s2091B000373.mRNA-1	20	170	614.657	1840.95	1840.95	3	LETTEIHSVELVGGTTR
2	BN1106_s2100B000129.mRNA-1	27.7	160	483.75	965.485	965.471	2	LDISDEFK
2	BN1106_s2100B000129.mRNA-1	27.7	160	491.248	980.482	980.483	2	FGNNFLNR
2	BN1106_s2100B000129.mRNA-1	27.7	160	530.806	1059.6	1059.6	2	LLPLENAYK
2	BN1106_s2100B000129.mRNA-1	27.7	160	561.289	1120.56	1121.57	2	LDISDEFKR
2	BN1106_s2100B000129.mRNA-1	27.7	160	639.847	1277.68	1277.68	2	YLLGQDFPGIR
2	BN1106_s2100B000129.mRNA-1	27.7	160	838.394	1674.77	1674.77	2	GYDFSGVIEWFAER
2	BN1106_s2100B000129.mRNA-1	27.7	160	594.955	1781.84	1781.84	3	SKDQEAYDSVIDGLSR
2	BN1106_s1581B000120.mRNA-1	10.8	153	451.261	900.507	900.503	2	GLQDTVLR
2	BN1106_s1581B000120.mRNA-1	10.8	153	515.793	1029.57	1029.49	2	MTDLELHR	Oxidation (M)
2	BN1106_s1581B000120.mRNA-1	10.8	153	547.281	1092.55	1092.55	2	AAEIFATDGAK
2	BN1106_s1581B000120.mRNA-1	10.8	153	676.859	1351.7	1352.7	2	MGLFGISSDGIIK	Oxidation (M)
2	BN1106_s1581B000120.mRNA-1	10.8	153	912.985	1823.96	1823.96	2	LNPVSGDVEPLVPFWR
2	BN1106_s1581B000120.mRNA-1	10.8	153	888.171	2661.49	2661.49	3	WNVITLEPVDQPARPEFLALLLK
2	BN1106_s3266B000046.mRNA-1	15.1	151	498.243	994.472	994.464	2	SEMSGDLLK	Oxidation (M)
2	BN1106_s3266B000046.mRNA-1	15.1	151	533.265	1064.51	1064.52	2	AMKGLGTDEK	Oxidation (M)
2	BN1106_s3266B000046.mRNA-1	15.1	151	538.274	1074.53	1074.53	2	SGYIEPGQPK
2	BN1106_s3266B000046.mRNA-1	15.1	151	606.275	1210.54	1210.54	2	DAEELYSAGEK
2	BN1106_s3266B000046.mRNA-1	15.1	151	611.355	1220.7	1221.66	2	SMLSIVRCIK	Oxidation (M)
2	BN1106_s3266B000046.mRNA-1	15.1	151	621.307	1240.6	1241.59	2	AVFEEYGNVSK
2	BN1106_s3266B000046.mRNA-1	15.1	151	573.946	1718.82	1718.81	3	GAGTDEDALIEILCSR
2	BN1106_s5369B000082.mRNA-1	15.9	151	538.33	1074.65	1074.53	2	LAGESESNLR
2	BN1106_s5369B000082.mRNA-1	15.9	151	565.297	1128.58	1127.62	2	KSPADEALLGK
2	BN1106_s5369B000082.mRNA-1	15.9	151	586.837	1171.66	1171.66	2	GILLYGPPGTGK
2	BN1106_s5369B000082.mRNA-1	15.9	151	649.851	1297.69	1297.69	2	EIEIGIPDSIGR
2	BN1106_s5369B000082.mRNA-1	15.9	151	561.978	1682.91	1682.94	3	QLAQIKEMVELPLR	Oxidation (M)
2	BN1106_s5369B000082.mRNA-1	15.9	151	905.99	1809.96	1809.99	2	NAPAIIFIDELDAIAPK
2	BN1106_s5369B000082.mRNA-1	15.9	151	753.39	2257.15	2257.11	3	AVANESGSFFFLINGPEIMSK
2	BN1106_s233B000262.mRNA-1	22.2	148	480.26	958.506	958.508	2	AIVVTDGER
2	BN1106_s233B000262.mRNA-1	22.2	148	533.336	1064.66	1064.66	2	LTGLIPPLGGK
2	BN1106_s233B000262.mRNA-1	22.2	148	536.314	1070.61	1070.61	2	LFPPLTDIR
2	BN1106_s233B000262.mRNA-1	22.2	148	550.788	1099.56	1099.57	2	SVLQNWPEK
2	BN1106_s233B000262.mRNA-1	22.2	148	584.338	1166.66	1166.67	2	EVILAAIPEGR
2	BN1106_s233B000262.mRNA-1	22.2	148	461.884	1382.63	1383.75	3	AVNGGLFITIHDK
2	BN1106_s233B000262.mRNA-1	22.2	148	512.928	1535.76	1536.69	3	AECTAEEAYKHTK
2	BN1106_s233B000262.mRNA-1	22.2	148	582.636	1744.89	1744.92	3	ILGLGDQGAFGMGIPVGK	Oxidation (M)
2	BN1106_s233B000262.mRNA-1	22.2	148	631.981	1892.92	1892.92	3	SVLVQFEDFANHNAFR
2	BN1106_s233B000262.mRNA-1	22.2	148	924.124	2769.35	2769.36	3	ISPVTNDDFLVASETLSALVADSDYK
2	BN1106_s2100B000128.mRNA-1	48.6	145	459.27	916.525	916.523	2	ELITNLSK
2	BN1106_s2100B000128.mRNA-1	48.6	145	503.776	1005.54	1006.46	2	SEMPALMGR	Oxidation (M)
2	BN1106_s2100B000128.mRNA-1	48.6	145	512.233	1022.45	1022.45	2	SEMPALMGR	2 Oxidation (M)
2	BN1106_s2100B000128.mRNA-1	48.6	145	531.302	1060.59	1060.59	2	ILYTPEVAR
2	BN1106_s2100B000128.mRNA-1	48.6	145	543.259	1084.5	1085.59	2	IWILGDVDR
2	BN1106_s2100B000128.mRNA-1	48.6	145	571.785	1141.56	1141.56	2	VYIGSFWDR
2	BN1106_s2100B000128.mRNA-1	48.6	145	635.835	1269.66	1269.66	2	DLETLPGDAALR
2	BN1106_s2100B000128.mRNA-1	48.6	145	661.32	1320.63	1320.62	2	AVDEMLSNDIAK	Oxidation (M)
2	BN1106_s2100B000128.mRNA-1	48.6	145	666.847	1331.68	1330.67	2	ISGESARSHMIK	Oxidation (M)
2	BN1106_s2100B000128.mRNA-1	48.6	145	719.373	1436.73	1436.73	2	LFELEQQDLFR
2	BN1106_s2100B000128.mRNA-1	48.6	145	522.614	1564.82	1564.82	3	KLFELEQQDLFR
2	BN1106_s2100B000128.mRNA-1	48.6	145	608.329	1821.97	1820.97	3	VKTDEIFFTLNPVNGK
2	BN1106_s2100B000128.mRNA-1	48.6	145	678.651	2032.93	2032.92	3	DGCLDDEEFALVCHLIK
2	BN1106_s2100B000128.mRNA-1	48.6	145	747.084	2238.23	2238.23	3	LQLDGEDLPSVLPAHLIPPSK
2	BN1106_s2100B000128.mRNA-1	48.6	145	849.702	2546.08	2546.2	3	ADMVDSQQLMRVYGALMWSLGK	3 Oxidation (M)
2	BN1106_s3172B000053.mRNA-1	28.6	144	464.216	926.418	926.53	2	SPVAELRR
2	BN1106_s3172B000053.mRNA-1	28.6	144	477.736	953.457	953.464	2	NLCSVAYK
2	BN1106_s3172B000053.mRNA-1	28.6	144	562.286	1122.56	1122.56	2	YLAEVQTGDK
2	BN1106_s3172B000053.mRNA-1	28.6	144	595.332	1188.65	1188.65	2	DSTLIMQLLR
2	BN1106_s3172B000053.mRNA-1	28.6	144	602.807	1203.6	1204.65	2	DSTLIMQLLR	Oxidation (M)
2	BN1106_s3172B000053.mRNA-1	28.6	144	612.791	1223.57	1223.57	2	LDQIQDDSYK
2	BN1106_s3172B000053.mRNA-1	28.6	144	618.269	1234.52	1233.6	2	DNLTLWTSER
2	BN1106_s3172B000053.mRNA-1	28.6	144	464.236	1389.69	1389.68	3	KIEQELEDVCK
2	BN1106_s3172B000053.mRNA-1	28.6	144	788.369	1574.72	1574.72	2	DNLTLWTSERDPE
2	BN1106_s98B000759.mRNA-1	20.4	139	451.261	900.507	900.539	2	NIQKTGLK
2	BN1106_s98B000759.mRNA-1	20.4	139	508.772	1015.53	1015.55	2	EAVVVMGGVR
2	BN1106_s98B000759.mRNA-1	20.4	139	522.327	1042.64	1042.64	2	TIGGAAVLTIK
2	BN1106_s98B000759.mRNA-1	20.4	139	561.793	1121.57	1120.58	2	AAKEFADIEK
2	BN1106_s98B000759.mRNA-1	20.4	139	689.837	1377.66	1377.66	2	SLFPCQDTPSVK
2	BN1106_s98B000759.mRNA-1	20.4	139	643.696	1928.07	1928.07	3	AHPPLILDANELSIQAVK
2	BN1106_s98B000759.mRNA-1	20.4	139	705.683	2114.03	2114.03	3	TSPNSSALQWLEPELTADR
2	BN1106_s98B000759.mRNA-1	20.4	139	727.354	2179.04	2179.04	3	SHYLPALDSCLEFLNSTGR
2	BN1106_s4469B000065.mRNA-1	18.3	135	595.297	1188.58	1187.54	2	IGVENEEENR
2	BN1106_s4469B000065.mRNA-1	18.3	135	635.835	1269.66	1269.66	2	ATEQVLAFTYK
2	BN1106_s4469B000065.mRNA-1	18.3	135	737.874	1473.73	1473.74	2	GILAADESTGTIGNR
2	BN1106_s4469B000065.mRNA-1	18.3	135	544.324	1629.95	1628.96	3	LVDHLIQNGIIPGIK
2	BN1106_s4469B000065.mRNA-1	18.3	135	557.309	1668.91	1668.9	3	ASPEEIALATVTALQR
2	BN1106_s435B000243.mRNA-1	13.6	129	469.792	937.569	937.487	2	GIDTITYR
2	BN1106_s435B000243.mRNA-1	13.6	129	508.764	1015.51	1014.53	2	QSPAVVVCR
2	BN1106_s435B000243.mRNA-1	13.6	129	605.841	1209.67	1209.66	2	IAITYPELYK
2	BN1106_s435B000243.mRNA-1	13.6	129	683.328	1364.64	1363.68	2	LETAECIAKSSR
2	BN1106_s435B000243.mRNA-1	13.6	129	494.621	1480.84	1480.84	3	LQEGVRPTLEALR
2	BN1106_s435B000243.mRNA-1	13.6	129	750.849	1499.68	1499.68	2	QLTEEQYEDFAK
2	BN1106_s435B000243.mRNA-1	13.6	129	1019.99	2037.96	2037.96	2	TLVSYTDWLDDEAGNLAR
2	BN1106_s3428B000062.mRNA-1	22.5	124	561.289	1120.56	1120.59	2	QQFLSETIR
2	BN1106_s3428B000062.mRNA-1	22.5	124	675.322	1348.63	1348.63	2	EDSNIPVQEYR
2	BN1106_s3428B000062.mRNA-1	22.5	124	489.913	1466.72	1466.72	3	FIRDEFDIEQR
2	BN1106_s3428B000062.mRNA-1	22.5	124	514.618	1540.83	1540.84	3	AQPFQLAVNVVEAR
2	BN1106_s4840B000058.mRNA-1	16.7	111	463.277	924.54	923.42	2	ATCGLMQK	Oxidation (M)
2	BN1106_s4840B000058.mRNA-1	16.7	111	580.799	1159.58	1159.58	2	VGSNDLIGETR
2	BN1106_s4840B000058.mRNA-1	16.7	111	587.805	1173.6	1174.66	2	ADPYLVLSLGK
2	BN1106_s4840B000058.mRNA-1	16.7	111	464.552	1390.63	1389.77	3	SWVEKIQLYPK
2	BN1106_s4840B000058.mRNA-1	16.7	111	738.396	1474.78	1473.82	2	NGKADPYLVLSLGK
2	BN1106_s4840B000058.mRNA-1	16.7	111	667.337	1998.99	1998.98	3	ELEEVLNHNEFNIPFR
2	BN1106_s3747B000112.mRNA-1	22.2	110	488.28	974.546	974.54	2	TVNSSVIQK
2	BN1106_s3747B000112.mRNA-1	22.2	110	521.329	1040.64	1041.51	2	NEVDPALER
2	BN1106_s3747B000112.mRNA-1	22.2	110	544.302	1086.59	1086.59	2	EIAELISANK
2	BN1106_s3747B000112.mRNA-1	22.2	110	607.849	1213.68	1213.68	2	AVSTLIWATPR
2	BN1106_s3747B000112.mRNA-1	22.2	110	650.87	1299.73	1299.73	2	LSAEVAELEVIK
2	BN1106_s3747B000112.mRNA-1	22.2	110	476.95	1427.83	1427.82	3	LSAEVAELEVIKK
2	BN1106_s3747B000112.mRNA-1	22.2	110	735.408	1468.8	1468.73	2	QLVEMYMVEIAK	Oxidation (M)
2	BN1106_s4862B000066.mRNA-1	6	105	468.23	934.446	934.516	2	IMLTNSIK	Oxidation (M)
2	BN1106_s4862B000066.mRNA-1	6	105	597.313	1192.61	1193.65	2	IMLTNSIKMK	Oxidation (M)
2	BN1106_s4862B000066.mRNA-1	6	105	477.588	1429.74	1429.74	3	IEDLETVLNQTR
2	BN1106_s4862B000066.mRNA-1	6	105	808.436	1614.86	1613.87	2	SNSTLQPILNGLTTR
2	BN1106_s1727B000096.mRNA-1	11.7	104	546.776	1091.54	1091.53	2	GSWEIEFPK
2	BN1106_s1727B000096.mRNA-1	11.7	104	561.309	1120.6	1120.61	2	LYGEAILSQK
2	BN1106_s1727B000096.mRNA-1	11.7	104	992.483	1982.95	1982.95	2	AIVLGDYDADVENVDFTK
2	BN1106_s686B000273.mRNA-1	34.9	100	454.267	906.519	906.517	2	NLLSVAYK
2	BN1106_s686B000273.mRNA-1	34.9	100	595.332	1188.65	1188.65	2	DSTLIMQLLR
2	BN1106_s686B000273.mRNA-1	34.9	100	602.807	1203.6	1204.65	2	DSTLIMQLLR	Oxidation (M)
2	BN1106_s686B000273.mRNA-1	34.9	100	618.322	1234.63	1234.63	2	VFGGLEGSSQVR
2	BN1106_s686B000273.mRNA-1	34.9	100	643.788	1285.56	1285.58	2	YMAEFAVGDQR
2	BN1106_s686B000273.mRNA-1	34.9	100	742.05	2223.13	2223.09	3	LGLALNYSVFFYEIMNDSK
2	BN1106_s686B000273.mRNA-1	34.9	100	968.144	2901.41	2901.41	3	TTVATNSNQAYSEASEIASGLPSTHPIR
2	BN1106_s435B000242.mRNA-1	21.9	91	564.305	1126.6	1126.6	2	TDIALPGIGDR
2	BN1106_s435B000242.mRNA-1	21.9	91	565.297	1128.58	1128.58	2	NTTIPEELGR
2	BN1106_s435B000242.mRNA-1	21.9	91	620.822	1239.63	1240.53	2	SGMETGGRQMR	2 Oxidation (M)
2	BN1106_s435B000242.mRNA-1	21.9	91	654.292	1306.57	1306.57	2	TDQLDGETDWK
2	BN1106_s435B000242.mRNA-1	21.9	91	461.884	1382.63	1383.67	3	TGTLTQNEMVFK	Oxidation (M)
2	BN1106_s435B000242.mRNA-1	21.9	91	469.567	1405.68	1405.67	3	QNIHSFEGTFAR
2	BN1106_s435B000242.mRNA-1	21.9	91	744.354	1486.69	1486.74	2	MAEAVMAVARSHAK	Oxidation (M)
2	BN1106_s435B000242.mRNA-1	21.9	91	652.002	1952.98	1952.9	3	AWGLCHTAGEVYDRYR
2	BN1106_s435B000242.mRNA-1	21.9	91	998.99	1995.96	1995.93	2	MSFSSSDNLLDPVNGRNK	Oxidation (M)
2	BN1106_s435B000242.mRNA-1	21.9	91	1025.52	2049.03	2050.04	2	NTTIPEELGRISFLMSDK
2	BN1106_s2963B000136.mRNA-1	16.1	88	480.743	959.471	959.471	2	WTDSVQPK
2	BN1106_s2963B000136.mRNA-1	16.1	88	508.772	1015.53	1016.56	2	LGTQITQTR
2	BN1106_s2963B000136.mRNA-1	16.1	88	544.31	1086.61	1086.61	2	VPGSAPAFTLK
2	BN1106_s2963B000136.mRNA-1	16.1	88	550.276	1098.54	1098.53	2	TAYGAFDLNK
2	BN1106_s2963B000136.mRNA-1	16.1	88	775.905	1549.8	1549.8	2	VGAGLAVLTGADESYK
2	BN1106_s2963B000136.mRNA-1	16.1	88	780.442	1558.87	1558.87	2	VTFDLGLVATTVPAR
2	BN1106_s961B000155.mRNA-1	6.3	88	459.249	916.483	916.523	2	AALTEALTK
2	BN1106_s961B000155.mRNA-1	6.3	88	485.797	969.579	969.586	2	INELLQLK
2	BN1106_s961B000155.mRNA-1	6.3	88	495.279	988.543	988.545	2	QFGLQQLR
2	BN1106_s961B000155.mRNA-1	6.3	88	509.753	1017.49	1017.5	2	SEAVAGDLEK
2	BN1106_s961B000155.mRNA-1	6.3	88	620.324	1238.63	1238.63	2	LLEFVGFSGDR
2	BN1106_s18772B000008.mRNA-1	38.3	85	504.265	1006.52	1007.48	2	MLWRACR	Oxidation (M)
2	BN1106_s18772B000008.mRNA-1	38.3	85	537.784	1073.55	1073.54	2	GVNASADELAK
2	BN1106_s18772B000008.mRNA-1	38.3	85	547.265	1092.52	1093.52	2	DAAAGTSAFQR
2	BN1106_s18772B000008.mRNA-1	38.3	85	651.358	1300.7	1300.7	2	TQLDSLAGVIER
2	BN1106_s18772B000008.mRNA-1	38.3	85	610.56	1828.66	1827.93	3	LENELRGVNASADELAK
2	BN1106_s18772B000008.mRNA-1	38.3	85	969.483	1936.95	1936.95	2	DNFPILDTGEVPEAPAPR
2	BN1106_s18772B000008.mRNA-1	38.3	85	687.361	2059.06	2059.08	3	EIIDLEGIFEKLENELR
2	BN1106_s18772B000008.mRNA-1	38.3	85	803.089	2406.25	2406.24	3	EIVKDNFPILDTGEVPEAPAPR
2	BN1106_s1614B000280.mRNA-1	35.9	75	463.746	925.477	925.476	2	TISLSDYK
2	BN1106_s1614B000280.mRNA-1	35.9	75	507.778	1013.54	1013.54	2	TIVPTPDGSK
2	BN1106_s1614B000280.mRNA-1	35.9	75	602.319	1803.93	1803.03	3	MLSSSLIIVLIASWVR	Oxidation (M)
2	BN1106_s1614B000280.mRNA-1	35.9	75	528.264	2636.28	2636.28	5	LLDAFIFHEEHGEVCPANWKPK
2	BN1106_s2296B000149.mRNA-1	29.7	75	565.285	1128.56	1128.55	2	DYGFSLQATK
2	BN1106_s2296B000149.mRNA-1	29.7	75	722.394	1442.77	1442.77	2	NQVTLLVLDSDAR
2	BN1106_s2296B000149.mRNA-1	29.7	75	685.696	2054.07	2054.06	3	VGHFISDVDPLSPAFAGGLR
2	BN1106_s925B000547.mRNA-1	29.1	73	556.261	1110.51	1110.5	2	EFIDAVMDR	Oxidation (M)
2	BN1106_s925B000547.mRNA-1	29.1	73	866.459	1730.9	1730.91	2	TVFIDLEPTVVDEVR
2	BN1106_s925B000547.mRNA-1	29.1	73	668.331	2001.97	2002.89	3	MTDQCSGLQGFLIFHSF	Oxidation (M)
2	BN1106_s204B000249.mRNA-1	24.9	64	454.253	906.492	906.492	2	QYQTLVR
2	BN1106_s204B000249.mRNA-1	24.9	64	477.231	952.448	952.45	2	TGAADDYLK
2	BN1106_s204B000249.mRNA-1	24.9	64	490.284	978.553	977.555	2	TLTPKGYAK
2	BN1106_s204B000249.mRNA-1	24.9	64	495.272	988.529	988.526	2	DLLEQMIK
2	BN1106_s204B000249.mRNA-1	24.9	64	503.273	1004.53	1004.52	2	DLLEQMIK	Oxidation (M)
2	BN1106_s204B000249.mRNA-1	24.9	64	520.261	1038.51	1039.51	2	AEFFVGGASR
2	BN1106_s204B000249.mRNA-1	24.9	64	553.27	1104.53	1104.53	2	MEFNPNLPK	Oxidation (M)
2	BN1106_s204B000249.mRNA-1	24.9	64	569.769	1137.52	1136.59	2	AIGKSAFSNSR
2	BN1106_s204B000249.mRNA-1	24.9	64	594.785	1187.55	1187.55	2	NVNAGGCINNR
2	BN1106_s204B000249.mRNA-1	24.9	64	626.295	1250.58	1250.56	2	FNEICDPQTK
2	BN1106_s204B000249.mRNA-1	24.9	64	652.365	1302.71	1301.65	2	GRMEFNPNLPK
2	BN1106_s204B000249.mRNA-1	24.9	64	536.939	1607.8	1607.79	3	RLEESIFSGEWQK
2	BN1106_s204B000249.mRNA-1	24.9	64	1011.95	2021.88	2020.89	2	DGTLWEDPDFPASEDSIK
2	BN1106_s204B000249.mRNA-1	24.9	64	699.352	2095.04	2095.04	3	LEVCHLGLESLEADQNLR
2	BN1106_s204B000249.mRNA-1	24.9	64	734.367	2200.08	2199.98	3	LAFMHSSEGDEFWSALTEK	Oxidation (M)
2	BN1106_s204B000249.mRNA-1	24.9	64	910.777	2729.31	2729.31	3	DGTLWEDPDFPASEDSIKIPELAGK
2	BN1106_s204B000249.mRNA-1	24.9	64	777.136	3104.51	3104.44	4	FDVTDPDPDDNDQMNTIIIGLMQKDVR
2	BN1106_s626B000339.mRNA-1	5	64	498.275	994.536	994.527	2	LMSFVRDK
2	BN1106_s626B000339.mRNA-1	5	64	649.394	1296.77	1296.78	2	ASIVQLVQAGLAK
2	BN1106_s626B000339.mRNA-1	5	64	761.927	1521.84	1521.84	2	TPGIAGEPVGLVIDGK
2	BN1106_s626B000339.mRNA-1	5	64	802.066	2403.18	2402.23	3	EETAITVSQAAGHFTPKMSLIR	Oxidation (M)
2	BN1106_s4860B000047.mRNA-1	20.6	62	565.801	1129.59	1129.59	2	FPGQLNADLR
2	BN1106_s4860B000047.mRNA-1	20.6	62	616.295	1230.58	1230.57	2	VSEQFTAMFR	Oxidation (M)
2	BN1106_s4860B000047.mRNA-1	20.6	62	664.831	1327.65	1327.64	2	INVYYNEATGGK
2	BN1106_s4860B000047.mRNA-1	20.6	62	816.419	1630.82	1630.82	2	AILVDLEPGTMDSVR	Oxidation (M)
2	BN1106_s4860B000047.mRNA-1	20.6	62	854.429	1706.84	1706.85	2	ALTVPELTQQMFDAK	Oxidation (M)
2	BN1106_s4860B000047.mRNA-1	20.6	62	653.667	1957.98	1957.97	3	GHYTEGAELVDSVLDVVR
2	BN1106_s1572B000219.mRNA-1	8.7	61	459.732	917.449	917.439	2	LNVQCER
2	BN1106_s1572B000219.mRNA-1	8.7	61	583.299	1164.58	1163.59	2	ELVSGIMQSGK	Oxidation (M)
2	BN1106_s1572B000219.mRNA-1	8.7	61	622.337	1242.66	1242.66	2	DGLNLDTLLNR
2	BN1106_s1572B000219.mRNA-1	8.7	61	622.832	1243.65	1244.7	2	WPVSLVNKFR
2	BN1106_s1572B000219.mRNA-1	8.7	61	740.447	1478.88	1477.7	2	ELVSWGEFQPMR
2	BN1106_s1572B000219.mRNA-1	8.7	61	773.393	1544.77	1545.82	2	ELVSGIMQSGKELR
2	BN1106_s1572B000219.mRNA-1	8.7	61	636.028	1905.06	1905.06	3	TTQSTVQQAVIAFASLLK
2	BN1106_s1572B000219.mRNA-1	8.7	61	762.369	2284.08	2283.09	3	ELVSGGEFQPMRVSCRPYR	Oxidation (M)
2	BN1106_s1307B000310.mRNA-1	2.6	60	451.741	901.467	902.476	2	ICRDIAR
2	BN1106_s1307B000310.mRNA-1	2.6	60	712.347	1422.68	1421.63	2	AESDDGSSIDLGTR
2	BN1106_s1307B000310.mRNA-1	2.6	60	788.769	2363.28	2363.27	3	ILVPEDVPLIWSTIEDANALR
2	BN1106_s606B000244.mRNA-1	11.8	58	502.276	1002.54	1002.54	2	VWDELTIK
2	BN1106_s606B000244.mRNA-1	11.8	58	571.274	1140.53	1140.69	2	VIKIVTPSER
2	BN1106_s606B000244.mRNA-1	11.8	58	575.299	1148.58	1148.59	2	ATTLVPASSMR	Oxidation (M)
2	BN1106_s606B000244.mRNA-1	11.8	58	919.982	1837.95	1837.94	2	GNLNEILDALNSGLPDAL
2	BN1106_s1819B000120.mRNA-1	15.1	57	558.806	1115.6	1115.6	2	DLLQDPFLR
2	BN1106_s1819B000120.mRNA-1	15.1	57	501.597	1501.77	1502.78	3	AGSLSNLCALIDAAK
2	BN1106_s1819B000120.mRNA-1	15.1	57	579.306	1734.9	1734.89	3	HESIVNYLESYLLR
2	BN1106_s823B000216.mRNA-1	16.8	57	502.287	1002.56	1002.58	2	VFVDPVTVK
2	BN1106_s823B000216.mRNA-1	16.8	57	540.264	1617.77	1616.75	3	FWEGPSHPGVHDPR
2	BN1106_s823B000216.mRNA-1	16.8	57	587.299	1758.87	1758.88	3	EVSPEEFADLINQLR
2	BN1106_s823B000216.mRNA-1	16.8	57	630.327	1887.96	1886.97	3	KEVSPEEFADLINQLR
2	BN1106_s823B000216.mRNA-1	16.8	57	869.77	2606.29	2606.29	3	VFEESFDPELANWLKDELALNK
2	BN1106_s521B000167.mRNA-1	11.6	56	497.764	993.514	993.513	2	GVGIFSEGTK
2	BN1106_s521B000167.mRNA-1	11.6	56	533.775	1065.54	1065.53	2	MASKNCLVK	Oxidation (M)
2	BN1106_s521B000167.mRNA-1	11.6	56	578.832	1155.65	1156.6	2	AAVPDAVAKCR
2	BN1106_s521B000167.mRNA-1	11.6	56	581.309	1160.6	1161.56	2	NSPTWMALAR	Oxidation (M)
2	BN1106_s521B000167.mRNA-1	11.6	56	590.305	1178.6	1178.58	2	MIPQTAMVTR	2 Oxidation (M)
2	BN1106_s521B000167.mRNA-1	11.6	56	876.493	1750.97	1750.97	2	IEAPAEALVVGDLIDVK
2	BN1106_s521B000167.mRNA-1	11.6	56	775.084	2322.23	2322.06	3	QELDMDEHRISLEELYMR	Oxidation (M)
2	BN1106_s521B000167.mRNA-1	11.6	56	617.061	2464.21	2463.2	4	QAADMILLDDNFASIVTGVEEGR
2	BN1106_s1314B000437.mRNA-1	10	52	451.253	900.491	900.492	2	LIEELER
2	BN1106_s1314B000437.mRNA-1	10	52	458.738	915.461	916.486	2	ADLATVEAK
2	BN1106_s1314B000437.mRNA-1	10	52	471.749	941.483	940.607	2	VLLKALER
2	BN1106_s1314B000437.mRNA-1	10	52	487.75	973.486	972.535	2	AINSAAKNGK
2	BN1106_s1314B000437.mRNA-1	10	52	522.298	1042.58	1041.58	2	LVQTPLTDR
2	BN1106_s1314B000437.mRNA-1	10	52	568.29	1134.56	1134.57	2	QVSIQMANTK	Oxidation (M)
2	BN1106_s1314B000437.mRNA-1	10	52	571.274	1140.53	1140.7	2	ALRLIEAISR
2	BN1106_s1314B000437.mRNA-1	10	52	571.274	1140.53	1141.61	2	SLTSLFSMLK	Oxidation (M)
2	BN1106_s1314B000437.mRNA-1	10	52	576.769	1151.52	1152.69	2	KPLSHRFLR
2	BN1106_s1314B000437.mRNA-1	10	52	587.805	1173.6	1173.61	2	GGRTMWITPR
2	BN1106_s1314B000437.mRNA-1	10	52	625.337	1248.66	1249.64	2	SLGEYLERQR
2	BN1106_s1314B000437.mRNA-1	10	52	651.331	1300.65	1300.77	2	ALKSVLVSSGNVK
2	BN1106_s1314B000437.mRNA-1	10	52	666.361	1330.71	1330.72	2	SPLVMDVLNISK	Oxidation (M)
2	BN1106_s1314B000437.mRNA-1	10	52	451.23	1350.67	1351.68	3	FAENVLQFQEK
2	BN1106_s1314B000437.mRNA-1	10	52	714.311	1426.61	1425.67	2	TSDMQWVKFER
2	BN1106_s1314B000437.mRNA-1	10	52	526.248	1575.72	1574.77	3	NSPSSSFYLFSALR
2	BN1106_s1314B000437.mRNA-1	10	52	526.257	1575.75	1574.92	3	RTILFELAMLQIK
2	BN1106_s1314B000437.mRNA-1	10	52	790.351	1578.69	1579.8	2	SDLLKMQGEFQLR	Oxidation (M)
2	BN1106_s1314B000437.mRNA-1	10	52	794.38	1586.74	1587.84	2	INALFDVWIDVQR
2	BN1106_s1314B000437.mRNA-1	10	52	530.598	1588.77	1589.77	3	LKQMVQDQQEAEK	Oxidation (M)
2	BN1106_s1314B000437.mRNA-1	10	52	827.46	1652.91	1652.87	2	QLIAQVMLYSQGFR
2	BN1106_s1314B000437.mRNA-1	10	52	848.933	1695.85	1694.82	2	ITSMDVVVPTMDTVR	2 Oxidation (M)
2	BN1106_s1314B000437.mRNA-1	10	52	566.63	1696.87	1696.88	3	DNPVINDWLTLLER
2	BN1106_s1314B000437.mRNA-1	10	52	626.665	1876.97	1877.03	3	LEGVEGVAHVIDPKSISK
2	BN1106_s1314B000437.mRNA-1	10	52	944.98	1887.94	1887.87	2	EYCSVEQEALRDYVK
2	BN1106_s1314B000437.mRNA-1	10	52	980.486	1958.96	1957.97	2	FYFVGDEDLLEIIGNSK
2	BN1106_s1314B000437.mRNA-1	10	52	503.751	2010.97	2012.09	4	LGIPPNVRIMFEVQDLR	Oxidation (M)
2	BN1106_s1314B000437.mRNA-1	10	52	687.361	2059.06	2059.99	3	FERIQFVGACNPPTDPGR
2	BN1106_s1314B000437.mRNA-1	10	52	724.002	2168.99	2169.07	3	ADSGVEAPSAVQPVVSFADPAR
2	BN1106_s1314B000437.mRNA-1	10	52	737.723	2210.15	2210.16	3	LEDAHFLNSLQAGVNRWIK
2	BN1106_s1314B000437.mRNA-1	10	52	653.818	2611.24	2611.26	4	DVLSKFGSHLGQEMQDLYSQVSK	Oxidation (M)
2	BN1106_s1314B000437.mRNA-1	10	52	980.486	2938.44	2937.43	3	INTLLANGEVPGLFEGDEFAALMTQCK
2	BN1106_s1515B000336.mRNA-1	4	52	477.231	952.448	952.502	2	SPFYVNVK
2	BN1106_s1515B000336.mRNA-1	4	52	483.237	964.459	964.461	2	AQDEVTFR
2	BN1106_s1515B000336.mRNA-1	4	52	506.795	1011.58	1011.57	2	VIVSGPGIDR
2	BN1106_s1515B000336.mRNA-1	4	52	666.361	1330.71	1330.71	2	TITDANLDSILR
2	BN1106_s1515B000336.mRNA-1	4	52	679.352	1356.69	1356.74	2	ARGGLSLSVEGPSK
2	BN1106_s1515B000336.mRNA-1	4	52	718.434	1434.85	1434.81	2	HVPGSPFAVQIRK
2	BN1106_s1515B000336.mRNA-1	4	52	808.368	1614.72	1615.65	2	AECHDAMGNPVPMR	2 Oxidation (M)
2	BN1106_s1515B000336.mRNA-1	4	52	904.95	1807.89	1807.91	2	ADVQLLSISMKPSEMK	2 Oxidation (M)
2	BN1106_s913B000263.mRNA-1	9.6	51	562.273	1122.53	1122.53	2	ALATESNFDR
2	BN1106_s913B000263.mRNA-1	9.6	51	571.049	2280.17	2279.18	4	DKPWTVGNLSVFPLMFGVTR	Oxidation (M)
[truncated: 46,060 more rows]

## Sheet: replicate 2
band number	protein accession	protein sequence coverage	protein score	observed or experimental m/z value	molecular mass calculated from experimental m/z value	molecular mass calculated from matched peptide sequence	observed or experimental charge	peptide sequence	peptide variation modification
1	BN1106_s2471B000098.mRNA-1	39.9	3697	458.249	914.483	914.482	2	LASVAPDSR
1	BN1106_s2471B000098.mRNA-1	39.9	3697	461.749	921.484	921.492	2	SIFATIDR
1	BN1106_s2471B000098.mRNA-1	39.9	3697	473.25	944.486	944.481	2	EVQEALEK
1	BN1106_s2471B000098.mRNA-1	39.9	3697	478.769	955.524	956.508	2	DLAPSWIR
1	BN1106_s2471B000098.mRNA-1	39.9	3697	515.29	1028.57	1028.57	2	TLDPPAIFR
1	BN1106_s2471B000098.mRNA-1	39.9	3697	521.745	1041.47	1042.58	2	LASVAPDSRK
1	BN1106_s2471B000098.mRNA-1	39.9	3697	522.308	1042.6	1043.54	2	VVNQDKGER
1	BN1106_s2471B000098.mRNA-1	39.9	3697	524.263	1046.51	1046.51	2	LDATEEEIK
1	BN1106_s2471B000098.mRNA-1	39.9	3697	525.284	1048.55	1048.56	2	TIVAFGGEQK
1	BN1106_s2471B000098.mRNA-1	39.9	3697	528.841	1055.67	1056.63	2	STLLQLVQR
1	BN1106_s2471B000098.mRNA-1	39.9	3697	531.302	1060.59	1061.5	2	GGGMSGGQKQR
1	BN1106_s2471B000098.mRNA-1	39.9	3697	544.788	1087.56	1087.56	2	LAQEAISNSR
1	BN1106_s2471B000098.mRNA-1	39.9	3697	552.751	1103.49	1103.49	2	FNSSSSSNFK
1	BN1106_s2471B000098.mRNA-1	39.9	3697	557.804	1113.59	1113.6	2	STIIHMLQR	Oxidation (M)
1	BN1106_s2471B000098.mRNA-1	39.9	3697	558.288	1114.56	1114.56	2	SENQPGALTAK
1	BN1106_s2471B000098.mRNA-1	39.9	3697	572.775	1143.54	1143.53	2	QDIPWSDQR
1	BN1106_s2471B000098.mRNA-1	39.9	3697	573.785	1145.56	1144.62	2	NADLIMVLEK
1	BN1106_s2471B000098.mRNA-1	39.9	3697	576.767	1151.52	1151.52	2	ENIAYGDNTR
1	BN1106_s2471B000098.mRNA-1	39.9	3697	581.309	1160.6	1160.61	2	NADLIMVLEK	Oxidation (M)
1	BN1106_s2471B000098.mRNA-1	39.9	3697	587.327	1172.64	1172.64	2	SDLIVVLDSGR
1	BN1106_s2471B000098.mRNA-1	39.9	3697	602.358	1202.7	1202.7	2	ILQNFNLTLK
1	BN1106_s2471B000098.mRNA-1	39.9	3697	652.363	1302.71	1302.71	2	ASSISGEVLTAIR
1	BN1106_s2471B000098.mRNA-1	39.9	3697	665.85	1329.69	1329.69	2	IVQEALDAATGSR
1	BN1106_s2471B000098.mRNA-1	39.9	3697	666.836	1331.66	1331.66	2	EVSTDEIIEAAR
1	BN1106_s2471B000098.mRNA-1	39.9	3697	668.366	1334.72	1334.72	2	IAAQTIYGTIER
1	BN1106_s2471B000098.mRNA-1	39.9	3697	672.858	1343.7	1343.7	2	SGQTVALVGPSGSGK
1	BN1106_s2471B000098.mRNA-1	39.9	3697	674.348	1346.68	1346.68	2	LPDGYNTLVAER
1	BN1106_s2471B000098.mRNA-1	39.9	3697	482.914	1445.72	1445.72	3	LDATEEEIKEAAK
1	BN1106_s2471B000098.mRNA-1	39.9	3697	731.881	1461.75	1461.74	2	SMRLAQEAISNSR
1	BN1106_s2471B000098.mRNA-1	39.9	3697	765.921	1529.83	1529.83	2	LLLLDEATSALDTR
1	BN1106_s2471B000098.mRNA-1	39.9	3697	770.416	1538.82	1539.75	2	VFAVMNMSAQTLGR	Oxidation (M)
1	BN1106_s2471B000098.mRNA-1	39.9	3697	778.88	1555.75	1555.75	2	VFAVMNMSAQTLGR	2 Oxidation (M)
1	BN1106_s2471B000098.mRNA-1	39.9	3697	521.941	1562.8	1562.8	3	KIEYGPPAALMETK	Oxidation (M)
1	BN1106_s2471B000098.mRNA-1	39.9	3697	573.633	1717.88	1717.88	3	TVTTLILEDFFYEK
1	BN1106_s2471B000098.mRNA-1	39.9	3697	944.978	1887.94	1887.94	2	LLLLDEATSALDNESER
1	BN1106_s2471B000098.mRNA-1	39.9	3697	965.011	1928.01	1928	2	QIGVVSQEPNLLDMTLR	Oxidation (M)
1	BN1106_s2471B000098.mRNA-1	39.9	3697	1001.99	2001.97	2001.97	2	IPQIQTDEGLIPDCEFK
1	BN1106_s2471B000098.mRNA-1	39.9	3697	686.368	2056.08	2056.1	3	KQIGVVSQEPNLLDMTLR	Oxidation (M)
1	BN1106_s2471B000098.mRNA-1	39.9	3697	698.024	2091.05	2091.16	3	ELLAYAKASSISGEVLTAIR
1	BN1106_s2471B000098.mRNA-1	39.9	3697	726.697	2177.07	2177.07	3	ESGTHDQLVALDGLYATMLK	Oxidation (M)
1	BN1106_s2471B000098.mRNA-1	39.9	3697	1153.08	2304.15	2304.15	2	SAGELISNLSDCIDTIELGIGK
1	BN1106_s2471B000098.mRNA-1	39.9	3697	1243.64	2485.26	2485.26	2	AQIGCVQQEPILFEGTIAENIR
1	BN1106_s2471B000098.mRNA-1	39.9	3697	849.699	2546.08	2546.08	3	FYDPSNHGEDSGVYFDEWNLR
1	BN1106_s2471B000098.mRNA-1	39.9	3697	969.492	2905.45	2905.45	3	SIFATIDRIPQIQTDEGLIPDCEFK
1	BN1106_s274B000296.mRNA-1	46.1	3046	460.235	918.455	919.491	2	LKNSTAMR
1	BN1106_s274B000296.mRNA-1	46.1	3046	471.748	941.482	940.451	2	MLFIMDR	Oxidation (M)
1	BN1106_s274B000296.mRNA-1	46.1	3046	474.736	947.457	947.486	2	TVQMALNR	Oxidation (M)
1	BN1106_s274B000296.mRNA-1	46.1	3046	478.769	955.524	955.524	2	NLAPSWIR
1	BN1106_s274B000296.mRNA-1	46.1	3046	479.231	956.447	956.446	2	MLFIMDR	2 Oxidation (M)
1	BN1106_s274B000296.mRNA-1	46.1	3046	487.709	973.404	973.403	2	FYDTDEGK
1	BN1106_s274B000296.mRNA-1	46.1	3046	493.784	985.554	985.556	2	VLVQGTDVR
1	BN1106_s274B000296.mRNA-1	46.1	3046	499.732	997.449	997.451	2	FYDPSNQK
1	BN1106_s274B000296.mRNA-1	46.1	3046	506.27	1010.53	1010.53	2	TVTSFSLEK
1	BN1106_s274B000296.mRNA-1	46.1	3046	518.747	1035.48	1035.48	2	QEVGWFDR
1	BN1106_s274B000296.mRNA-1	46.1	3046	521.814	1041.61	1042.58	2	LVQSALDAAR
1	BN1106_s274B000296.mRNA-1	46.1	3046	522.308	1042.6	1042.61	2	STVVQLLQR
1	BN1106_s274B000296.mRNA-1	46.1	3046	528.841	1055.67	1055.67	2	STLIQLLLR
1	BN1106_s274B000296.mRNA-1	46.1	3046	529.278	1056.54	1056.54	2	ELDLQHFR
1	BN1106_s274B000296.mRNA-1	46.1	3046	535.795	1069.58	1069.58	2	IQTNVGDVPK
1	BN1106_s274B000296.mRNA-1	46.1	3046	539.747	1077.48	1076.58	2	NSTAMRLIR	Oxidation (M)
1	BN1106_s274B000296.mRNA-1	46.1	3046	569.316	1136.62	1136.62	2	HADQIVVLDK
1	BN1106_s274B000296.mRNA-1	46.1	3046	594.787	1187.56	1188.59	2	VSDDEILEAAK
1	BN1106_s274B000296.mRNA-1	46.1	3046	666.836	1331.66	1331.68	2	VLSMDEIVEAAR
1	BN1106_s274B000296.mRNA-1	46.1	3046	450.229	1347.66	1347.67	3	VLSMDEIVEAAR	Oxidation (M)
1	BN1106_s274B000296.mRNA-1	46.1	3046	481.297	1440.87	1441.81	3	VNVISAAMVGVGVAR
1	BN1106_s274B000296.mRNA-1	46.1	3046	729.881	1457.75	1457.8	2	VNVISAAMVGVGVAR	Oxidation (M)
1	BN1106_s274B000296.mRNA-1	46.1	3046	490.931	1469.77	1469.77	3	IEEGKPSELLEAR
1	BN1106_s274B000296.mRNA-1	46.1	3046	533.63	1597.87	1597.87	3	KIEEGKPSELLEAR
1	BN1106_s274B000296.mRNA-1	46.1	3046	547.281	1638.82	1639.8	3	LDQVGIFFDGMNLR	Oxidation (M)
1	BN1106_s274B000296.mRNA-1	46.1	3046	550.914	1649.72	1649.72	3	ICEMGTHEELMLR	2 Oxidation (M)
1	BN1106_s274B000296.mRNA-1	46.1	3046	583.588	1747.74	1748.85	3	LGDMKVSDDEILEAAK	Oxidation (M)
1	BN1106_s274B000296.mRNA-1	46.1	3046	876.4	1750.79	1750.79	2	VFGQSNNENADNTSVR
1	BN1106_s274B000296.mRNA-1	46.1	3046	900.982	1799.95	1799.95	2	NPSLLLLDEATSALDTK
1	BN1106_s274B000296.mRNA-1	46.1	3046	902.966	1803.92	1803.92	2	SENQAGSLTALLATEATK
1	BN1106_s274B000296.mRNA-1	46.1	3046	734.364	2200.07	2200.12	3	KPALLLLDEATSSLDSENER
1	BN1106_s274B000296.mRNA-1	46.1	3046	739.692	2216.06	2216.06	3	NFSHTISPGQSVAVVGQSGCGK
1	BN1106_s274B000296.mRNA-1	46.1	3046	576.06	2300.21	2301.05	4	IPYIMSAMMSAEEICGTIER
1	BN1106_s274B000296.mRNA-1	46.1	3046	835.408	2503.2	2503.2	3	NFSGEISFENVSFTYPARPDVK
1	BN1106_s274B000296.mRNA-1	46.1	3046	836.787	2507.34	2507.34	3	VLENFSLHLQPGTTVALVGPSGSGK
1	BN1106_s274B000296.mRNA-1	46.1	3046	1279.16	2556.3	2556.3	2	QQLGCVQQEPVLFEGTVLENIR
1	BN1106_s274B000296.mRNA-1	46.1	3046	1024.84	3071.49	3071.49	3	LANAHQFITELPDGYNTAVGEGGAGLSGGQK
1	BN1106_s274B000296.mRNA-1	46.1	3046	1053.53	3157.56	3157.57	3	LANIHEFIASLPNGYETLAGEGGSQLSGGQK
1	BN1106_s4069B000247.mRNA-1	48	2929	461.749	921.484	921.481	2	ALDFIESK
1	BN1106_s4069B000247.mRNA-1	48	2929	474.748	947.481	947.475	2	GCITAADLK
1	BN1106_s4069B000247.mRNA-1	48	2929	501.268	1000.52	1000.52	2	QLLDDLER
1	BN1106_s4069B000247.mRNA-1	48	2929	587.805	1173.6	1173.6	2	EGLLLWCQR
1	BN1106_s4069B000247.mRNA-1	48	2929	600.33	1198.65	1198.63	2	IDQLHLDFAK
1	BN1106_s4069B000247.mRNA-1	48	2929	605.801	1209.59	1210.57	2	AFESTLEGTEK
1	BN1106_s4069B000247.mRNA-1	48	2929	619.335	1236.66	1236.52	2	YHDMETVNGR	Oxidation (M)
1	BN1106_s4069B000247.mRNA-1	48	2929	619.777	1237.54	1237.54	2	ENEAIEFCAR
1	BN1106_s4069B000247.mRNA-1	48	2929	633.368	1264.72	1265.67	2	HKQLLDDLER
1	BN1106_s4069B000247.mRNA-1	48	2929	638.823	1275.63	1275.63	2	FAGASNANIAANR
1	BN1106_s4069B000247.mRNA-1	48	2929	653.819	1305.62	1305.62	2	GLTVEQMEDLR	Oxidation (M)
1	BN1106_s4069B000247.mRNA-1	48	2929	666.342	1330.67	1329.69	2	GTLEEQREQLK
1	BN1106_s4069B000247.mRNA-1	48	2929	670.346	1338.68	1338.68	2	LETTYNTIQTR
1	BN1106_s4069B000247.mRNA-1	48	2929	690.335	1378.66	1378.66	2	DYLSCNLPELR
1	BN1106_s4069B000247.mRNA-1	48	2929	463.253	1386.74	1386.74	3	ATELDTLIQQQK
1	BN1106_s4069B000247.mRNA-1	48	2929	464.551	1390.63	1390.61	3	MLDPEDMVNSPK	Oxidation (M)
1	BN1106_s4069B000247.mRNA-1	48	2929	704.31	1406.61	1406.61	2	MLDPEDMVNSPK	2 Oxidation (M)
1	BN1106_s4069B000247.mRNA-1	48	2929	726.34	1450.66	1450.66	2	YSTIFSTTQEMK	Oxidation (M)
1	BN1106_s4069B000247.mRNA-1	48	2929	740.405	1478.8	1478.8	2	MTLGMIWTIILR	2 Oxidation (M)
1	BN1106_s4069B000247.mRNA-1	48	2929	771.921	1541.83	1541.83	2	LVSIGAEEIVDGNVK
1	BN1106_s4069B000247.mRNA-1	48	2929	526.252	1575.73	1575.74	3	ETAAEIEQLQSDSR
1	BN1106_s4069B000247.mRNA-1	48	2929	534.911	1601.71	1601.71	3	HEAFQSELAANDDR
1	BN1106_s4069B000247.mRNA-1	48	2929	812.914	1623.81	1623.81	2	FAIQDIQIEDFSAK
1	BN1106_s4069B000247.mRNA-1	48	2929	827.892	1653.77	1653.77	2	LYEEWLLEEMQR	Oxidation (M)
1	BN1106_s4069B000247.mRNA-1	48	2929	568.32	1701.94	1701.94	3	LLEVISGEHLPKPDR
1	BN1106_s4069B000247.mRNA-1	48	2929	919.426	1836.84	1836.84	2	ENADEDTAEQIIQSFK
1	BN1106_s4069B000247.mRNA-1	48	2929	614.658	1840.95	1840.95	3	LEPNEFKACLVSLGHK
1	BN1106_s4069B000247.mRNA-1	48	2929	934.975	1867.93	1867.94	2	VPYVPAAEMYISSIANK	Oxidation (M)
1	BN1106_s4069B000247.mRNA-1	48	2929	662.98	1985.92	1985.92	3	HEAFQSELAANDDRVER
1	BN1106_s4069B000247.mRNA-1	48	2929	679.018	2034.03	2034.03	3	LGSFENPYTSIKPDELPK
1	BN1106_s4069B000247.mRNA-1	48	2929	703.381	2107.12	2107.12	3	LISEYETLASDLLSWIVR
1	BN1106_s4069B000247.mRNA-1	48	2929	838.403	2512.19	2512.19	3	YSELSSQNALHNLNYAFDVAEK
1	BN1106_s4069B000247.mRNA-1	48	2929	940.44	2818.3	2818.29	3	CNQALEDAYVFDNPFTTLSMPTLR	Oxidation (M)
1	BN1106_s1403B000129.mRNA-1	39	2894	459.25	916.485	916.524	2	ARPITGFR
1	BN1106_s1403B000129.mRNA-1	39	2894	520.753	1039.49	1039.49	2	GFTMWINR	Oxidation (M)
1	BN1106_s1403B000129.mRNA-1	39	2894	551.248	1100.48	1100.48	2	MTNYNSDLK	Oxidation (M)
1	BN1106_s1403B000129.mRNA-1	39	2894	555.848	1109.68	1109.68	2	LKPEELLIR
1	BN1106_s1403B000129.mRNA-1	39	2894	568.29	1134.56	1134.57	2	FVNVSGEDIR
1	BN1106_s1403B000129.mRNA-1	39	2894	683.328	1364.64	1364.72	2	LLHEAAGGTLMPR
1	BN1106_s1403B000129.mRNA-1	39	2894	461.246	1380.72	1380.72	3	LLHEAAGGTLMPR	Oxidation (M)
1	BN1106_s1403B000129.mRNA-1	39	2894	481.257	1440.75	1440.76	3	LINVASPNTIDER
1	BN1106_s1403B000129.mRNA-1	39	2894	490.607	1468.8	1468.8	3	AVNVLSNAEVLNAR
1	BN1106_s1403B000129.mRNA-1	39	2894	800.918	1599.82	1599.82	2	SPTEILSSLNQQQR
1	BN1106_s1403B000129.mRNA-1	39	2894	830.45	1658.88	1659.8	2	EVLEWANEELTEAK
1	BN1106_s1403B000129.mRNA-1	39	2894	617.942	1850.8	1850.8	3	YFLSPDDIYMADETR	Oxidation (M)
1	BN1106_s1403B000129.mRNA-1	39	2894	935.432	1868.85	1868.85	2	LFQEQGNCNMVVTSAR	Oxidation (M)
1	BN1106_s1403B000129.mRNA-1	39	2894	625.991	1874.95	1874.95	3	MKSPTEILSSLNQQQR	Oxidation (M)
1	BN1106_s1403B000129.mRNA-1	39	2894	966.021	1930.03	1930.03	2	DSEIYAILLDQIAPIEK
1	BN1106_s1403B000129.mRNA-1	39	2894	1009.98	2017.95	2017.95	2	DDKEVLEWANEELTEAK
1	BN1106_s1403B000129.mRNA-1	39	2894	557.063	2224.22	2225.18	4	NGVLLCKLINVASPNTIDER
1	BN1106_s1403B000129.mRNA-1	39	2894	913.797	2738.37	2738.37	3	LASDPDLSPEILPIDPTVDGQLYDR
1	BN1106_s1403B000129.mRNA-1	39	2894	818.92	3271.65	3271.64	4	GLVDSITLEHHGELICLLQDGETPEDLLR
1	BN1106_s4472B000032.mRNA-1	17.5	1856	478.769	955.524	956.508	2	DLAPSWIR
1	BN1106_s4472B000032.mRNA-1	17.5	1856	525.284	1048.55	1048.59	2	TIVAFGGEKK
1	BN1106_s4472B000032.mRNA-1	17.5	1856	528.841	1055.67	1056.63	2	STLLQLVQR
1	BN1106_s4472B000032.mRNA-1	17.5	1856	531.302	1060.59	1061.5	2	GGGMSGGQKQR
1	BN1106_s4472B000032.mRNA-1	17.5	1856	573.785	1145.56	1144.62	2	NADLIMVLEK
1	BN1106_s4472B000032.mRNA-1	17.5	1856	576.767	1151.52	1151.52	2	ENIAYGDNTR
1	BN1106_s4472B000032.mRNA-1	17.5	1856	581.309	1160.6	1160.61	2	NADLIMVLEK	Oxidation (M)
1	BN1106_s4472B000032.mRNA-1	17.5	1856	602.358	1202.7	1203.69	2	ILENFNLTLK
1	BN1106_s4472B000032.mRNA-1	17.5	1856	605.801	1209.59	1209.65	2	SHQIVVLDSGR
1	BN1106_s4472B000032.mRNA-1	17.5	1856	665.85	1329.69	1329.69	2	IVQEALDAATGSR
1	BN1106_s4472B000032.mRNA-1	17.5	1856	668.366	1334.72	1335.68	2	TAAQNIYGTIER
1	BN1106_s4472B000032.mRNA-1	17.5	1856	672.858	1343.7	1343.7	2	SGQTVALVGPSGSGK
1	BN1106_s4472B000032.mRNA-1	17.5	1856	765.921	1529.83	1529.83	2	LLLLDEATSALDTR
1	BN1106_s4472B000032.mRNA-1	17.5	1856	804.958	1607.9	1607.88	2	NADLIMVLEKGHIR
1	BN1106_s4472B000032.mRNA-1	17.5	1856	846.366	1690.72	1690.89	2	INLVCGMMALVGLIR	2 Oxidation (M)
1	BN1106_s4472B000032.mRNA-1	17.5	1856	944.978	1887.94	1887.94	2	LLLLDEATSALDNESER
1	BN1106_s4472B000032.mRNA-1	17.5	1856	1153.08	2304.15	2304.19	2	SSGELIGKLSDCIDTIELGIGK
1	BN1106_s4472B000032.mRNA-1	17.5	1856	849.699	2546.08	2547.06	3	FYDPSDHGEDSGVYFDEWNLR
1	BN1106_s4472B000032.mRNA-1	17.5	1856	882.74	2645.2	2645.31	3	ESGTHDQLVALNGLYSAMLENQKK
1	BN1106_s2907B000133.mRNA-1	59.5	1706	488.728	975.441	975.441	2	AGFAGDDAPR
1	BN1106_s2907B000133.mRNA-1	59.5	1706	499.751	997.488	997.479	2	DLTDYLMK
1	BN1106_s2907B000133.mRNA-1	59.5	1706	507.747	1013.48	1013.47	2	DLTDYLMK	Oxidation (M)
1	BN1106_s2907B000133.mRNA-1	59.5	1706	542.256	1082.5	1082.5	2	GNSFTTTAER
1	BN1106_s2907B000133.mRNA-1	59.5	1706	587.788	1173.56	1173.56	2	HVGVMVGMGQK	2 Oxidation (M)
1	BN1106_s2907B000133.mRNA-1	59.5	1706	599.764	1197.51	1197.52	2	DSYVGDEAQSK
1	BN1106_s2907B000133.mRNA-1	59.5	1706	610.333	1218.65	1218.65	2	EITILAPSTMK	Oxidation (M)
1	BN1106_s2907B000133.mRNA-1	59.5	1706	743.849	1485.68	1485.68	2	QEYDESGPGIVHR
1	BN1106_s2907B000133.mRNA-1	59.5	1706	505.921	1514.74	1514.74	3	IWHHTFYNELR
1	BN1106_s2907B000133.mRNA-1	59.5	1706	895.949	1789.88	1789.88	2	SYELPDGQVITIGNER
1	BN1106_s2907B000133.mRNA-1	59.5	1706	663.343	1987.01	1987.01	3	VAPEEHPVLLTEAPMNPK	Oxidation (M)
1	BN1106_s2907B000133.mRNA-1	59.5	1706	1107.05	2212.08	2212.08	2	DLYANIVLSGGSTMFPGIADR	Oxidation (M)
1	BN1106_s2907B000133.mRNA-1	59.5	1706	777.399	2329.17	2328.19	3	VAPEEHPVLLTEAPMNPKANR	Oxidation (M)
1	BN1106_s2907B000133.mRNA-1	59.5	1706	781.066	2340.18	2340.18	3	KDLYANIVLSGGSTMFPGIADR	Oxidation (M)
1	BN1106_s2907B000133.mRNA-1	59.5	1706	882.74	2645.2	2645.2	3	LCYVALDFDHEMTTAAQTSSLEK	Oxidation (M)
1	BN1106_s2907B000133.mRNA-1	59.5	1706	918.447	2752.32	2752.44	3	KYSVWIGGSILASLSTFHQMWITK
1	BN1106_s2907B000133.mRNA-1	59.5	1706	788.667	3150.64	3150.64	4	TTGIVLDSGDGVSHTVPIYEGYALPHAILR
1	BN1106_s2907B000133.mRNA-1	59.5	1706	1101.2	3300.59	3300.59	3	MTQIMFETFNTPAMYVAIQAVLSLYASGR	3 Oxidation (M)
1	BN1106_s309B000234.mRNA-1	33.2	1649	451.259	900.503	900.51	2	VCAPIITK
1	BN1106_s309B000234.mRNA-1	33.2	1649	458.74	915.466	915.466	2	STLDPVER
1	BN1106_s309B000234.mRNA-1	33.2	1649	483.238	964.461	964.486	2	EVAEGYLGK
1	BN1106_s309B000234.mRNA-1	33.2	1649	541.287	1080.56	1080.56	2	LLQDFFNGK
1	BN1106_s309B000234.mRNA-1	33.2	1649	555.757	1109.5	1109.5	2	FSDPSVTSDR
1	BN1106_s309B000234.mRNA-1	33.2	1649	593.332	1184.65	1184.65	2	DAGAISGLNVLR
1	BN1106_s309B000234.mRNA-1	33.2	1649	614.818	1227.62	1227.62	2	VEIIANDQGNR
1	BN1106_s309B000234.mRNA-1	33.2	1649	627.313	1252.61	1252.61	2	FEELNADLFR
1	BN1106_s309B000234.mRNA-1	33.2	1649	646.31	1290.61	1291.58	2	NALESYAYSMK	Oxidation (M)
1	BN1106_s309B000234.mRNA-1	33.2	1649	493.936	1478.79	1479.75	3	ARFEELNADLFR
1	BN1106_s309B000234.mRNA-1	33.2	1649	744.354	1486.69	1486.69	2	TTPSYVAFTDTER
1	BN1106_s309B000234.mRNA-1	33.2	1649	809.889	1617.76	1617.76	2	TFSAEEISSMILMK	2 Oxidation (M)
1	BN1106_s309B000234.mRNA-1	33.2	1649	830.45	1658.88	1658.89	2	IINEPTAAAIAYGLDK
1	BN1106_s309B000234.mRNA-1	33.2	1649	839.895	1677.78	1677.78	2	NQVAMNPNNTVFDAK	Oxidation (M)
1	BN1106_s309B000234.mRNA-1	33.2	1649	846.366	1690.72	1690.72	2	STAGDTHLGGEDFDNR
1	BN1106_s309B000234.mRNA-1	33.2	1649	572.618	1714.83	1714.83	3	HWSFEVISENDKPK
1	BN1106_s309B000234.mRNA-1	33.2	1649	596.668	1786.98	1786.98	3	IINEPTAAAIAYGLDKK
1	BN1106_s309B000234.mRNA-1	33.2	1649	941.469	1880.92	1880.93	2	VTDAVVTVPAYFNDSQR
1	BN1106_s309B000234.mRNA-1	33.2	1649	479.003	1911.98	1911.98	4	MDKNQIHEIVLVGGSTR	Oxidation (M)
1	BN1106_s309B000234.mRNA-1	33.2	1649	670.704	2009.09	2009.02	3	KVTDAVVTVPAYFNDSQR
1	BN1106_s1871B000313.mRNA-1	52.2	1554	452.25	902.486	903.423	2	VAMGENGAR
1	BN1106_s1871B000313.mRNA-1	52.2	1554	475.244	948.474	948.47	2	TDLMLANR	Oxidation (M)
1	BN1106_s1871B000313.mRNA-1	52.2	1554	478.295	954.574	954.575	2	LPILGSEVK
1	BN1106_s1871B000313.mRNA-1	52.2	1554	488.246	974.477	975.506	2	QSMLEQIK
1	BN1106_s1871B000313.mRNA-1	52.2	1554	496.757	991.5	991.501	2	QSMLEQIK	Oxidation (M)
1	BN1106_s1871B000313.mRNA-1	52.2	1554	503.271	1004.53	1004.53	2	DVLDQFLR
1	BN1106_s1871B000313.mRNA-1	52.2	1554	504.759	1007.5	1008.47	2	IDDFCLAR
1	BN1106_s1871B000313.mRNA-1	52.2	1554	507.224	1012.43	1012.43	2	VCSSEFER
1	BN1106_s1871B000313.mRNA-1	52.2	1554	507.747	1013.48	1013.48	2	FYAELTDR
1	BN1106_s1871B000313.mRNA-1	52.2	1554	511.762	1021.51	1020.46	2	RCSVPSCR
1	BN1106_s1871B000313.mRNA-1	52.2	1554	516.259	1030.5	1030.5	2	VSVSNDGPTR
1	BN1106_s1871B000313.mRNA-1	52.2	1554	521.234	1040.45	1040.45	2	ETYEDAWK
1	BN1106_s1871B000313.mRNA-1	52.2	1554	524.263	1046.51	1047.54	2	SLVSMEVQR
1	BN1106_s1871B000313.mRNA-1	52.2	1554	532.774	1063.53	1063.53	2	SLVSMEVQR	Oxidation (M)
1	BN1106_s1871B000313.mRNA-1	52.2	1554	535.299	1068.58	1068.59	2	LSLAYDLFK
1	BN1106_s1871B000313.mRNA-1	52.2	1554	539.287	1076.56	1076.56	2	KTDLMLANR	Oxidation (M)
1	BN1106_s1871B000313.mRNA-1	52.2	1554	585.3	1168.58	1169.69	2	ISQLGGAKQLR
1	BN1106_s1871B000313.mRNA-1	52.2	1554	590.299	1178.58	1178.57	2	EWFSNLQQK
1	BN1106_s1871B000313.mRNA-1	52.2	1554	619.309	1236.6	1235.6	2	QASSRGGSSFPR
1	BN1106_s1871B000313.mRNA-1	52.2	1554	629.835	1257.65	1257.66	2	DISQVPSTGGIGK
1	BN1106_s1871B000313.mRNA-1	52.2	1554	652.34	1302.67	1302.67	2	QEELLSDLQTK
1	BN1106_s1871B000313.mRNA-1	52.2	1554	661.319	1320.62	1320.62	2	AESGSIPSEMVAK	Oxidation (M)
1	BN1106_s1871B000313.mRNA-1	52.2	1554	672.325	1342.63	1343.68	2	QPSSKLNEQWK
1	BN1106_s1871B000313.mRNA-1	52.2	1554	468.226	1401.66	1401.65	3	EHVYSLPDSAER
1	BN1106_s1871B000313.mRNA-1	52.2	1554	477.897	1430.67	1431.69	3	VAMGENGARVDWK
1	BN1106_s1871B000313.mRNA-1	52.2	1554	758.92	1515.83	1516.69	2	TEHMADITNNLSR	Oxidation (M)
1	BN1106_s1871B000313.mRNA-1	52.2	1554	797.882	1593.75	1593.75	2	QNLAAVCSQIESMK	Oxidation (M)
1	BN1106_s1871B000313.mRNA-1	52.2	1554	564.268	1689.78	1689.78	3	NTLDDEEKTDQNLR
1	BN1106_s1871B000313.mRNA-1	52.2	1554	566.297	1695.87	1695.86	3	NSLQDQLEHFQLPK
1	BN1106_s1871B000313.mRNA-1	52.2	1554	863.441	1724.87	1724.87	2	DIFTDLIPLGFMEAK	Oxidation (M)
1	BN1106_s1871B000313.mRNA-1	52.2	1554	607.998	1820.97	1820.86	3	STPSEAPQNVTCTSSKK
1	BN1106_s1871B000313.mRNA-1	52.2	1554	1133.05	2264.09	2264.1	2	FEENAQLFELLSQSPDEIR
1	BN1106_s1871B000313.mRNA-1	52.2	1554	759.002	2273.98	2273.99	3	QAIQSQHSDSCTSPTGNETAR
1	BN1106_s1871B000313.mRNA-1	52.2	1554	888.155	2661.44	2661.43	3	LPILGSEVKDIFTDLIPLGFMEAK	Oxidation (M)
1	BN1106_s1871B000313.mRNA-1	52.2	1554	1351.66	2701.3	2701.3	2	SAESSSLISQLTAAVDSFMALDTDVK	Oxidation (M)
1	BN1106_s1871B000313.mRNA-1	52.2	1554	964.477	2890.41	2890.41	3	TFQESNKVPEQQMVDTINAQLEGIR	Oxidation (M)
1	BN1106_s1871B000313.mRNA-1	52.2	1554	988.847	2963.52	2963.53	3	EATNELNAVMLSLNLPAAIQVNSDPVPK	Oxidation (M)
1	BN1106_s1300B000145.mRNA-1	58.7	1395	477.238	952.462	952.461	2	SALTDYQR
1	BN1106_s1300B000145.mRNA-1	58.7	1395	481.257	960.499	960.496	2	LFYYEVK
1	BN1106_s1300B000145.mRNA-1	58.7	1395	504.261	1006.51	1006.51	2	RVEQFESL
1	BN1106_s1300B000145.mRNA-1	58.7	1395	544.283	1086.55	1086.56	2	VLNEIDEQK
1	BN1106_s1300B000145.mRNA-1	58.7	1395	546.784	1091.55	1091.56	2	EVWWFGLR
1	BN1106_s1300B000145.mRNA-1	58.7	1395	563.776	1125.54	1125.54	2	QDAIMEYLK	Oxidation (M)
1	BN1106_s1300B000145.mRNA-1	58.7	1395	566.74	1131.46	1131.47	2	DACTDFTFR
1	BN1106_s1300B000145.mRNA-1	58.7	1395	581.309	1160.6	1160.6	2	ISFPWNEIR
1	BN1106_s1300B000145.mRNA-1	58.7	1395	590.809	1179.6	1179.61	2	FTVKPTDTSGK
1	BN1106_s1300B000145.mRNA-1	58.7	1395	625.335	1248.66	1248.66	2	VTTPESVLEFK
1	BN1106_s1300B000145.mRNA-1	58.7	1395	633.32	1264.63	1264.63	2	VDIQYEANVSK
1	BN1106_s1300B000145.mRNA-1	58.7	1395	673.838	1345.66	1345.67	2	RPDSIEVQQMK	Oxidation (M)
1	BN1106_s1300B000145.mRNA-1	58.7	1395	683.328	1364.64	1364.55	2	QTMAAMDMDHAK	Oxidation (M)
1	BN1106_s1300B000145.mRNA-1	58.7	1395	737.875	1473.74	1473.73	2	QLELETAASLEDR
1	BN1106_s1300B000145.mRNA-1	58.7	1395	501.596	1501.77	1501.77	3	RRPDSIEVQQMK	Oxidation (M)
1	BN1106_s1300B000145.mRNA-1	58.7	1395	521.606	1561.8	1561.8	3	QLFNQVCNTIGLR
1	BN1106_s1300B000145.mRNA-1	58.7	1395	783.336	1564.66	1564.65	2	DIVFYCDSTSACK
1	BN1106_s1300B000145.mRNA-1	58.7	1395	530.601	1588.78	1588.78	3	KVEELESQLEEEK
1	BN1106_s1300B000145.mRNA-1	58.7	1395	589.275	1764.8	1764.79	3	EVMALCTGNHELYGR	Oxidation (M)
1	BN1106_s1300B000145.mRNA-1	58.7	1395	657.651	1969.93	1969.94	3	VAQDLEMYGVNYFHIR	Oxidation (M)
1	BN1106_s1300B000145.mRNA-1	58.7	1395	1033.51	2065	2065	2	FFPEEVSEELIQDVTQR
1	BN1106_s1300B000145.mRNA-1	58.7	1395	723.637	2167.89	2167.89	3	KMELAMQEQEMAYEMSR	4 Oxidation (M)
1	BN1106_s1300B000145.mRNA-1	58.7	1395	765.063	2292.17	2292.16	3	VKFFPEEVSEELIQDVTQR
1	BN1106_s1300B000145.mRNA-1	58.7	1395	925.811	2774.41	2774.41	3	SSVVSGQYYTSPDSALLLASYQALVR
1	BN1106_s1300B000145.mRNA-1	58.7	1395	960.475	2878.4	2878.41	3	QTELWLGCDSLGLNIYDAEDKLTPK
1	BN1106_s1300B000145.mRNA-1	58.7	1395	831.168	3320.64	3320.65	4	TGFINIPNYIPAHVLEQHTLTNEQWEEK
1	BN1106_s101B000531.mRNA-1	48.1	1351	488.728	975.441	975.441	2	AGFAGDDAPR
1	BN1106_s101B000531.mRNA-1	48.1	1351	494.743	987.472	987.47	2	DLTDHLMK	Oxidation (M)
1	BN1106_s101B000531.mRNA-1	48.1	1351	566.767	1131.52	1131.52	2	GYSFTTTAER
1	BN1106_s101B000531.mRNA-1	48.1	1351	589.31	1176.6	1176.61	2	EITALAPSTMK	Oxidation (M)
1	BN1106_s101B000531.mRNA-1	48.1	1351	599.764	1197.51	1197.52	2	DSYVGDEAQSK
1	BN1106_s101B000531.mRNA-1	48.1	1351	743.849	1485.68	1485.68	2	QEYDESGPGIVHR
1	BN1106_s101B000531.mRNA-1	48.1	1351	505.921	1514.74	1514.74	3	IWHHTFYNELR
1	BN1106_s101B000531.mRNA-1	48.1	1351	582.635	1744.88	1743.88	3	ILTERGYSFTTTAER
1	BN1106_s101B000531.mRNA-1	48.1	1351	895.949	1789.88	1789.88	2	SYELPDGQVITIGNER
1	BN1106_s101B000531.mRNA-1	48.1	1351	652.024	1953.05	1953.06	3	VAPEEHPVLLTEAPLNPK
1	BN1106_s101B000531.mRNA-1	48.1	1351	654.969	1961.88	1961.88	3	YPIEHGIVTNWDDMEK	Oxidation (M)
1	BN1106_s101B000531.mRNA-1	48.1	1351	739.692	2216.06	2216.04	3	DLYANTVLSGGSTMYPGIADR	Oxidation (M)
1	BN1106_s101B000531.mRNA-1	48.1	1351	782.424	2344.25	2344.14	3	KDLYANTVLSGGSTMYPGIADR	Oxidation (M)
1	BN1106_s101B000531.mRNA-1	48.1	1351	792.17	3164.65	3164.65	4	TTGIVLDSGDGVTHTVPIYEGYALPHAILR
1	BN1106_s3261B000048.mRNA-1	32.6	1240	451.776	901.538	902.461	2	DQYKPPR
1	BN1106_s3261B000048.mRNA-1	32.6	1240	464.74	927.464	927.464	2	CYIFIGR
1	BN1106_s3261B000048.mRNA-1	32.6	1240	476.26	950.505	950.507	2	VTFEIGGTK
1	BN1106_s3261B000048.mRNA-1	32.6	1240	478.284	954.553	954.554	2	WALIIDPK
1	BN1106_s3261B000048.mRNA-1	32.6	1240	485.776	969.538	969.54	2	HLAFEVVR
1	BN1106_s3261B000048.mRNA-1	32.6	1240	550.805	1099.6	1100.66	2	FHFLILRR
1	BN1106_s3261B000048.mRNA-1	32.6	1240	559.37	1116.73	1116.73	2	LGLAPPPLVIK
1	BN1106_s3261B000048.mRNA-1	32.6	1240	563.757	1125.5	1125.5	2	DYYYLDFK
1	BN1106_s3261B000048.mRNA-1	32.6	1240	577.775	1153.54	1153.53	2	YDMEKPEVK	Oxidation (M)
1	BN1106_s3261B000048.mRNA-1	32.6	1240	594.328	1186.64	1186.64	2	IESEIIQDLK
1	BN1106_s3261B000048.mRNA-1	32.6	1240	611.353	1220.69	1219.64	2	LNLGVDFSDIK
1	BN1106_s3261B000048.mRNA-1	32.6	1240	637.832	1273.65	1272.83	2	LGLAPPPLVIKR
1	BN1106_s3261B000048.mRNA-1	32.6	1240	659.355	1316.7	1316.7	2	VVDVYLPEDIR
1	BN1106_s3261B000048.mRNA-1	32.6	1240	668.827	1335.64	1335.64	2	GGIEEMPIEFAK	Oxidation (M)
1	BN1106_s3261B000048.mRNA-1	32.6	1240	673.318	1344.62	1344.62	2	DIYYSVVDSER
1	BN1106_s3261B000048.mRNA-1	32.6	1240	692.349	1382.68	1382.68	2	LQDYLQYGLDR
1	BN1106_s3261B000048.mRNA-1	32.6	1240	476.25	1425.73	1425.73	3	QVLFHQDPESVK
1	BN1106_s3261B000048.mRNA-1	32.6	1240	730.903	1459.79	1458.95	2	TLKLGLAPPPLVIK
1	BN1106_s3261B000048.mRNA-1	32.6	1240	731.863	1461.71	1461.71	2	VDMSVVEQGQQVK	Oxidation (M)
1	BN1106_s3261B000048.mRNA-1	32.6	1240	822.414	1642.81	1642.82	2	NLLASDDSGLSDPLAR
1	BN1106_s3261B000048.mRNA-1	32.6	1240	846.366	1690.72	1690.86	2	DLGWMAREFNAIIR
1	BN1106_s3261B000048.mRNA-1	32.6	1240	850.464	1698.91	1698.92	2	VGTAISVANPVSETVAGK
1	BN1106_s3261B000048.mRNA-1	32.6	1240	854.434	1706.85	1706.86	2	DLGWMAREFNAIIR	Oxidation (M)
1	BN1106_s3261B000048.mRNA-1	32.6	1240	592.292	1773.86	1772.79	3	YDMEKPEVKFDGDGK	Oxidation (M)
1	BN1106_s3261B000048.mRNA-1	32.6	1240	935.484	1868.95	1868.96	2	VPFEGLPSFTELAAYTK
1	BN1106_s3261B000048.mRNA-1	32.6	1240	945.477	1888.94	1888.95	2	LIGEFVTDVQTVYDYK
1	BN1106_s3261B000048.mRNA-1	32.6	1240	652	1952.98	1952.98	3	EKGDQDENIEANLILPR
1	BN1106_s3261B000048.mRNA-1	32.6	1240	1011.99	2021.98	2021.98	2	VMVGTYTFANIGDYLQSK	Oxidation (M)
1	BN1106_s3261B000048.mRNA-1	32.6	1240	1043.56	2085.11	2085.11	2	GQTPAGELLAAFDLIQVNTK
1	BN1106_s3261B000048.mRNA-1	32.6	1240	873.195	2616.56	2616.34	3	TLQQVVVEVFDLDPGNELEFLGR
1	BN1106_s3261B000048.mRNA-1	32.6	1240	969.131	2904.37	2904.38	3	IYTYAQMLRPEDELNMGIGEGVAFR	2 Oxidation (M)
1	BN1106_s658B000223.mRNA-1	53.3	1223	527.764	1053.51	1053.52	2	TIEIMFER	Oxidation (M)
1	BN1106_s658B000223.mRNA-1	53.3	1223	548.286	1094.56	1095.51	2	LCVDPAEHR
1	BN1106_s658B000223.mRNA-1	53.3	1223	609.821	1217.63	1217.63	2	VLITDAPMSQK	Oxidation (M)
1	BN1106_s658B000223.mRNA-1	53.3	1223	660.3	1318.59	1318.58	2	DFYFGDEALSR
1	BN1106_s658B000223.mRNA-1	53.3	1223	675.349	1348.68	1348.68	2	FLCPEALFQPK
1	BN1106_s658B000223.mRNA-1	53.3	1223	731.366	1460.72	1460.73	2	TQAIVIDNGSGVCK
1	BN1106_s658B000223.mRNA-1	53.3	1223	526.252	1575.73	1575.72	3	EKDFYFGDEALSR
1	BN1106_s658B000223.mRNA-1	53.3	1223	544.919	1631.74	1631.74	3	EQYEECGLNVVHR
1	BN1106_s658B000223.mRNA-1	53.3	1223	562.621	1684.84	1684.85	3	LSWGYTTAELEIFR
1	BN1106_s658B000223.mRNA-1	53.3	1223	880.435	1758.86	1758.86	2	DLYANVLLSGGSTMFR	Oxidation (M)
1	BN1106_s658B000223.mRNA-1	53.3	1223	639.328	1914.96	1914.96	3	RDLYANVLLSGGSTMFR	Oxidation (M)
1	BN1106_s658B000223.mRNA-1	53.3	1223	1005.99	2009.96	2009.97	2	AGFAGDDVPFTVFPCVVGR
1	BN1106_s658B000223.mRNA-1	53.3	1223	723.03	2166.07	2166.1	3	LLGLDCPSLSELVYESIMK
1	BN1106_s658B000223.mRNA-1	53.3	1223	1092.05	2182.09	2182.09	2	LLGLDCPSLSELVYESIMK	Oxidation (M)
1	BN1106_s658B000223.mRNA-1	53.3	1223	1218.15	2434.29	2434.3	2	LSVELEALSPSTVEVNVVAPPER
1	BN1106_s658B000223.mRNA-1	53.3	1223	1067.85	3200.52	3200.52	3	TTGIVLDSGDGVTNTVPIYDGCILDYASER
1	BN1106_s3396B000087.mRNA-1	41.2	1034	514.817	1027.62	1027.62	2	LILAAVCLR
1	BN1106_s3396B000087.mRNA-1	41.2	1034	556.806	1111.6	1111.6	2	EITTISVGHR
1	BN1106_s3396B000087.mRNA-1	41.2	1034	582.799	1163.58	1163.59	2	TSDIVMQLNK	Oxidation (M)
1	BN1106_s3396B000087.mRNA-1	41.2	1034	606.757	1211.5	1211.69	2	ITVALPLDQSR
1	BN1106_s3396B000087.mRNA-1	41.2	1034	628.882	1255.75	1255.75	2	VLIQDLSLTVR
1	BN1106_s3396B000087.mRNA-1	41.2	1034	507.975	1520.9	1520.9	3	LNRPLLITGPSGVGK
1	BN1106_s3396B000087.mRNA-1	41.2	1034	858.932	1715.85	1715.86	2	VLAELWPATGQMEAGK	Oxidation (M)
1	BN1106_s3396B000087.mRNA-1	41.2	1034	626.663	1876.97	1876.97	3	FSLPSSPIDLSDLPPHR
1	BN1106_s3396B000087.mRNA-1	41.2	1034	628.318	1881.93	1881.93	3	QYIYDWIEVTTAAPGR
1	BN1106_s3396B000087.mRNA-1	41.2	1034	638.641	1912.9	1912.9	3	IVELESQEEHDGNLSSK
1	BN1106_s3396B000087.mRNA-1	41.2	1034	671.014	2010.02	2010.02	3	KQYIYDWIEVTTAAPGR
1	BN1106_s3396B000087.mRNA-1	41.2	1034	773.386	2317.14	2317.14	3	VEATGPNWYHIVYNSPTEKL
1	BN1106_s3396B000087.mRNA-1	41.2	1034	921.077	2760.21	2760.21	3	TVVNEYDFAGGEWPNVYSPGEMQR	Oxidation (M)
1	BN1106_s3396B000087.mRNA-1	41.2	1034	803.375	3209.47	3209.46	4	QPHMVFLDESTSQLNEYAEHQAYESLK	Oxidation (M)
1	BN1106_s3396B000086.mRNA-1	20.3	995	565.785	1129.55	1129.56	2	YFASTSLWR
1	BN1106_s3396B000086.mRNA-1	20.3	995	542.593	1624.76	1624.76	3	AIYEQDRQEGNFR
1	BN1106_s3396B000086.mRNA-1	20.3	995	846.433	1690.85	1690.85	2	TASEGVAFLDLGEVQR
1	BN1106_s3396B000086.mRNA-1	20.3	995	980.44	1958.87	1958.87	2	FYSVNELMELDNADQR	Oxidation (M)
1	BN1106_s468B000343.mRNA-1	41.1	976	453.238	904.461	904.469	2	MELEVLR	Oxidation (M)
1	BN1106_s468B000343.mRNA-1	41.1	976	463.33	924.646	924.441	2	GDLAKMMK	2 Oxidation (M)
1	BN1106_s468B000343.mRNA-1	41.1	976	505.766	1009.52	1009.52	2	TGPFYQLGK
1	BN1106_s468B000343.mRNA-1	41.1	976	603.347	1204.68	1204.68	2	IIYEAVLAASR
1	BN1106_s468B000343.mRNA-1	41.1	976	677.392	1352.77	1352.77	2	LISQNAAPTPTLK
1	BN1106_s468B000343.mRNA-1	41.1	976	680.384	1358.75	1358.76	2	QWDTTLLLTLR
1	BN1106_s468B000343.mRNA-1	41.1	976	685.394	1368.77	1368.78	2	LSPFLVPEALQR
1	BN1106_s468B000343.mRNA-1	41.1	976	711.887	1421.76	1421.76	2	LHQLAEENILSR
1	BN1106_s468B000343.mRNA-1	41.1	976	480.605	1438.79	1438.79	3	AVLNAAKPGADWVK
1	BN1106_s468B000343.mRNA-1	41.1	976	515.246	1542.72	1542.76	3	CLGISMELHVVNR	Oxidation (M)
1	BN1106_s468B000343.mRNA-1	41.1	976	536.922	1607.74	1607.77	3	MTVEASFPGIEHFK	Oxidation (M)
1	BN1106_s468B000343.mRNA-1	41.1	976	574.627	1720.86	1720.86	3	VNNELLHPEIVECR
1	BN1106_s468B000343.mRNA-1	41.1	976	681.364	2041.07	2041.07	3	IPDAVALYDGKPATPSEVAK
1	BN1106_s468B000343.mRNA-1	41.1	976	1106.08	2210.14	2210.14	2	IEDNIVITEAGNELLTDVPR
1	BN1106_s468B000343.mRNA-1	41.1	976	1116.67	3346.98	3346.68	3	ILQPNMVITVEPGCYFIDQLLDEALQSPK	Oxidation (M)
1	BN1106_s3585B000136.mRNA-1	30.4	949	453.238	904.461	905.352	2	NYCMFR	Oxidation (M)
1	BN1106_s3585B000136.mRNA-1	30.4	949	470.762	939.51	939.514	2	APENIQLR
1	BN1106_s3585B000136.mRNA-1	30.4	949	478.295	954.574	954.575	2	LPIEKDLK
1	BN1106_s3585B000136.mRNA-1	30.4	949	495.768	989.522	989.518	2	VPDEYVLR
1	BN1106_s3585B000136.mRNA-1	30.4	949	501.233	1000.45	1000.45	2	YNELGYDK
1	BN1106_s3585B000136.mRNA-1	30.4	949	509.754	1017.49	1017.49	2	GWISGVDER
1	BN1106_s3585B000136.mRNA-1	30.4	949	516.259	1030.5	1030.55	2	VKGEAGMPVK	Oxidation (M)
1	BN1106_s3585B000136.mRNA-1	30.4	949	521.745	1041.47	1041.46	2	MVNLFDCK	Oxidation (M)
1	BN1106_s3585B000136.mRNA-1	30.4	949	521.814	1041.61	1041.62	2	VIVWLGLDK
1	BN1106_s3585B000136.mRNA-1	30.4	949	561.308	1120.6	1120.55	2	NLSLDQFER
1	BN1106_s3585B000136.mRNA-1	30.4	949	564.345	1126.68	1126.57	2	TDISEKHAAR
1	BN1106_s3585B000136.mRNA-1	30.4	949	601.82	1201.63	1201.63	2	GIEILCWGVR
1	BN1106_s3585B000136.mRNA-1	30.4	949	605.299	1208.58	1208.58	2	LYASLGEWDR
1	BN1106_s3585B000136.mRNA-1	30.4	949	620.793	1239.57	1239.57	2	IEMEMEVVTK	2 Oxidation (M)
1	BN1106_s3585B000136.mRNA-1	30.4	949	623.821	1245.63	1245.63	2	TPTAILEDVCK
1	BN1106_s3585B000136.mRNA-1	30.4	949	639.792	1277.57	1277.57	2	WEYAFNFSSK
1	BN1106_s3585B000136.mRNA-1	30.4	949	647.795	1293.58	1293.57	2	SLDGEGNFNWR
1	BN1106_s3585B000136.mRNA-1	30.4	949	740.866	1479.72	1479.72	2	TQIVAETYENQGK
1	BN1106_s3585B000136.mRNA-1	30.4	949	497.642	1489.91	1489.91	3	LALHILNMLPIVK	Oxidation (M)
1	BN1106_s3585B000136.mRNA-1	30.4	949	760.877	1519.74	1519.74	2	NYVPNTLNPEFGR
1	BN1106_s3585B000136.mRNA-1	30.4	949	782.381	1562.75	1562.74	2	GFLDFCNTFTLTK
1	BN1106_s3585B000136.mRNA-1	30.4	949	561.978	1682.91	1682.91	3	GDLYAVPDNVRPVLR
1	BN1106_s3585B000136.mRNA-1	30.4	949	576.036	1725.09	1724.93	3	DGGELLAAAELLLLDGR
1	BN1106_s3585B000136.mRNA-1	30.4	949	879.964	1757.91	1758.85	2	IYDLPEDPTSPLPMR	Oxidation (M)
1	BN1106_s3585B000136.mRNA-1	30.4	949	597.635	1789.88	1789.71	3	SCNLNMMNSVSQDMK	2 Oxidation (M)
1	BN1106_s3585B000136.mRNA-1	30.4	949	460.76	1839.01	1839.01	4	RGDLYAVPDNVRPVLR
1	BN1106_s3585B000136.mRNA-1	30.4	949	653.991	1958.95	1958.95	3	VGIHVLQDMSSYQVDPR	Oxidation (M)
1	BN1106_s3585B000136.mRNA-1	30.4	949	721.343	2161.01	2161	3	GMDLQPSDPSGLADPYVEVR	Oxidation (M)
1	BN1106_s3585B000136.mRNA-1	30.4	949	784.414	2350.22	2350.22	3	VVVWNTYEVILQEANIFGEK
1	BN1106_s3585B000136.mRNA-1	30.4	949	607.832	2427.3	2427.3	4	DGGELLAAAELLLLDGRDPPAPPK
1	BN1106_s1320B000236.mRNA-1	29.8	905	472.258	942.502	942.601	2	ALLFVPKR
1	BN1106_s1320B000236.mRNA-1	29.8	905	544.283	1086.55	1086.55	2	EFEELKHR
1	BN1106_s1320B000236.mRNA-1	29.8	905	569.767	1137.52	1137.52	2	YVDEEELNK
1	BN1106_s1320B000236.mRNA-1	29.8	905	594.787	1187.56	1187.57	2	DIYYITGESK
1	BN1106_s1320B000236.mRNA-1	29.8	905	595.316	1188.62	1188.63	2	HSQFIGYPIK
1	BN1106_s1320B000236.mRNA-1	29.8	905	638.329	1274.64	1274.64	2	ELISNASDALDK
1	BN1106_s1320B000236.mRNA-1	29.8	905	450.229	1347.66	1347.66	3	HFSVEGQLEFR
1	BN1106_s1320B000236.mRNA-1	29.8	905	705.849	1409.68	1410.68	2	AAVSDSAFMEVLR	Oxidation (M)
1	BN1106_s1320B000236.mRNA-1	29.8	905	757.396	1512.78	1512.78	2	GVVDSEDLPLNISR
1	BN1106_s1320B000236.mRNA-1	29.8	905	515.255	1542.74	1542.74	3	EGLQLPEDEEEKK
1	BN1106_s1320B000236.mRNA-1	29.8	905	518.924	1553.75	1553.75	3	QLSNDWEDHLAVK
1	BN1106_s1320B000236.mRNA-1	29.8	905	555.937	1664.79	1663.85	3	ANNTLTVIDTGIGMTK	Oxidation (M)
1	BN1106_s1320B000236.mRNA-1	29.8	905	903.398	1804.78	1804.78	2	NPDDITQEEYGSFYK
1	BN1106_s1320B000236.mRNA-1	29.8	905	645.669	1933.99	1933.02	3	EIFLRELISNASDALDK
1	BN1106_s1320B000236.mRNA-1	29.8	905	1202.59	2403.17	2403.17	2	GYEVLYMLDPIDEYAVTQLR	Oxidation (M)
1	BN1106_s584B000350.mRNA-1	17.1	721	462.733	923.452	923.453	2	CGQIFTAK
1	BN1106_s584B000350.mRNA-1	17.1	721	488.279	974.544	974.555	2	SPALLYVGR
1	BN1106_s584B000350.mRNA-1	17.1	721	527.764	1053.51	1054.52	2	QNENQPIGR
1	BN1106_s584B000350.mRNA-1	17.1	721	683.328	1364.64	1364.65	2	EDVDTFIEELR
1	BN1106_s584B000350.mRNA-1	17.1	721	603.314	1806.92	1806.9	3	LNSKEDVDTFIEELR
1	BN1106_s584B000350.mRNA-1	17.1	721	971	1939.99	1939.99	2	TFDDVAEELATPHVVLGK
1	BN1106_s584B000350.mRNA-1	17.1	721	724.002	2168.98	2168.98	3	EDVDTFIEELREEMEAAK	Oxidation (M)
1	BN1106_s584B000350.mRNA-1	17.1	721	839.791	2516.35	2516.35	3	NTLLMNNAFAIIGAVITGPCVLAK	Oxidation (M)
1	BN1106_s246B000252.mRNA-1	40.5	706	457.773	913.532	913.538	2	VLDWILR
1	BN1106_s246B000252.mRNA-1	40.5	706	508.771	1015.53	1015.53	2	TVISTPDQR
1	BN1106_s246B000252.mRNA-1	40.5	706	528.264	1054.51	1054.51	2	FFWEGLEK
1	BN1106_s246B000252.mRNA-1	40.5	706	537.735	1073.45	1074.61	2	MGTGVLQLLK	Oxidation (M)
1	BN1106_s246B000252.mRNA-1	40.5	706	621.302	1240.59	1240.59	2	YVAAAFPSACGK
1	BN1106_s246B000252.mRNA-1	40.5	706	657.815	1313.62	1314.62	2	AFSVRFPGCMK	Oxidation (M)
1	BN1106_s246B000252.mRNA-1	40.5	706	451.23	1350.67	1350.66	3	YLEHWLSFEK
1	BN1106_s246B000252.mRNA-1	40.5	706	685.394	1368.77	1368.63	2	FMWPGFGENLR	Oxidation (M)
1	BN1106_s246B000252.mRNA-1	40.5	706	712.835	1423.66	1423.65	2	ITCVGDDIAWMK	Oxidation (M)
1	BN1106_s246B000252.mRNA-1	40.5	706	767.386	1532.76	1532.75	2	GTLGIWMSPADLEK	Oxidation (M)
1	BN1106_s246B000252.mRNA-1	40.5	706	512.927	1535.76	1535.76	3	NTIFTNVAELSDGR
1	BN1106_s246B000252.mRNA-1	40.5	706	768.907	1535.8	1535.8	2	TNLAMLQATLPGYK	Oxidation (M)
1	BN1106_s246B000252.mRNA-1	40.5	706	526.252	1575.73	1575.88	3	IMTRMGTGVLQLLK	Oxidation (M)
1	BN1106_s246B000252.mRNA-1	40.5	706	611.314	1830.92	1830.92	3	RPEGVPLVMQSFNWR	Oxidation (M)
1	BN1106_s246B000252.mRNA-1	40.5	706	642.994	1925.96	1925.96	3	TMYVIPFSMGPLGGPISK	2 Oxidation (M)
1	BN1106_s246B000252.mRNA-1	40.5	706	822.428	2464.26	2463.28	3	LDGLNPKPDINGLLSQPPDFWK
1	BN1106_s246B000252.mRNA-1	40.5	706	915.116	2742.33	2742.39	3	YVAAAFPSACGKTNLAMLQATLPGYK
1	BN1106_s246B000252.mRNA-1	40.5	706	1003.49	3007.44	3007.44	3	AINPEAGFFGVAPGTAMDTNPNAMLTIQK	2 Oxidation (M)
1	BN1106_s246B000252.mRNA-1	40.5	706	1162.56	3484.67	3484.68	3	FCTPASQCPIIDPDWEKPEGVPIDAIIFGGR
1	BN1106_s819B000364.mRNA-1	40.2	673	454.738	907.461	907.465	2	AFEALTEK
1	BN1106_s819B000364.mRNA-1	40.2	673	536.258	1070.5	1071.51	2	LEIYDEYK
1	BN1106_s819B000364.mRNA-1	40.2	673	561.296	1120.58	1121.57	2	LGTDEATFIR
1	BN1106_s819B000364.mRNA-1	40.2	673	574.801	1147.59	1147.59	2	SVVNMDLVQK	Oxidation (M)
1	BN1106_s819B000364.mRNA-1	40.2	673	667.333	1332.65	1331.6	2	APASINVEEDCK
1	BN1106_s819B000364.mRNA-1	40.2	673	669.813	1337.61	1337.61	2	DIEELYDAGTGR
1	BN1106_s819B000364.mRNA-1	40.2	673	758.897	1515.78	1515.78	2	DELSESQLQQVLK
1	BN1106_s819B000364.mRNA-1	40.2	673	546.283	1635.83	1635.86	3	GLGTDEAGLIDILGHR
1	BN1106_s819B000364.mRNA-1	40.2	673	825.897	1649.78	1649.78	2	TLETDIEGDLSGCLK
1	BN1106_s819B000364.mRNA-1	40.2	673	1007.48	2012.94	2012.94	2	SLTEAIESETSGDFESALK
1	BN1106_s819B000364.mRNA-1	40.2	673	744.72	2231.14	2231.14	3	ESVIVEVLCTATNNEIEAIK
1	BN1106_s175B000200.mRNA-1	33.1	671	455.236	908.458	908.46	2	YLTEVER
1	BN1106_s175B000200.mRNA-1	33.1	671	471.748	941.482	941.482	2	VVEPIDDR
1	BN1106_s175B000200.mRNA-1	33.1	671	472.268	942.522	942.525	2	GAAAIAAAATR
1	BN1106_s175B000200.mRNA-1	33.1	671	472.284	942.553	942.55	2	GLTDAVLVR
1	BN1106_s175B000200.mRNA-1	33.1	671	499.253	996.491	996.495	2	YVCEVVTK
1	BN1106_s175B000200.mRNA-1	33.1	671	502.743	1003.47	1003.47	2	MYPTYVSK	Oxidation (M)
1	BN1106_s175B000200.mRNA-1	33.1	671	587.805	1173.6	1172.65	2	GEMPEKLLIK	Oxidation (M)
1	BN1106_s175B000200.mRNA-1	33.1	671	700.849	1399.68	1399.68	2	MISGMYLGEIVR	2 Oxidation (M)
1	BN1106_s175B000200.mRNA-1	33.1	671	743.916	1485.82	1485.82	2	FPSLNTLPLSLER
1	BN1106_s175B000200.mRNA-1	33.1	671	788.864	1575.71	1575.71	2	MSGTGEELFDYIAK	Oxidation (M)
1	BN1106_s175B000200.mRNA-1	33.1	671	469.491	1873.94	1873.93	4	YLTEVERDPPHLSYR
1	BN1106_s175B000200.mRNA-1	33.1	671	1116.07	2230.13	2230.13	2	GFSAAGVTGQNVAQLLQDAIDR
1	BN1106_s175B000200.mRNA-1	33.1	671	920.441	2758.3	2758.3	3	AGANAQCVAVVNDTVGTLASCALEDPR
1	BN1106_s2907B000134.mRNA-1	36.6	671	499.751	997.488	997.479	2	DLTDYLMK
1	BN1106_s2907B000134.mRNA-1	36.6	671	507.747	1013.48	1013.47	2	DLTDYLMK	Oxidation (M)
1	BN1106_s2907B000134.mRNA-1	36.6	671	566.767	1131.52	1131.52	2	GYSFTTTAER
1	BN1106_s2907B000134.mRNA-1	36.6	671	595.279	1188.54	1188.64	2	EITIVAPSTMK
1	BN1106_s2907B000134.mRNA-1	36.6	671	599.764	1197.51	1197.52	2	DSYVGDEAQSK
1	BN1106_s2907B000134.mRNA-1	36.6	671	715.886	1429.76	1429.82	2	EITIVAPSTMKIK
1	BN1106_s2907B000134.mRNA-1	36.6	671	743.849	1485.68	1485.68	2	QEYDESGPGIVHR
1	BN1106_s2907B000134.mRNA-1	36.6	671	505.921	1514.74	1514.74	3	IWHHTFYNELR
1	BN1106_s2907B000134.mRNA-1	36.6	671	536.922	1607.74	1607.83	3	MQKEITIVAPSTMK	2 Oxidation (M)
1	BN1106_s2907B000134.mRNA-1	36.6	671	582.635	1744.88	1743.88	3	LLTERGYSFTTTAER
1	BN1106_s2907B000134.mRNA-1	36.6	671	663.343	1987.01	1987.01	3	VAPEEHPVLLTEAPMNPK	Oxidation (M)
1	BN1106_s2907B000134.mRNA-1	36.6	671	1107.05	2212.08	2212.08	2	DLYANIVLSGGSTMFPGIADR	Oxidation (M)
1	BN1106_s2907B000134.mRNA-1	36.6	671	781.066	2340.18	2340.18	3	KDLYANIVLSGGSTMFPGIADR	Oxidation (M)
1	BN1106_s2907B000134.mRNA-1	36.6	671	784.414	2350.22	2351.27	3	AVFPSIVGRPRHVGVMIGMGQK	Oxidation (M)
1	BN1106_s2907B000134.mRNA-1	36.6	671	1101.2	3300.59	3300.61	3	MTQIMFETFKTPAMYVAIQAVMSLYASGR	Oxidation (M)
1	BN1106_s2349B000188.mRNA-1	49	655	537.79	1073.57	1073.57	2	EPQLFVWR
1	BN1106_s2349B000188.mRNA-1	49	655	581.309	1160.6	1161.61	2	ILNGGIESGFR
1	BN1106_s2349B000188.mRNA-1	49	655	620.809	1239.6	1238.62	2	HVTPNQYQPR
1	BN1106_s2349B000188.mRNA-1	49	655	657.815	1313.62	1313.61	2	EVEGYESNLFK
1	BN1106_s2349B000188.mRNA-1	49	655	710.814	1419.61	1419.62	2	SSTQDEYGTAAYK
1	BN1106_s2349B000188.mRNA-1	49	655	527.59	1579.75	1579.75	3	DTNLALFGSDEDKR
1	BN1106_s2349B000188.mRNA-1	49	655	611.314	1830.92	1831.88	3	DAAMTEEAWIPVTQVR	Oxidation (M)
1	BN1106_s2349B000188.mRNA-1	49	655	623.655	1867.94	1867.95	3	TVELDTLLDGICVQHR
1	BN1106_s2349B000188.mRNA-1	49	655	633.687	1898.04	1898.04	3	YLQQTTHPFVPVTVLR
1	BN1106_s2349B000188.mRNA-1	49	655	1012.49	3034.46	3033.45	3	VTPINPNDYGQFFNGDSYIVLNVYER
1	BN1106_s4252B000085.mRNA-1	35.6	631	450.778	899.542	899.544	2	QTVAVGVVK
1	BN1106_s4252B000085.mRNA-1	35.6	631	488.279	974.544	974.544	2	LPLQDVYK
1	BN1106_s4252B000085.mRNA-1	35.6	631	513.308	1024.6	1024.6	2	IGGIGTVPVGR
1	BN1106_s4252B000085.mRNA-1	35.6	631	528.264	1054.51	1053.5	2	SDKMPWFK	Oxidation (M)
1	BN1106_s4252B000085.mRNA-1	35.6	631	560.797	1119.58	1119.59	2	STTTGHLIYK
1	BN1106_s4252B000085.mRNA-1	35.6	631	565.333	1128.65	1128.65	2	GITIDIALWK
1	BN1106_s4252B000085.mRNA-1	35.6	631	605.279	1208.54	1208.54	2	VMEENPSMIK	2 Oxidation (M)
1	BN1106_s4252B000085.mRNA-1	35.6	631	645.288	1288.56	1289.7	2	DMKQTVAVGVVK	Oxidation (M)
1	BN1106_s4252B000085.mRNA-1	35.6	631	714.308	1426.6	1426.6	2	MDSTQPPYSETR	Oxidation (M)
1	BN1106_s4252B000085.mRNA-1	35.6	631	471.731	1882.89	1882.88	4	AGYAPVLDCHTAHIACK
1	BN1106_s4252B000085.mRNA-1	35.6	631	1010.01	2018.02	2018.02	2	TVPFIPISGWVGDNMLEK	Oxidation (M)
1	BN1106_s4252B000085.mRNA-1	35.6	631	854.464	2560.37	2560.38	3	IETGILKPGMVVTFAPTNLSTEVK	Oxidation (M)
1	BN1106_s4252B000085.mRNA-1	35.6	631	679.854	2715.39	2715.39	4	TGFTLYDALDSIDPPERPTNKPLR
1	BN1106_s584B000346.mRNA-1	6.6	617	462.733	923.452	923.453	2	CGQIFTAK
1	BN1106_s584B000346.mRNA-1	6.6	617	488.279	974.544	974.555	2	SPALLYVGR
1	BN1106_s584B000346.mRNA-1	6.6	617	683.328	1364.64	1364.65	2	EDVDTFIEELR
1	BN1106_s584B000346.mRNA-1	6.6	617	603.314	1806.92	1806.9	3	LNSKEDVDTFIEELR
1	BN1106_s584B000346.mRNA-1	6.6	617	971	1939.99	1939.99	2	TFDDVAEELATPHIVVGK
1	BN1106_s584B000346.mRNA-1	6.6	617	724.002	2168.98	2168.98	3	EDVDTFIEELREEMEAAK	Oxidation (M)
1	BN1106_s2615B000090.mRNA-1	30.8	536	487.709	973.404	973.483	2	AIDNDSIAR
1	BN1106_s2615B000090.mRNA-1	30.8	536	497.764	993.513	993.513	2	QDSLIGSFK
1	BN1106_s2615B000090.mRNA-1	30.8	536	532.287	1062.56	1062.56	2	MCAVNVLLK	Oxidation (M)
1	BN1106_s2615B000090.mRNA-1	30.8	536	543.258	1084.5	1084.5	2	FTVFDWDR
1	BN1106_s2615B000090.mRNA-1	30.8	536	595.279	1188.54	1188.62	2	DTLLGIAAEMR
1	BN1106_s2615B000090.mRNA-1	30.8	536	609.299	1216.58	1216.58	2	NDFPLEQQAR
1	BN1106_s2615B000090.mRNA-1	30.8	536	664.852	1327.69	1327.69	2	QLQGGNITPICK
1	BN1106_s2615B000090.mRNA-1	30.8	536	671.369	1340.72	1340.73	2	SAVNLPNVEITGK
1	BN1106_s2615B000090.mRNA-1	30.8	536	721.877	1441.74	1441.74	2	TELLSDPVANEVR
1	BN1106_s2615B000090.mRNA-1	30.8	536	513.953	1538.84	1538.85	3	VHAAFLSASLIPGEK
1	BN1106_s2615B000090.mRNA-1	30.8	536	790.351	1578.69	1578.69	2	AEDLPQMDPDTFGK	Oxidation (M)
1	BN1106_s2615B000090.mRNA-1	30.8	536	849.987	1697.96	1697.96	2	ISLLILGPGDEPFSLK
1	BN1106_s2615B000090.mRNA-1	30.8	536	857.45	1712.89	1712.89	2	LFDQLIQFSVYNAR
1	BN1106_s2615B000090.mRNA-1	30.8	536	864.916	1727.82	1727.82	2	WLLLSDPEDPMSGPR	Oxidation (M)
1	BN1106_s2615B000090.mRNA-1	30.8	536	876.412	1750.81	1750.81	2	EYVDPYVEFSFAGTK
1	BN1106_s2615B000090.mRNA-1	30.8	536	635.299	1902.88	1902.87	3	EYSDMPNKYESLNLGK	Oxidation (M)
1	BN1106_s2615B000090.mRNA-1	30.8	536	700.675	2099	2099	3	NTAEDIEQTLQQMIFFR	Oxidation (M)
1	BN1106_s2615B000090.mRNA-1	30.8	536	1011.08	4040.28	4039.9	4	DVIDALDQFILDCSVELPVSEPEQSPTNELDMHLR	Oxidation (M)
1	BN1106_s55B000372.mRNA-1	23.9	523	514.763	1027.51	1027.51	2	TAVCDIPPR
1	BN1106_s55B000372.mRNA-1	23.9	523	525.308	1048.6	1048.52	2	IKEEYPDR
1	BN1106_s55B000372.mRNA-1	23.9	523	565.801	1129.59	1129.59	2	FPGQLNADLR
1	BN1106_s55B000372.mRNA-1	23.9	523	580.317	1158.62	1158.62	2	LAVNMVPFPR	Oxidation (M)
1	BN1106_s55B000372.mRNA-1	23.9	523	616.298	1230.58	1230.57	2	VSEQFTAMFR	Oxidation (M)
1	BN1106_s55B000372.mRNA-1	23.9	523	546.283	1635.83	1635.82	3	LHFFMPGFAPLTSR	Oxidation (M)
1	BN1106_s55B000372.mRNA-1	23.9	523	848.919	1695.82	1695.83	2	NSSYFVEWIPNNVK
1	BN1106_s55B000372.mRNA-1	23.9	523	854.434	1706.85	1706.85	2	ALTVPELTQQMFDAK	Oxidation (M)
1	BN1106_s55B000372.mRNA-1	23.9	523	479.003	1911.98	1911.87	4	MSMKEVDEQMLSVQNK	Oxidation (M)
1	BN1106_s2907B000132.mRNA-1	29.5	493	488.728	975.441	975.441	2	AGFAGDDAPR
1	BN1106_s2907B000132.mRNA-1	29.5	493	499.751	997.488	997.479	2	DLTDYLMK
1	BN1106_s2907B000132.mRNA-1	29.5	493	507.747	1013.48	1013.47	2	DLTDYLMK	Oxidation (M)
1	BN1106_s2907B000132.mRNA-1	29.5	493	566.767	1131.52	1131.52	2	GYSFTTTAER
1	BN1106_s2907B000132.mRNA-1	29.5	493	587.788	1173.56	1173.56	2	HVGVMVGMGQK	2 Oxidation (M)
1	BN1106_s2907B000132.mRNA-1	29.5	493	599.764	1197.51	1197.52	2	DSYVGDEAQSK
1	BN1106_s2907B000132.mRNA-1	29.5	493	743.849	1485.68	1485.68	2	EEYNESGPGIVHR
1	BN1106_s2907B000132.mRNA-1	29.5	493	505.921	1514.74	1514.74	3	IWHHTFYNELR
1	BN1106_s2907B000132.mRNA-1	29.5	493	582.635	1744.88	1743.88	3	LLTERGYSFTTTAER
1	BN1106_s2907B000132.mRNA-1	29.5	493	663.343	1987.01	1987.01	3	VAPEEHPVLLTEAPMNPK	Oxidation (M)
1	BN1106_s2907B000132.mRNA-1	29.5	493	918.447	2752.32	2752.44	3	KYSVWIGGSILASLSTFHQMWITK
1	BN1106_s2907B000132.mRNA-1	29.5	493	1101.2	3300.59	3300.59	3	MTQIMFETFNTPAMYVAIQAVLSLYASGR	3 Oxidation (M)
1	BN1106_s2151B000135.mRNA-1	21.5	480	539.268	1076.52	1076.53	2	IREEYPDR
1	BN1106_s2151B000135.mRNA-1	21.5	480	654.847	1307.68	1307.68	2	IMSTFSVVPSPK	Oxidation (M)
1	BN1106_s2151B000135.mRNA-1	21.5	480	664.827	1327.64	1327.64	2	INVYYNEATGGK
1	BN1106_s2151B000135.mRNA-1	21.5	480	816.419	1630.82	1630.82	2	AILVDLEPGTMDSVR	Oxidation (M)
1	BN1106_s2151B000135.mRNA-1	21.5	480	979.993	1957.97	1957.97	2	GHYTEGAELVDSVLDVVR
1	BN1106_s2151B000135.mRNA-1	21.5	480	700.024	2097.05	2097.01	3	EEYPDRIMSTFSVVPSPK	Oxidation (M)
1	BN1106_s7079B000034.mRNA-1	38.9	478	468.75	935.486	936.492	2	AYNEIVTK
1	BN1106_s7079B000034.mRNA-1	38.9	478	502.286	1002.56	1002.55	2	YPLAAVVDR
1	BN1106_s7079B000034.mRNA-1	38.9	478	545.301	1088.59	1088.49	2	VGGNMATMHR	Oxidation (M)
1	BN1106_s7079B000034.mRNA-1	38.9	478	599.363	1196.71	1196.71	2	LLLSLTGPLDR
1	BN1106_s7079B000034.mRNA-1	38.9	478	643.816	1285.62	1285.62	2	GIVYDSGGYDLK
1	BN1106_s7079B000034.mRNA-1	38.9	478	481.297	1440.87	1440.87	3	VGSTKPLLALAFPK
1	BN1106_s7079B000034.mRNA-1	38.9	478	738.395	1474.78	1475.77	2	YPLAAVVDRGSSNK
1	BN1106_s7079B000034.mRNA-1	38.9	478	788.931	1575.85	1575.85	2	ISDSELQNLFLIGK
1	BN1106_s7079B000034.mRNA-1	38.9	478	453.238	1808.92	1808.89	4	FDTGVHLLHCDAIPSK
1	BN1106_s7079B000034.mRNA-1	38.9	478	609.321	1824.94	1824.95	3	VELSGGGVLLDAQPVDEK
1	BN1106_s7079B000034.mRNA-1	38.9	478	731.881	2923.5	2923.5	4	SLNIDSPEHDAVVLVAQDPLSLAHDLR
1	BN1106_s285B000846.mRNA-1	34	429	452.219	902.423	902.421	2	FDLMYAK	Oxidation (M)
1	BN1106_s285B000846.mRNA-1	34	429	524.757	1047.5	1047.51	2	KLADQCTGR
1	BN1106_s285B000846.mRNA-1	34	429	531.283	1060.55	1060.58	2	EVNASISTIK
1	BN1106_s285B000846.mRNA-1	34	429	553.291	1104.57	1104.55	2	EMVDLVLDR	Oxidation (M)
1	BN1106_s285B000846.mRNA-1	34	429	470.93	1409.77	1409.77	3	QLFHPEQLITGK
1	BN1106_s285B000846.mRNA-1	34	429	799.886	1597.76	1597.76	2	TIQFVDWCPTGFK
1	BN1106_s285B000846.mRNA-1	34	429	551.973	1652.9	1652.9	3	AVLVDLEPTVVDEVR
1	BN1106_s285B000846.mRNA-1	34	429	573.633	1717.88	1717.87	3	NLDIERPTYTNLNR
1	BN1106_s285B000846.mRNA-1	34	429	585.3	1752.88	1753.86	3	RTIQFVDWCPTGFK
1	BN1106_s285B000846.mRNA-1	34	429	596.328	1785.96	1784.95	3	IHFPLATYAPTINAEK
1	BN1106_s285B000846.mRNA-1	34	429	1133.05	2264.09	2263.12	2	VQRAVCMLSNTTAISEAWAR
1	BN1106_s3182B000117.mRNA-1	18.9	420	454.236	906.458	906.456	2	NTSPSFVR
1	BN1106_s3182B000117.mRNA-1	18.9	420	464.777	927.54	927.55	2	LALQSQIR
1	BN1106_s3182B000117.mRNA-1	18.9	420	468.233	934.452	934.451	2	ELDAAFNR
1	BN1106_s3182B000117.mRNA-1	18.9	420	469.758	937.501	937.502	2	VLFQEFR
1	BN1106_s3182B000117.mRNA-1	18.9	420	475.741	949.467	948.433	2	EQAVEAMR	Oxidation (M)
1	BN1106_s3182B000117.mRNA-1	18.9	420	479.767	957.519	957.513	2	LDEEIIAR
1	BN1106_s3182B000117.mRNA-1	18.9	420	486.776	971.537	971.54	2	AQLATLEAR
1	BN1106_s3182B000117.mRNA-1	18.9	420	499.751	997.488	998.449	2	YRGMEAEK	Oxidation (M)
1	BN1106_s3182B000117.mRNA-1	18.9	420	509.264	1016.51	1016.51	2	LEETELQR
1	BN1106_s3182B000117.mRNA-1	18.9	420	517.262	1032.51	1033.52	2	TIKNDNSSR
1	BN1106_s3182B000117.mRNA-1	18.9	420	522.308	1042.6	1042.58	2	TEVQLNALR
1	BN1106_s3182B000117.mRNA-1	18.9	420	524.263	1046.51	1047.5	2	MQDLEIQR	Oxidation (M)
1	BN1106_s3182B000117.mRNA-1	18.9	420	527.764	1053.51	1054.58	2	QRGVHFGVR
1	BN1106_s3182B000117.mRNA-1	18.9	420	528.244	1054.47	1053.67	2	VRPLLTVTR
1	BN1106_s3182B000117.mRNA-1	18.9	420	545.301	1088.59	1088.55	2	LTEAEKEGGR
1	BN1106_s3182B000117.mRNA-1	18.9	420	563.274	1124.53	1124.56	2	ITGEHGEVQR
1	BN1106_s3182B000117.mRNA-1	18.9	420	586.799	1171.58	1171.63	2	TQLERELAGR
1	BN1106_s3182B000117.mRNA-1	18.9	420	600.33	1198.65	1199.61	2	AGVLAQLEEDR
1	BN1106_s3182B000117.mRNA-1	18.9	420	611.353	1220.69	1220.55	2	DEMLEEQRR	Oxidation (M)
1	BN1106_s3182B000117.mRNA-1	18.9	420	612.862	1223.71	1223.71	2	IDAPLVLDQLK
1	BN1106_s3182B000117.mRNA-1	18.9	420	618.815	1235.61	1235.63	2	YEGELSNLRR
1	BN1106_s3182B000117.mRNA-1	18.9	420	622.836	1243.66	1243.66	2	ANPILEAFGNAK
1	BN1106_s3182B000117.mRNA-1	18.9	420	627.313	1252.61	1251.65	2	VDYISAGWLTK
1	BN1106_s3182B000117.mRNA-1	18.9	420	630.332	1258.65	1258.65	2	TVEELQAQVSR
1	BN1106_s3182B000117.mRNA-1	18.9	420	636.35	1270.68	1270.69	2	LEAELTQLQAR
1	BN1106_s3182B000117.mRNA-1	18.9	420	463.253	1386.74	1385.74	3	MIVERDLQNLR
1	BN1106_s3182B000117.mRNA-1	18.9	420	724.374	1446.73	1445.72	2	CNGVLEGIRICR
1	BN1106_s3182B000117.mRNA-1	18.9	420	735.408	1468.8	1468.81	2	EINIGELEAQLLK
1	BN1106_s3182B000117.mRNA-1	18.9	420	501.922	1502.74	1501.73	3	EGAKDALDAEEQVK
1	BN1106_s3182B000117.mRNA-1	18.9	420	794.432	1586.85	1585.88	2	ANPILEAFGNAKTIK
1	BN1106_s3182B000117.mRNA-1	18.9	420	536.922	1607.74	1607.75	3	SKGQQDTAMEEIQK	Oxidation (M)
1	BN1106_s3182B000117.mRNA-1	18.9	420	848.919	1695.82	1694.86	2	EALEKITGEHGEVQR
1	BN1106_s3182B000117.mRNA-1	18.9	420	666.677	1997.01	1997.03	3	AVMKMLEVLELNSGLYR	2 Oxidation (M)
1	BN1106_s3182B000117.mRNA-1	18.9	420	692.694	2075.06	2074.09	3	MLEVLELNSGLYRIGHSK	Oxidation (M)
1	BN1106_s3182B000117.mRNA-1	18.9	420	695.339	2083	2082.99	3	DAEIVSMAATAATDTAFGAVR	Oxidation (M)
1	BN1106_s3182B000117.mRNA-1	18.9	420	1106.08	2210.14	2210.19	2	LEAELTQLQARLDEEIIAR
1	BN1106_s3904B000042.mRNA-1	26.8	417	454.266	906.517	906.517	2	NLLSVAYK
1	BN1106_s3904B000042.mRNA-1	26.8	417	479.767	957.519	958.491	2	MHTEKIGK	Oxidation (M)
1	BN1106_s3904B000042.mRNA-1	26.8	417	602.806	1203.6	1204.65	2	DSTLIMQLLR	Oxidation (M)
1	BN1106_s3904B000042.mRNA-1	26.8	417	618.802	1235.59	1235.59	2	MVVELNDICK	Oxidation (M)
1	BN1106_s3904B000042.mRNA-1	26.8	417	664.283	1326.55	1326.55	2	YCAEVADTENR
1	BN1106_s3904B000042.mRNA-1	26.8	417	672.325	1342.63	1342.64	2	QAIVDSSFDAYK
1	BN1106_s3904B000042.mRNA-1	26.8	417	491.259	1470.76	1470.74	3	QAIVDSSFDAYKK
1	BN1106_s3904B000042.mRNA-1	26.8	417	1001.96	2001.9	2001.91	2	SFDEALAELDTLGEDSYK
1	BN1106_s3904B000042.mRNA-1	26.8	417	763.395	2287.16	2287.17	3	EVLDILQNYLIPNAVSDESR
1	BN1106_s617B000566.mRNA-1	34.2	399	503.256	1004.5	1004.5	2	LAMALEEGR	Oxidation (M)
1	BN1106_s617B000566.mRNA-1	34.2	399	537.78	1073.55	1074.47	2	ANGVMAGMHR	2 Oxidation (M)
1	BN1106_s617B000566.mRNA-1	34.2	399	594.31	1186.6	1186.61	2	IRVGNTDAEGR
1	BN1106_s617B000566.mRNA-1	34.2	399	595.293	1188.57	1188.57	2	VSQSLQEAGDR
1	BN1106_s617B000566.mRNA-1	34.2	399	605.801	1209.59	1209.59	2	GITYDTGGADIK
1	BN1106_s617B000566.mRNA-1	34.2	399	618.815	1235.61	1236.6	2	ISDMAEISTVR	Oxidation (M)
1	BN1106_s617B000566.mRNA-1	34.2	399	661.319	1320.62	1320.69	2	DKCGAAAIAGLFK
1	BN1106_s617B000566.mRNA-1	34.2	399	663.317	1324.62	1325.6	2	MVMTDLLCEAK	Oxidation (M)
1	BN1106_s617B000566.mRNA-1	34.2	399	671.806	1341.6	1341.6	2	MVMTDLLCEAK	2 Oxidation (M)
1	BN1106_s617B000566.mRNA-1	34.2	399	450.218	1347.63	1346.6	3	HYTAVMDNGPAR	Oxidation (M)
1	BN1106_s617B000566.mRNA-1	34.2	399	731.845	1461.68	1462.77	2	GITMSVEKVDIQK	Oxidation (M)
1	BN1106_s617B000566.mRNA-1	34.2	399	585.3	1752.88	1752.85	3	HYTAVMDNGPARIHR	Oxidation (M)
1	BN1106_s617B000566.mRNA-1	34.2	399	1025.52	2049.02	2049.03	2	YEPPNPTEVDTTLYLIGK
1	BN1106_s233B000262.mRNA-1	23.6	352	480.257	958.5	958.508	2	AIVVTDGER
1	BN1106_s233B000262.mRNA-1	23.6	352	533.335	1064.65	1064.66	2	LTGLIPPLGGK
1	BN1106_s233B000262.mRNA-1	23.6	352	536.312	1070.61	1070.61	2	LFPPLTDIR
1	BN1106_s233B000262.mRNA-1	23.6	352	584.36	1166.7	1166.67	2	EVILAAIPEGR
1	BN1106_s233B000262.mRNA-1	23.6	352	693.339	1384.66	1383.75	2	AVNGGLFITIHDK
1	BN1106_s233B000262.mRNA-1	23.6	352	512.927	1535.76	1536.69	3	AECTAEEAYKHTK
1	BN1106_s233B000262.mRNA-1	23.6	352	582.646	1744.92	1744.92	3	ILGLGDQGAFGMGIPVGK	Oxidation (M)
1	BN1106_s233B000262.mRNA-1	23.6	352	631.979	1892.92	1892.92	3	SVLVQFEDFANHNAFR
1	BN1106_s233B000262.mRNA-1	23.6	352	681.364	2041.07	2039.96	3	ENAAEEYIENVSMTRLR	Oxidation (M)
1	BN1106_s233B000262.mRNA-1	23.6	352	924.129	2769.37	2769.36	3	ISPVTNDDFLVASETLSALVADSDYK
1	BN1106_s606B000246.mRNA-1	28.6	348	452.219	902.423	902.421	2	FDLMYSK
1	BN1106_s606B000246.mRNA-1	28.6	348	507.776	1013.54	1014.57	2	DVNAAIATIK
1	BN1106_s606B000246.mRNA-1	28.6	348	536.305	1070.6	1070.6	2	EIVDLVLDR
1	BN1106_s606B000246.mRNA-1	28.6	348	470.93	1409.77	1409.77	3	QLFHPEQLITGK
1	BN1106_s606B000246.mRNA-1	28.6	348	729.437	1456.86	1456.86	2	LIGQIVSSITASLR
1	BN1106_s606B000246.mRNA-1	28.6	348	799.886	1597.76	1597.76	2	TIQFVDWCPTGFK
1	BN1106_s606B000246.mRNA-1	28.6	348	851.455	1700.9	1700.9	2	AVFLDLEPTVVDEVR
1	BN1106_s606B000246.mRNA-1	28.6	348	573.633	1717.88	1717.87	3	NLDIERPTYTNLNR
1	BN1106_s606B000246.mRNA-1	28.6	348	581.652	1741.93	1741.94	3	IHFPLATFAPTISAEK
1	BN1106_s606B000246.mRNA-1	28.6	348	585.3	1752.88	1753.86	3	RTIQFVDWCPTGFK
1	BN1106_s606B000246.mRNA-1	28.6	348	912.991	1823.97	1823.98	2	VGINYQPPTVVPGGDLAK
1	BN1106_s1153B000359.mRNA-1	44.3	344	514.763	1027.51	1027.51	2	TAVCDIPPR
1	BN1106_s1153B000359.mRNA-1	44.3	344	544.283	1086.55	1086.55	2	YLTVAAMFR	Oxidation (M)
1	BN1106_s1153B000359.mRNA-1	44.3	344	565.801	1129.59	1129.59	2	FPGQLNADLR
1	BN1106_s1153B000359.mRNA-1	44.3	344	580.317	1158.62	1158.62	2	LAVNMVPFPR	Oxidation (M)
1	BN1106_s1153B000359.mRNA-1	44.3	344	731.845	1461.68	1461.68	2	EVDEQMLNVQNK	Oxidation (M)
1	BN1106_s1153B000359.mRNA-1	44.3	344	546.283	1635.83	1635.82	3	LHFFMPGFAPLTSR	Oxidation (M)
1	BN1106_s1153B000359.mRNA-1	44.3	344	565.297	1692.87	1692.84	3	AVTVPELTQQMFDAK	Oxidation (M)
1	BN1106_s1153B000359.mRNA-1	44.3	344	848.919	1695.82	1695.83	2	NSSYFVEWIPNNVK
1	BN1106_s445B000221.mRNA-1	23.7	344	489.271	976.528	977.493	2	NNSIFIDR
1	BN1106_s445B000221.mRNA-1	23.7	344	529.78	1057.54	1057.55	2	ANTQIELNR
1	BN1106_s445B000221.mRNA-1	23.7	344	536.274	1070.53	1071.48	2	DWFASYQR
1	BN1106_s445B000221.mRNA-1	23.7	344	599.869	1197.72	1197.67	2	ALLAEVEAVQR
1	BN1106_s445B000221.mRNA-1	23.7	344	616.819	1231.62	1231.62	2	AQDMLQELLR	Oxidation (M)
1	BN1106_s445B000221.mRNA-1	23.7	344	643.816	1285.62	1285.6	2	AAQHEMEVDLK	Oxidation (M)
1	BN1106_s445B000221.mRNA-1	23.7	344	471.582	1411.72	1411.72	3	DSIALLHSQLCR
1	BN1106_s445B000221.mRNA-1	23.7	344	706.877	1411.74	1410.79	2	ALLAEVEAVQRGR
1	BN1106_s445B000221.mRNA-1	23.7	344	485.902	1454.68	1454.68	3	QCVDLVHDNVEK
1	BN1106_s445B000221.mRNA-1	23.7	344	859.948	1717.88	1717.9	2	EAELAVKNNSIFIDR
1	BN1106_s445B000221.mRNA-1	23.7	344	704.688	2111.04	2111.05	3	NQLQASLGHTLQEISDTEK
1	BN1106_s445B000221.mRNA-1	23.7	344	723.637	2167.89	2169.06	3	LRRPGMEHICDAAQMQLK	Oxidation (M)
1	BN1106_s445B000221.mRNA-1	23.7	344	795.375	2383.1	2383.09	3	LSDIVFWENELSDEIDNMAK	Oxidation (M)
1	BN1106_s2091B000373.mRNA-1	16.6	316	502.245	1002.47	1003.55	2	GLTESVLASK
1	BN1106_s2091B000373.mRNA-1	16.6	316	509.264	1016.51	1017.52	2	AAEVFQTPR
1	BN1106_s2091B000373.mRNA-1	16.6	316	531.771	1061.53	1061.51	2	TPAVENFER
1	BN1106_s2091B000373.mRNA-1	16.6	316	571.278	1140.54	1140.53	2	DFDEVIFEK
1	BN1106_s2091B000373.mRNA-1	16.6	316	580.798	1159.58	1159.58	2	TTLNADEAVAR
1	BN1106_s2091B000373.mRNA-1	16.6	316	638.823	1275.63	1275.58	2	MAQEFESKYK	Oxidation (M)
1	BN1106_s2091B000373.mRNA-1	16.6	316	643.816	1285.62	1286.7	2	AVVRLLAECEK
1	BN1106_s2091B000373.mRNA-1	16.6	316	659.835	1317.66	1317.66	2	ILYPVEEGADGR
1	BN1106_s2091B000373.mRNA-1	16.6	316	665.383	1328.75	1328.77	2	NTVVEFLPLIGK
1	BN1106_s2091B000373.mRNA-1	16.6	316	675.321	1348.63	1348.69	2	LAESLQPYATEK
1	BN1106_s2091B000373.mRNA-1	16.6	316	763.361	1524.71	1524.71	2	GGGIETITNEYSER
1	BN1106_s2091B000373.mRNA-1	16.6	316	614.658	1840.95	1840.95	3	LETTEIHSVELVGGTTR
1	BN1106_s2100B000128.mRNA-1	44.2	311	459.267	916.52	916.523	2	ELITNLSK
1	BN1106_s2100B000128.mRNA-1	44.2	311	512.233	1022.45	1022.45	2	SEMPALMGR	2 Oxidation (M)
1	BN1106_s2100B000128.mRNA-1	44.2	311	531.302	1060.59	1060.59	2	ILYTPEVAR
1	BN1106_s2100B000128.mRNA-1	44.2	311	543.258	1084.5	1085.59	2	IWILGDVDR
1	BN1106_s2100B000128.mRNA-1	44.2	311	558.288	1114.56	1115.63	2	SQLPSSTLRK
1	BN1106_s2100B000128.mRNA-1	44.2	311	571.785	1141.56	1141.56	2	VYIGSFWDR
1	BN1106_s2100B000128.mRNA-1	44.2	311	635.836	1269.66	1269.66	2	DLETLPGDAALR
1	BN1106_s2100B000128.mRNA-1	44.2	311	639.313	1276.61	1276.62	2	LMQMIPQEQK	2 Oxidation (M)
1	BN1106_s2100B000128.mRNA-1	44.2	311	661.319	1320.62	1320.62	2	AVDEMLSNDIAK	Oxidation (M)
1	BN1106_s2100B000128.mRNA-1	44.2	311	662.396	1322.78	1323.56	2	MSEEQKGNEEK	Oxidation (M)
1	BN1106_s2100B000128.mRNA-1	44.2	311	663.294	1324.57	1324.58	2	ADMVDSQQLMR	2 Oxidation (M)
1	BN1106_s2100B000128.mRNA-1	44.2	311	719.372	1436.73	1436.73	2	LFELEQQDLFR
1	BN1106_s2100B000128.mRNA-1	44.2	311	747.08	2238.22	2238.23	3	LQLDGEDLPSVLPAHLIPPSK
1	BN1106_s2100B000128.mRNA-1	44.2	311	849.699	2546.08	2546.2	3	ADMVDSQQLMRVYGALMWSLGK	3 Oxidation (M)
1	BN1106_s2100B000128.mRNA-1	44.2	311	642.107	2564.4	2563.23	4	AVDEMLSNDIAKLMQMIPQEQK	2 Oxidation (M)
1	BN1106_s2697B000090.mRNA-1	25.4	307	451.767	901.519	901.523	2	LTTVNNLK
1	BN1106_s2697B000090.mRNA-1	25.4	307	465.273	928.532	928.534	2	LSDVNILR
1	BN1106_s2697B000090.mRNA-1	25.4	307	474.261	946.508	946.508	2	SEGISLVSR
1	BN1106_s2697B000090.mRNA-1	25.4	307	515.298	1028.58	1028.57	2	NLTCLPALK
1	BN1106_s2697B000090.mRNA-1	25.4	307	641.344	1280.67	1280.68	2	FLQFLDLSGNK
1	BN1106_s2697B000090.mRNA-1	25.4	307	656.876	1311.74	1311.74	2	VLSLVDNPITNK
1	BN1106_s2697B000090.mRNA-1	25.4	307	666.859	1331.7	1331.7	2	QTDGVSGLTSLVR
1	BN1106_s2697B000090.mRNA-1	25.4	307	684.42	1366.83	1366.83	2	LTVIGLLNQLQR
1	BN1106_s2697B000090.mRNA-1	25.4	307	977.019	1952.02	1952.03	2	LTDFTPALSSLEYINLR
1	BN1106_s4469B000065.mRNA-1	17.2	293	635.836	1269.66	1269.66	2	ATEQVLAFTYK
1	BN1106_s4469B000065.mRNA-1	17.2	293	492	1472.98	1473.74	3	GILAADESTGTIGNR
1	BN1106_s4469B000065.mRNA-1	17.2	293	543.995	1628.96	1628.96	3	LVDHLIQNGIIPGIK
1	BN1106_s4469B000065.mRNA-1	17.2	293	835.458	1668.9	1668.9	2	ASPEEIALATVTALQR
1	BN1106_s4469B000065.mRNA-1	17.2	293	561.805	2243.19	2242.24	4	ADDGVRLVDHLIQNGIIPGIK
1	BN1106_s945B000218.mRNA-1	20.2	289	512.233	1022.45	1022.47	2	SEMSGDLLR	Oxidation (M)
1	BN1106_s945B000218.mRNA-1	20.2	289	548.77	1095.53	1094.47	2	CEVDMGQIK	Oxidation (M)
1	BN1106_s945B000218.mRNA-1	20.2	289	556.842	1111.67	1111.67	2	ILVSLVQANR
1	BN1106_s945B000218.mRNA-1	20.2	289	582.799	1163.58	1164.6	2	AVIEAYGEVSK
1	BN1106_s945B000218.mRNA-1	20.2	289	661.319	1320.62	1320.63	2	QDAQALYQAGEK
1	BN1106_s945B000218.mRNA-1	20.2	289	830.923	1659.83	1659.83	2	GAGTDEDTLIEILASR
1	BN1106_s945B000218.mRNA-1	20.2	289	565.297	1692.87	1692.92	3	GLGTDEKAIIDVLGHR
1	BN1106_s945B000218.mRNA-1	20.2	289	932.488	1862.96	1863.84	2	EINFDTDPEVAKCGNR
1	BN1106_s617B000567.mRNA-1	40	284	490.26	978.505	978.502	2	DAAVYEALK
1	BN1106_s617B000567.mRNA-1	40	284	584.278	1166.54	1166.54	2	NVYDAACAGVK
1	BN1106_s617B000567.mRNA-1	40	284	910.972	1819.93	1819.93	2	LIYSPTGALNTDTADIR
1	BN1106_s617B000567.mRNA-1	40	284	734.364	2200.07	2201.16	3	INPNLGSELSIVPFPAHPSGR
1	BN1106_s3428B000062.mRNA-1	27.5	257	452.25	902.486	902.453	2	MIAETGGPK
1	BN1106_s3428B000062.mRNA-1	27.5	257	561.794	1121.57	1120.59	2	QQFLSETIR
1	BN1106_s3428B000062.mRNA-1	27.5	257	675.321	1348.63	1348.63	2	EDSNIPVQEYR
1	BN1106_s3428B000062.mRNA-1	27.5	257	489.914	1466.72	1466.72	3	FIRDEFDIEQR
1	BN1106_s3428B000062.mRNA-1	27.5	257	771.424	1540.83	1540.84	2	AQPFQLAVNVVEAR
1	BN1106_s3428B000062.mRNA-1	27.5	257	566.297	1695.87	1696.94	3	AQPFQLAVNVVEARR
1	BN1106_s6840B000044.mRNA-4	44.6	256	520.261	1038.51	1038.51	2	EGIPPDQQR
1	BN1106_s6840B000044.mRNA-4	44.6	256	508.597	1522.77	1522.77	3	IQDKEGIPPDQQR
1	BN1106_s6840B000044.mRNA-4	44.6	256	889.456	1776.9	1776.9	2	TITLEVESSDTIENVK
1	BN1106_s6576B000103.mRNA-1	64.4	250	520.261	1038.51	1038.51	2	EGIPPDQQR
1	BN1106_s6576B000103.mRNA-1	64.4	250	508.597	1522.77	1522.77	3	IQDKEGIPPDQQR
1	BN1106_s6576B000103.mRNA-1	64.4	250	881.456	1760.9	1760.9	2	TITLEVEASDTIENVK
1	BN1106_s3747B000112.mRNA-1	18.1	248	488.279	974.544	974.54	2	TVNSSVIQK
1	BN1106_s3747B000112.mRNA-1	18.1	248	521.28	1040.55	1041.51	2	NEVDPALER
1	BN1106_s3747B000112.mRNA-1	18.1	248	544.301	1086.59	1086.59	2	EIAELISANK
1	BN1106_s3747B000112.mRNA-1	18.1	248	607.847	1213.68	1213.68	2	AVSTLIWATPR
1	BN1106_s3747B000112.mRNA-1	18.1	248	650.87	1299.73	1299.73	2	LSAEVAELEVIK
1	BN1106_s3747B000112.mRNA-1	18.1	248	476.949	1427.82	1427.82	3	LSAEVAELEVIKK
1	BN1106_s1581B000120.mRNA-1	12.3	241	451.259	900.503	900.503	2	GLQDTVLR
1	BN1106_s1581B000120.mRNA-1	12.3	241	515.792	1029.57	1029.49	2	MTDLELHR	Oxidation (M)
1	BN1106_s1581B000120.mRNA-1	12.3	241	547.281	1092.55	1092.55	2	AAEIFATDGAK
1	BN1106_s1581B000120.mRNA-1	12.3	241	603.314	1204.61	1205.67	2	GLFGISSDGIIK
1	BN1106_s1581B000120.mRNA-1	12.3	241	712.835	1423.66	1423.72	2	TQIEYDNSLTLK
1	BN1106_s1581B000120.mRNA-1	12.3	241	608.992	1823.95	1823.96	3	LNPVSGDVEPLVPFWR
1	BN1106_s1581B000120.mRNA-1	12.3	241	888.168	2661.48	2661.49	3	WNVITLEPVDQPARPEFLALLLK
1	BN1106_s4840B000058.mRNA-1	13.6	240	467.245	932.476	931.549	2	NLPLYKGK
1	BN1106_s4840B000058.mRNA-1	13.6	240	580.798	1159.58	1159.58	2	VGSNDLIGETR
1	BN1106_s4840B000058.mRNA-1	13.6	240	587.805	1173.6	1174.66	2	ADPYLVLSLGK
1	BN1106_s4840B000058.mRNA-1	13.6	240	738.375	1474.74	1473.82	2	NGKADPYLVLSLGK
1	BN1106_s4840B000058.mRNA-1	13.6	240	667.333	1998.98	1998.98	3	ELEEVLNHNEFNIPFR
1	BN1106_s4862B000066.mRNA-1	8.1	222	556.26	1110.51	1110.5	2	NMTIDVMQK	2 Oxidation (M)
1	BN1106_s4862B000066.mRNA-1	8.1	222	617.798	1233.58	1234.62	2	RNMTIDVMQK
1	BN1106_s4862B000066.mRNA-1	8.1	222	715.878	1429.74	1429.74	2	IEDLETVLNQTR
1	BN1106_s4862B000066.mRNA-1	8.1	222	770.416	1538.82	1538.82	2	AVFLVFFQGDQLR
1	BN1106_s4862B000066.mRNA-1	8.1	222	808.435	1614.85	1613.87	2	SNSTLQPILNGLTTR
1	BN1106_s435B000243.mRNA-1	19.4	213	469.792	937.57	937.487	2	GIDTITYR
1	BN1106_s435B000243.mRNA-1	19.4	213	501.755	1001.5	1002.49	2	QVGWSGDVR
1	BN1106_s435B000243.mRNA-1	19.4	213	508.273	1014.53	1014.53	2	QSPAVVVCR
1	BN1106_s435B000243.mRNA-1	19.4	213	539.287	1076.56	1077.55	2	MSVVDRVEK	Oxidation (M)
1	BN1106_s435B000243.mRNA-1	19.4	213	605.838	1209.66	1209.66	2	IAITYPELYK
1	BN1106_s435B000243.mRNA-1	19.4	213	494.619	1480.83	1480.84	3	LQEGVRPTLEALR
1	BN1106_s435B000243.mRNA-1	19.4	213	750.847	1499.68	1499.68	2	QLTEEQYEDFAK
1	BN1106_s435B000243.mRNA-1	19.4	213	680.33	2037.97	2037.96	3	TLVSYTDWLDDEAGNLAR
1	BN1106_s435B000243.mRNA-1	19.4	213	925.87	2774.59	2774.37	3	VAAVGDGGNDVGMIQAADVGFGLVGKEGR	Oxidation (M)
1	BN1106_s5174B000030.mRNA-1	34.4	208	573.298	1144.58	1144.59	2	AAVKAAADGPMK	Oxidation (M)
1	BN1106_s5174B000030.mRNA-1	34.4	208	590.299	1178.58	1178.58	2	NNPISVHNER
1	BN1106_s5174B000030.mRNA-1	34.4	208	677.337	1352.66	1352.66	2	FPYDITIDQNK
1	BN1106_s5174B000030.mRNA-1	34.4	208	849.987	1697.96	1696.84	2	VVDLINHMFRVDHS	Oxidation (M)
1	BN1106_s5174B000030.mRNA-1	34.4	208	1084.04	2166.07	2166.07	2	GIVDVVAVNDPFIDLDYMR	Oxidation (M)
1	BN1106_s686B000273.mRNA-1	16.3	193	454.266	906.517	906.517	2	NLLSVAYK
1	BN1106_s686B000273.mRNA-1	16.3	193	594.353	1186.69	1186.68	2	VSTEILGLLDK
1	BN1106_s686B000273.mRNA-1	16.3	193	602.806	1203.6	1204.65	2	DSTLIMQLLR	Oxidation (M)
1	BN1106_s686B000273.mRNA-1	16.3	193	618.322	1234.63	1234.63	2	VFGGLEGSSQVR
1	BN1106_s586B000374.mRNA-1	24.5	185	536.274	1070.53	1070.53	2	SSYEVLVMK	Oxidation (M)
1	BN1106_s586B000374.mRNA-1	24.5	185	609.821	1217.63	1216.61	2	LGKAYVCHGGR
1	BN1106_s586B000374.mRNA-1	24.5	185	949.977	1897.94	1897.94	2	YSVLAGLSDSGDPIYVSR
1	BN1106_s1501B000239.mRNA-1	25.7	178	458.26	914.506	914.507	2	LPGISETAK
1	BN1106_s1501B000239.mRNA-1	25.7	178	463.33	924.646	925.469	2	QCPTVPPK
1	BN1106_s1501B000239.mRNA-1	25.7	178	489.271	976.528	976.534	2	IFAGVDVTR
1	BN1106_s1501B000239.mRNA-1	25.7	178	495.749	989.483	989.485	2	ACALDIAEK
1	BN1106_s1501B000239.mRNA-1	25.7	178	516.753	1031.49	1031.57	2	GLAATGSTAKR
1	BN1106_s1501B000239.mRNA-1	25.7	178	554.788	1107.56	1107.57	2	NTVLATGGYGR
1	BN1106_s1501B000239.mRNA-1	25.7	178	562.791	1123.57	1123.57	2	AAFGLANEGFK
1	BN1106_s1501B000239.mRNA-1	25.7	178	602.789	1203.56	1204.62	2	YAPNAKDLASR
1	BN1106_s1501B000239.mRNA-1	25.7	178	609.321	1216.63	1216.55	2	TMQDYAAVFR	Oxidation (M)
1	BN1106_s1501B000239.mRNA-1	25.7	178	683.328	1364.64	1364.63	2	GEGGYLVNSQGER
1	BN1106_s1501B000239.mRNA-1	25.7	178	737.424	1472.83	1472.84	2	LGANSLLDLVVFGR
1	BN1106_s1501B000239.mRNA-1	25.7	178	577.965	1730.87	1729.85	3	IYQRAFGGQSIDYGR
1	BN1106_s1501B000239.mRNA-1	25.7	178	980.44	1958.87	1959.97	2	HANGTHPIADVRLEMQR	Oxidation (M)
1	BN1106_s1501B000239.mRNA-1	25.7	178	1092.05	2182.09	2182.07	2	AVIELENYGMPFSRLENGK	Oxidation (M)
1	BN1106_s3172B000053.mRNA-1	15.5	176	477.739	953.464	953.464	2	NLCSVAYK
1	BN1106_s3172B000053.mRNA-1	15.5	176	562.284	1122.55	1122.56	2	YLAEVQTGDK
1	BN1106_s3172B000053.mRNA-1	15.5	176	602.806	1203.6	1204.65	2	DSTLIMQLLR	Oxidation (M)
1	BN1106_s3172B000053.mRNA-1	15.5	176	612.842	1223.67	1223.57	2	LDQIQDDSYK
1	BN1106_s3266B000046.mRNA-1	22.7	173	462.791	923.567	923.515	2	FIMILGSK	Oxidation (M)
1	BN1106_s3266B000046.mRNA-1	22.7	173	537.283	1072.55	1071.49	2	EVYAQDYGK
1	BN1106_s3266B000046.mRNA-1	22.7	173	538.274	1074.53	1074.53	2	SGYIEPGQPK
1	BN1106_s3266B000046.mRNA-1	22.7	173	606.278	1210.54	1210.54	2	DAEELYSAGEK
1	BN1106_s3266B000046.mRNA-1	22.7	173	621.302	1240.59	1241.59	2	AVFEEYGNVSK
1	BN1106_s3266B000046.mRNA-1	22.7	173	646.321	1290.63	1290.69	2	ALKSEMSGDLLK
1	BN1106_s3266B000046.mRNA-1	22.7	173	650.87	1299.73	1299.74	2	RIMVSLIQANR
1	BN1106_s3266B000046.mRNA-1	22.7	173	658.41	1314.81	1315.74	2	RIMVSLIQANR	Oxidation (M)
1	BN1106_s3266B000046.mRNA-1	22.7	173	818.92	1635.83	1634.9	2	FIMILGSKSFAHLR	Oxidation (M)
1	BN1106_s3266B000046.mRNA-1	22.7	173	827.892	1653.77	1653.86	2	LGTDESKFIMILGSK	Oxidation (M)
1	BN1106_s3266B000046.mRNA-1	22.7	173	567.973	1700.9	1701.77	3	TLESWVSSETTGDYK
1	BN1106_s3266B000046.mRNA-1	22.7	173	860.414	1718.81	1718.81	2	GAGTDEDALIEILCSR
1	BN1106_s772B000172.mRNA-1	15.9	165	532.287	1062.56	1063.56	2	LTDTNMLIK	Oxidation (M)
1	BN1106_s772B000172.mRNA-1	15.9	165	544.283	1086.55	1085.64	2	LVSGTELVLR
1	BN1106_s772B000172.mRNA-1	15.9	165	550.805	1099.6	1099.6	2	LNTPTGQTIR
1	BN1106_s772B000172.mRNA-1	15.9	165	558.288	1114.56	1114.54	2	QFVASHDPSK
1	BN1106_s772B000172.mRNA-1	15.9	165	561.308	1120.6	1119.65	2	LLLHQNQVR
1	BN1106_s772B000172.mRNA-1	15.9	165	603.331	1204.65	1203.66	2	LTDTNMLIKR
1	BN1106_s772B000172.mRNA-1	15.9	165	616.801	1231.59	1232.7	2	FLILGKPCTGK
1	BN1106_s772B000172.mRNA-1	15.9	165	638.31	1274.6	1275.75	2	RLLLHQNQVR
1	BN1106_s772B000172.mRNA-1	15.9	165	655.832	1309.65	1309.65	2	IDVADGTLYTSR
1	BN1106_s772B000172.mRNA-1	15.9	165	682.861	1363.71	1363.71	2	SQSIASQLDFIR
1	BN1106_s772B000172.mRNA-1	15.9	165	747.41	2239.21	2239.21	3	SLNPPPDYLILIEISDTALR
1	BN1106_s90B000599.mRNA-1	10.2	161	450.281	898.547	899.508	2	LIGGLGNEK
1	BN1106_s90B000599.mRNA-1	10.2	161	454.738	907.461	906.448	2	DTGTCIIK
1	BN1106_s90B000599.mRNA-1	10.2	161	465.252	928.489	928.486	2	TELPDNLK
1	BN1106_s90B000599.mRNA-1	10.2	161	474.235	946.455	947.42	2	GVSAENEDK
1	BN1106_s90B000599.mRNA-1	10.2	161	480.277	958.539	958.545	2	SVISAAGNLK
1	BN1106_s90B000599.mRNA-1	10.2	161	482.741	963.468	963.47	2	VTMEEIAR	Oxidation (M)
1	BN1106_s90B000599.mRNA-1	10.2	161	496.757	991.5	991.501	2	QMITQVEK	Oxidation (M)
1	BN1106_s90B000599.mRNA-1	10.2	161	499.751	997.488	997.592	2	KVAGDKPGVK
1	BN1106_s90B000599.mRNA-1	10.2	161	507.747	1013.48	1014.51	2	AQEVANEVR
1	BN1106_s90B000599.mRNA-1	10.2	161	514.261	1026.51	1026.61	2	LVITPLTDR
1	BN1106_s90B000599.mRNA-1	10.2	161	520.778	1039.54	1038.52	2	GLSEYLETK
1	BN1106_s90B000599.mRNA-1	10.2	161	538.327	1074.64	1075.51	2	KGVSAENEDK
1	BN1106_s90B000599.mRNA-1	10.2	161	538.793	1075.57	1075.58	2	LLSTEEAVSK
1	BN1106_s90B000599.mRNA-1	10.2	161	566.297	1130.58	1129.59	2	DAWLDNLRK
1	BN1106_s90B000599.mRNA-1	10.2	161	594.787	1187.56	1188.62	2	ALGANEGMSVIK
1	BN1106_s90B000599.mRNA-1	10.2	161	600.33	1198.65	1198.66	2	TVVADAGLQPTK
1	BN1106_s90B000599.mRNA-1	10.2	161	603.314	1204.61	1204.61	2	ALGANEGMSVIK	Oxidation (M)
1	BN1106_s90B000599.mRNA-1	10.2	161	607.248	1212.48	1213.67	2	ADKLIGGLGNEK
1	BN1106_s90B000599.mRNA-1	10.2	161	623.821	1245.63	1246.7	2	KLCLSSGEIIK
1	BN1106_s90B000599.mRNA-1	10.2	161	630.845	1259.67	1260.69	2	NQLIVSNAKMK	Oxidation (M)
1	BN1106_s90B000599.mRNA-1	10.2	161	645.288	1288.56	1287.58	2	LFGMPSTNYDK	Oxidation (M)
1	BN1106_s90B000599.mRNA-1	10.2	161	698.875	1395.74	1395.74	2	NFVNTLVSLFDK
1	BN1106_s90B000599.mRNA-1	10.2	161	706.348	1410.68	1410.79	2	KLSAISLGQGQGPR
1	BN1106_s90B000599.mRNA-1	10.2	161	501.596	1501.77	1500.82	3	DVNVPKFLVDDLK
1	BN1106_s90B000599.mRNA-1	10.2	161	753.407	1504.8	1504.81	2	YSDIIVPTIDTIR
1	BN1106_s90B000599.mRNA-1	10.2	161	516.591	1546.75	1546.74	3	LGESVIPYHDDFR
1	BN1106_s90B000599.mRNA-1	10.2	161	778.88	1555.75	1554.79	2	QPQGNALLLGMGGSGR
1	BN1106_s90B000599.mRNA-1	10.2	161	607.998	1820.97	1820.98	3	IFHELPGVQEVANQIK
1	BN1106_s90B000599.mRNA-1	10.2	161	623.655	1867.94	1868.9	3	VTNAMQDFVTHHLGQR	Oxidation (M)
1	BN1106_s90B000599.mRNA-1	10.2	161	623.655	1867.94	1866.9	3	LYEKPNSIEELTEMR	Oxidation (M)
1	BN1106_s90B000599.mRNA-1	10.2	161	623.957	1868.85	1867.88	3	SMNDLILREMVQMEK	2 Oxidation (M)
1	BN1106_s90B000599.mRNA-1	10.2	161	639.007	1914	1914	3	ANLHTVITMSPIGEIFR	Oxidation (M)
1	BN1106_s90B000599.mRNA-1	10.2	161	497.488	1985.92	1985.98	4	NDITEVRAMMRPPEGVR	Oxidation (M)
1	BN1106_s90B000599.mRNA-1	10.2	161	734.381	2200.12	2199.05	3	SDKVTNAMQDFVTHHLGQR	Oxidation (M)
1	BN1106_s90B000599.mRNA-1	10.2	161	1021.53	3061.58	3061.58	3	FVMEGISSAENPLLEAVGIHEPPVELLR	Oxidation (M)
1	BN1106_s3033B000087.mRNA-1	38.1	159	463.305	924.596	924.601	2	IVAALPTIK
1	BN1106_s3033B000087.mRNA-1	38.1	159	487.709	973.404	973.451	2	FHVEEEGK
1	BN1106_s3033B000087.mRNA-1	38.1	159	522.326	1042.64	1042.64	2	VSDKIQLIK
1	BN1106_s3033B000087.mRNA-1	38.1	159	542.304	1082.59	1082.6	2	ELPGVVALTNA
1	BN1106_s3033B000087.mRNA-1	38.1	159	551.248	1100.48	1099.66	2	KLSIANVDLK
1	BN1106_s3033B000087.mRNA-1	38.1	159	561.283	1120.55	1120.54	2	AAMDAVVEATK	Oxidation (M)
1	BN1106_s3033B000087.mRNA-1	38.1	159	706.877	1411.74	1411.67	2	AHASMVGCNLPQK
1	BN1106_s3033B000087.mRNA-1	38.1	159	817.441	1632.87	1633.78	2	LGDVYVNDAFGTAHR
1	BN1106_s3033B000087.mRNA-1	38.1	159	556.982	1667.92	1667.92	3	KVEIHLPVDFVTGSK
1	BN1106_s3033B000087.mRNA-1	38.1	159	841.425	1680.84	1681.83	2	FAGGTKAAMDAVVEATK	Oxidation (M)
1	BN1106_s3033B000087.mRNA-1	38.1	159	580.004	1736.99	1736.99	3	ALENPARPFLAIIGGAK
1	BN1106_s3033B000087.mRNA-1	38.1	159	585.3	1752.88	1752.82	3	TIVWNGPMGVFEMEK	Oxidation (M)
1	BN1106_s3033B000087.mRNA-1	38.1	159	996.506	1991	1990.99	2	SLFDEPGAAIVDEVMALAK	Oxidation (M)
1	BN1106_s584B000348.mRNA-1	6.3	149	520.778	1039.54	1039.55	2	FTQLFTQR
1	BN1106_s584B000348.mRNA-1	6.3	149	566.821	1131.63	1131.63	2	DLAFGNIVVGK
1	BN1106_s584B000348.mRNA-1	6.3	149	880.96	1759.91	1759.91	2	LNVQENVETFLGELR
1	BN1106_s2879B000106.mRNA-1	42.7	148	504.759	1007.5	1007.51	2	YWQLAEAK
1	BN1106_s2879B000106.mRNA-1	42.7	148	559.778	1117.54	1117.54	2	ATACLEPTQK
1	BN1106_s2879B000106.mRNA-1	42.7	148	637.832	1273.65	1273.64	2	RATACLEPTQK
1	BN1106_s2879B000106.mRNA-1	42.7	148	749.366	1496.72	1496.72	2	DTTFGAALLMANEK	Oxidation (M)
1	BN1106_s2879B000106.mRNA-1	42.7	148	645.991	1934.95	1935.05	3	EIKVALTATPEAYAVFGR
1	BN1106_s2879B000106.mRNA-1	42.7	148	837.72	2510.14	2510.14	3	AMEEMNSGFINPIADTLNQDIR	2 Oxidation (M)
1	BN1106_s2296B000149.mRNA-1	29.7	136	565.801	1129.59	1128.55	2	DYGFSLQATK
1	BN1106_s2296B000149.mRNA-1	29.7	136	481.93	1442.77	1442.77	3	NQVTLLVLDSDAR
1	BN1106_s2296B000149.mRNA-1	29.7	136	685.753	2054.24	2054.06	3	VGHFISDVDPLSPAFAGGLR
1	BN1106_s435B000242.mRNA-1	18.9	132	478.742	955.469	955.468	2	ISFLMSDK	Oxidation (M)
1	BN1106_s435B000242.mRNA-1	18.9	132	495.759	989.504	990.503	2	AVMNSSRAR
1	BN1106_s435B000242.mRNA-1	18.9	132	548.286	1094.56	1094.56	2	EVNQTTYIK
1	BN1106_s435B000242.mRNA-1	18.9	132	564.304	1126.59	1126.6	2	TDIALPGIGDR
1	BN1106_s435B000242.mRNA-1	18.9	132	565.297	1128.58	1128.58	2	NTTIPEELGR
1	BN1106_s435B000242.mRNA-1	18.9	132	692.842	1383.67	1383.67	2	TGTLTQNEMVFK	Oxidation (M)
1	BN1106_s435B000242.mRNA-1	18.9	132	469.566	1405.67	1405.67	3	QNIHSFEGTFAR
1	BN1106_s435B000242.mRNA-1	18.9	132	744.354	1486.69	1486.74	2	MAEAVMAVARSHAK	Oxidation (M)
1	BN1106_s435B000242.mRNA-1	18.9	132	748.383	2242.13	2242.13	3	LHLGSVAFAPDSMEEVVQGLK	Oxidation (M)
1	BN1106_s521B000167.mRNA-1	12.8	132	452.25	902.486	902.482	2	GIVVSTGDR
1	BN1106_s521B000167.mRNA-1	12.8	132	495.25	988.486	988.482	2	TVDDIAAER
1	BN1106_s521B000167.mRNA-1	12.8	132	495.768	989.522	989.591	2	IIFDNLKK
1	BN1106_s521B000167.mRNA-1	12.8	132	544.301	1086.59	1086.59	2	LIIVEGCQR
1	BN1106_s521B000167.mRNA-1	12.8	132	579.298	1156.58	1156.6	2	AAVPDAVAKCR
1	BN1106_s521B000167.mRNA-1	12.8	132	585.3	1168.58	1168.58	2	ISLEELYMR	Oxidation (M)
1	BN1106_s521B000167.mRNA-1	12.8	132	590.299	1178.58	1178.58	2	MIPQTAMVTR	2 Oxidation (M)
1	BN1106_s521B000167.mRNA-1	12.8	132	610.317	1218.62	1218.62	2	VAEIPFNSTNK
1	BN1106_s521B000167.mRNA-1	12.8	132	466.584	1396.73	1396.74	3	VIMVTGDHPITAK	Oxidation (M)
1	BN1106_s521B000167.mRNA-1	12.8	132	501.596	1501.77	1501.83	3	ILDRCSTILLNGK
1	BN1106_s521B000167.mRNA-1	12.8	132	876.491	1750.97	1750.97	2	IEAPAEALVVGDLIDVK
1	BN1106_s1819B000120.mRNA-1	13.9	123	558.805	1115.6	1115.6	2	DLLQDPFLR
1	BN1106_s1819B000120.mRNA-1	13.9	123	653.351	1304.69	1304.69	2	DLIISEIEVMK	Oxidation (M)
1	BN1106_s1819B000120.mRNA-1	13.9	123	752.393	1502.77	1502.78	2	AGSLSNLCALIDAAK
1	BN1106_s3994B000079.mRNA-2	27.5	123	601.335	1200.65	1200.66	2	EDVAEVVTVIK
1	BN1106_s3994B000079.mRNA-2	27.5	123	778.938	1555.86	1555.87	2	TLLYGGIFLYPATK
1	BN1106_s18772B000008.mRNA-1	21.5	116	537.78	1073.55	1073.54	2	GVNASADELAK
1	BN1106_s18772B000008.mRNA-1	21.5	116	547.761	1093.51	1093.52	2	DAAAGTSAFQR
1	BN1106_s18772B000008.mRNA-1	21.5	116	651.356	1300.7	1300.7	2	TQLDSLAGVIER
1	BN1106_s18772B000008.mRNA-1	21.5	116	653.351	1304.69	1304.69	2	EIIDLEGIFEK
1	BN1106_s1081B000242.mRNA-1	15.4	112	487.295	972.574	973.563	2	LLLTCAGVK
1	BN1106_s1081B000242.mRNA-1	15.4	112	542.256	1082.5	1083.5	2	YQESMAIAR	Oxidation (M)
1	BN1106_s1081B000242.mRNA-1	15.4	112	596.804	1191.59	1191.6	2	LVSESLESSGGK
1	BN1106_s1081B000242.mRNA-1	15.4	112	457.49	1825.93	1825.93	4	LVSESLESSGGKHVAGNR
1	BN1106_s4413B000122.mRNA-1	15.6	111	575.298	1148.58	1148.61	2	TATTMSPSLLK
1	BN1106_s4413B000122.mRNA-1	15.6	111	629.835	1257.65	1258.62	2	QAEAACNRIAR
1	BN1106_s4413B000122.mRNA-1	15.6	111	646.295	1290.57	1290.57	2	VEGSDEWGVDAK
1	BN1106_s4413B000122.mRNA-1	15.6	111	794.921	1587.83	1587.83	2	LLTPLPDGAYWTGGK
1	BN1106_s4413B000122.mRNA-1	15.6	111	719.672	2155.99	2155.98	3	YQSEGGELGTSMLSEFLHR	Oxidation (M)
1	BN1106_s793B000176.mRNA-1	7	111	537.295	1072.58	1072.58	2	DVNDAIVSIK
1	BN1106_s793B000176.mRNA-1	7	111	799.886	1597.76	1597.76	2	TIQFVDWCPTGFK
1	BN1106_s793B000176.mRNA-1	7	111	858.462	1714.91	1714.91	2	AVFIDLEPSVIDEIR
1	BN1106_s793B000176.mRNA-1	7	111	585.3	1752.88	1753.86	3	RTIQFVDWCPTGFK
1	BN1106_s1995B000316.mRNA-1	8.7	109	453.238	904.461	904.469	2	VLIEEMR	Oxidation (M)
1	BN1106_s1995B000316.mRNA-1	8.7	109	472.258	942.502	942.502	2	TELPENLK
1	BN1106_s1995B000316.mRNA-1	8.7	109	493.784	985.554	986.514	2	TEPLRESR
1	BN1106_s1995B000316.mRNA-1	8.7	109	501.783	1001.55	1001.55	2	VLTLASNER
1	BN1106_s1995B000316.mRNA-1	8.7	109	507.224	1012.43	1012.47	2	YDTDSATLK
1	BN1106_s1995B000316.mRNA-1	8.7	109	514.261	1026.51	1026.61	2	LVITPLTDR
1	BN1106_s1995B000316.mRNA-1	8.7	109	520.778	1039.54	1038.52	2	ALSDYLETK
1	BN1106_s1995B000316.mRNA-1	8.7	109	524.311	1046.61	1046.53	2	VETPLMETK
1	BN1106_s1995B000316.mRNA-1	8.7	109	557.814	1113.61	1113.68	2	DIVGKLITQK
1	BN1106_s1995B000316.mRNA-1	8.7	109	563.776	1125.54	1124.54	2	DIPTYMELK	Oxidation (M)
1	BN1106_s1995B000316.mRNA-1	8.7	109	572.79	1143.57	1142.66	2	TLQHTFRIK
1	BN1106_s1995B000316.mRNA-1	8.7	109	611.353	1220.69	1220.77	2	INLNLPLLRR
1	BN1106_s1995B000316.mRNA-1	8.7	109	614.414	1226.81	1227.64	2	QLEQLAGQWR
1	BN1106_s1995B000316.mRNA-1	8.7	109	615.276	1228.54	1229.53	2	LGSEHSGEGSDR
1	BN1106_s1995B000316.mRNA-1	8.7	109	617.821	1233.63	1233.64	2	VILCFSPVGDK
1	BN1106_s1995B000316.mRNA-1	8.7	109	656.292	1310.57	1311.67	2	FNSLSEEFIVK
1	BN1106_s1995B000316.mRNA-1	8.7	109	657.855	1313.7	1312.72	2	KFITLYQLCK
1	BN1106_s1995B000316.mRNA-1	8.7	109	666.342	1330.67	1329.69	2	SVDDIEDLRLR
1	BN1106_s1995B000316.mRNA-1	8.7	109	677.392	1352.77	1353.62	2	MIDMSDVEAAIK	2 Oxidation (M)
1	BN1106_s1995B000316.mRNA-1	8.7	109	680.384	1358.75	1358.76	2	VVQLQELFEVR
1	BN1106_s1995B000316.mRNA-1	8.7	109	881.456	1760.9	1762	2	LIPSLLNPQIDPFAPK
1	BN1106_s1995B000316.mRNA-1	8.7	109	603.314	1806.92	1807.95	3	LFDQLDNRMSTIVLK	Oxidation (M)
1	BN1106_s1995B000316.mRNA-1	8.7	109	631.979	1892.92	1894	3	MAVILEVNKSAYANPFK
1	BN1106_s1995B000316.mRNA-1	8.7	109	888.131	2661.37	2661.37	3	LVTEDMAVFLGLISDLFPNLDAPR	Oxidation (M)
1	BN1106_s98B000759.mRNA-1	16.8	109	451.259	900.503	900.539	2	NIQKTGLK
1	BN1106_s98B000759.mRNA-1	16.8	109	463.276	924.538	923.508	2	LTSFLTSR
1	BN1106_s98B000759.mRNA-1	16.8	109	516.776	1031.54	1031.54	2	EAVVVMGGVR	Oxidation (M)
1	BN1106_s98B000759.mRNA-1	16.8	109	521.745	1041.47	1042.64	2	TIGGAAVLTIK
1	BN1106_s98B000759.mRNA-1	16.8	109	623.821	1245.63	1244.69	2	EAVVVMGGVRTK
1	BN1106_s98B000759.mRNA-1	16.8	109	630.864	1259.71	1260.69	2	EAVVVMGGVRTK	Oxidation (M)
1	BN1106_s98B000759.mRNA-1	16.8	109	689.837	1377.66	1377.66	2	SLFPCQDTPSVK
1	BN1106_s98B000759.mRNA-1	16.8	109	643.691	1928.05	1928.07	3	AHPPLILDANELSIQAVK
1	BN1106_s98B000759.mRNA-1	16.8	109	1058.02	2114.02	2114.03	2	TSPNSSALQWLEPELTADR
1	BN1106_s500B000161.mRNA-1	10.3	93	602.317	1202.62	1202.63	2	TGNLSSLINER
1	BN1106_s500B000161.mRNA-1	10.3	93	705.901	1409.79	1408.72	2	RGLANSSGLFTMR
1	BN1106_s500B000161.mRNA-1	10.3	93	487.277	1458.81	1458.81	3	ETKPPYETLLLR
1	BN1106_s2003B000172.mRNA-1	20	92	664.283	1326.55	1326.69	2	KMIYAASTDAIK	Oxidation (M)
1	BN1106_s2003B000172.mRNA-1	20	92	828.916	1655.82	1655.82	2	SATFSDFIQDLVSAR
1	BN1106_s227B000504.mRNA-1	14.7	91	516.259	1030.5	1030.62	2	WVTLGTVKK
1	BN1106_s227B000504.mRNA-1	14.7	91	583.298	1164.58	1164.56	2	EYQMPNVIR	Oxidation (M)
1	BN1106_s227B000504.mRNA-1	14.7	91	873.441	1744.87	1744.87	2	SPDTQEVLLSDLCIR
1	BN1106_s1985B000403.mRNA-1	8.6	89	804.958	1607.9	1607.9	2	LAGSLLWPLTDAPVR
1	BN1106_s1985B000403.mRNA-1	8.6	89	656.756	1967.25	1967.09	3	QVVELDGVLGQLLSGLEAK
1	BN1106_s204B000249.mRNA-1	15.6	89	454.25	906.484	906.492	2	QYQTLVR
1	BN1106_s204B000249.mRNA-1	15.6	89	477.739	953.464	952.45	2	TGAADDYLK
1	BN1106_s204B000249.mRNA-1	15.6	89	478.742	955.469	955.56	2	LEWKRPK
1	BN1106_s204B000249.mRNA-1	15.6	89	520.761	1039.51	1039.51	2	AEFFVGGASR
1	BN1106_s204B000249.mRNA-1	15.6	89	553.273	1104.53	1104.53	2	MEFNPNLPK	Oxidation (M)
1	BN1106_s204B000249.mRNA-1	15.6	89	569.767	1137.52	1136.59	2	AIGKSAFSNSR
1	BN1106_s204B000249.mRNA-1	15.6	89	586.799	1171.58	1172.59	2	FKLMMSVASK	2 Oxidation (M)
1	BN1106_s204B000249.mRNA-1	15.6	89	594.787	1187.56	1187.55	2	NVNAGGCINNR
1	BN1106_s204B000249.mRNA-1	15.6	89	689.837	1377.66	1378.71	2	EALITAGYNVSNK
1	BN1106_s204B000249.mRNA-1	15.6	89	731.939	1461.86	1461.73	2	FGQWVEVLVDDR
1	BN1106_s204B000249.mRNA-1	15.6	89	734.364	2200.07	2199.98	3	LAFMHSSEGDEFWSALTEK	Oxidation (M)
1	BN1106_s4998B000033.mRNA-1	11.1	88	511.777	1021.54	1021.54	2	LLVEETYR
1	BN1106_s4998B000033.mRNA-1	11.1	88	729.362	1456.71	1456.71	2	VAASGDNFQVFFR
1	BN1106_s4998B000033.mRNA-1	11.1	88	841.425	1680.84	1681.86	2	EFFEDIGFPIVIEK
1	BN1106_s4998B000033.mRNA-1	11.1	88	672.971	2015.89	2016.02	3	DYKEFFEDIGFPIVIGK
1	BN1106_s4998B000033.mRNA-1	11.1	88	921.077	2760.21	2759.45	3	EFFEDIGFPIVIAKHILQCTINR
1	BN1106_s1136B000209.mRNA-1	12.2	87	454.738	907.461	908.427	2	ALMQDTSK	Oxidation (M)
1	BN1106_s1136B000209.mRNA-1	12.2	87	571.831	1141.65	1141.65	2	LNLNELLASR
1	BN1106_s1136B000209.mRNA-1	12.2	87	615.838	1229.66	1230.7	2	QIEMLQKTLK
1	BN1106_s1136B000209.mRNA-1	12.2	87	623.821	1245.63	1246.7	2	QIEMLQKTLK	Oxidation (M)
1	BN1106_s1136B000209.mRNA-1	12.2	87	724.443	1446.87	1447.76	2	LIEEGNKLFEEK
1	BN1106_s305B000349.mRNA-1	10.6	85	504.759	1007.5	1008.44	2	EALQDMMR	Oxidation (M)
1	BN1106_s305B000349.mRNA-1	10.6	85	580.774	1159.53	1159.62	2	KSLDESIAAAR
1	BN1106_s305B000349.mRNA-1	10.6	85	619.309	1236.6	1235.58	2	EALQDMMRAR	Oxidation (M)
1	BN1106_s305B000349.mRNA-1	10.6	85	635.361	1268.71	1269.69	2	ASVLADLPDTLR
1	BN1106_s305B000349.mRNA-1	10.6	85	558.288	1671.84	1671.9	3	IALKLHHAQMQPNR	Oxidation (M)
1	BN1106_s305B000349.mRNA-1	10.6	85	839.007	1676	1675.86	2	MQANEPLSLFGVLNK	Oxidation (M)
1	BN1106_s305B000349.mRNA-1	10.6	85	668.334	2001.98	2003.18	3	GLVVLVITAIVNAAHLDGTK
1	BN1106_s7572B000046.mRNA-1	16.2	85	476.25	950.486	950.49	2	NMFSLVPK	Oxidation (M)
1	BN1106_s7572B000046.mRNA-1	16.2	85	514.817	1027.62	1026.64	2	LNLISIGVAK
1	BN1106_s7572B000046.mRNA-1	16.2	85	537.79	1073.57	1073.57	2	TGLTILEDGR
1	BN1106_s7572B000046.mRNA-1	16.2	85	564.304	1126.59	1126.62	2	DGILSVEAPVK
1	BN1106_s7572B000046.mRNA-1	16.2	85	594.787	1187.56	1188.62	2	NVGTIYFFTK
1	BN1106_s7572B000046.mRNA-1	16.2	85	474.577	1420.71	1420.71	3	TVYLPDKVDDEK
1	BN1106_s7572B000046.mRNA-1	16.2	85	744.764	2231.27	2232.28	3	ATAVPILGDPDRLNLISIGVAK
1	BN1106_s7572B000046.mRNA-1	16.2	85	778.703	2333.09	2333.09	3	GYSDEMIPFGGLGNTQLDYLK	Oxidation (M)
1	BN1106_s2101B000084.mRNA-4	67.6	84	642.897	1283.78	1283.78	2	ITEVITILLNR
1	BN1106_s2101B000084.mRNA-4	67.6	84	451.23	1350.67	1351.68	3	MAYLAKDNLGEK
1	BN1106_s606B000244.mRNA-1	9.3	84	502.276	1002.54	1002.54	2	VWDELTIK
1	BN1106_s606B000244.mRNA-1	9.3	84	575.298	1148.58	1148.59	2	ATTLVPASSMR	Oxidation (M)
1	BN1106_s606B000244.mRNA-1	9.3	84	919.973	1837.93	1837.94	2	GNLNEILDALNSGLPDAL
1	BN1106_s925B000539.mRNA-1	13	83	452.219	902.423	902.421	2	FDLMYAK	Oxidation (M)
1	BN1106_s925B000539.mRNA-1	13	83	452.736	903.457	903.455	2	EDLASLEK
1	BN1106_s925B000539.mRNA-1	13	83	556.26	1110.51	1110.5	2	EFIDAVMDR	Oxidation (M)
1	BN1106_s925B000539.mRNA-1	13	83	664.827	1327.64	1328.68	2	LNAKFDLMYAK	Oxidation (M)
1	BN1106_s925B000539.mRNA-1	13	83	669.822	1337.63	1338.66	2	ALCMLSSTTAIR	Oxidation (M)
1	BN1106_s925B000539.mRNA-1	13	83	683.328	1364.64	1365.67	2	EFIDAVMDRVR	Oxidation (M)
1	BN1106_s925B000539.mRNA-1	13	83	729.437	1456.86	1456.86	2	IIAQVVSSITASLR
1	BN1106_s925B000539.mRNA-1	13	83	740.866	1479.72	1478.77	2	RALCMLSSTTAIR
1	BN1106_s4560B000072.mRNA-1	7.3	80	521.745	1041.47	1041.48	2	YQDPTYQK
1	BN1106_s4560B000072.mRNA-1	7.3	80	656.292	1965.85	1965.88	3	SMTEAFNKYQDPTYQK	Oxidation (M)
1	BN1106_s1498B000257.mRNA-1	7	77	481.234	960.454	960.451	2	SVEDEINR
1	BN1106_s1498B000257.mRNA-1	7	77	517.262	1032.51	1033.57	2	TIVATRMSR
1	BN1106_s1498B000257.mRNA-1	7	77	525.284	1048.55	1049.57	2	TIVATRMSR	Oxidation (M)
1	BN1106_s1498B000257.mRNA-1	7	77	553.291	1104.57	1104.58	2	SLTGVISDASR
1	BN1106_s1498B000257.mRNA-1	7	77	615.838	1229.66	1229.66	2	QIEAISVESVR
1	BN1106_s1498B000257.mRNA-1	7	77	710.814	1419.61	1419.72	2	AIDVICAASPFTR
1	BN1106_s1498B000257.mRNA-1	7	77	546.283	1635.83	1635.8	3	HTIPIQSDRPDDSR
1	BN1106_s1572B000219.mRNA-1	8.6	76	459.237	916.459	917.439	2	LNVQCER
1	BN1106_s1572B000219.mRNA-1	8.6	76	471.29	940.566	941.533	2	WPVSLVNK
1	BN1106_s1572B000219.mRNA-1	8.6	76	472.258	942.502	943.516	2	MIPELIGR	Oxidation (M)
1	BN1106_s1572B000219.mRNA-1	8.6	76	582.799	1163.58	1163.59	2	ELVSGIMQSGK	Oxidation (M)
1	BN1106_s1572B000219.mRNA-1	8.6	76	622.336	1242.66	1242.66	2	DGLNLDTLLNR
1	BN1106_s1572B000219.mRNA-1	8.6	76	683.328	1364.64	1364.64	2	ELVSGGEFQPMR	Oxidation (M)
1	BN1106_s1572B000219.mRNA-1	8.6	76	813.471	2437.39	2437.39	3	ISLVHQLTELQLVAYELSLLR
1	BN1106_s626B000339.mRNA-1	5.5	74	479.767	957.519	957.561	2	LSLNGKQAK
1	BN1106_s626B000339.mRNA-1	5.5	74	576.295	1150.58	1150.57	2	VTDENWLFK
1	BN1106_s626B000339.mRNA-1	5.5	74	649.394	1296.77	1296.78	2	ASIVQLVQAGLAK
1	BN1106_s626B000339.mRNA-1	5.5	74	761.926	1521.84	1521.84	2	TPGIAGEPVGLVIDGK
1	BN1106_s626B000339.mRNA-1	5.5	74	881.456	1760.9	1760.89	2	QLDPAEYNSLLTELR
1	BN1106_s626B000339.mRNA-1	5.5	74	479.262	1913.02	1914.07	4	HVRTPGIAGEPVGLVIDGK
1	BN1106_s925B000547.mRNA-1	18.4	74	556.26	1110.51	1110.5	2	EFIDAVMDR	Oxidation (M)
1	BN1106_s925B000547.mRNA-1	18.4	74	682.328	1362.64	1363.69	2	EFIDAVMDRIR
1	BN1106_s925B000547.mRNA-1	18.4	74	866.459	1730.9	1730.91	2	TVFIDLEPTVVDEVR
1	BN1106_s2507B000140.mRNA-1	11.3	73	496.828	991.641	991.494	2	GAVVIMACR	Oxidation (M)
1	BN1106_s2507B000140.mRNA-1	11.3	73	559.778	1117.54	1118.6	2	MPDTKGLITK	Oxidation (M)
1	BN1106_s2507B000140.mRNA-1	11.3	73	758.92	1515.83	1515.83	2	IDFLINNAGLALDK
1	BN1106_s1307B000310.mRNA-1	5	68	505.749	1009.48	1010.51	2	IVSSEHPSR
1	BN1106_s1307B000310.mRNA-1	5	68	536.312	1070.61	1070.63	2	GISPVISSAIK
1	BN1106_s1307B000310.mRNA-1	5	68	628.275	1254.54	1253.57	2	GSMPLVSDGYGR	Oxidation (M)
1	BN1106_s1307B000310.mRNA-1	5	68	785.907	1569.8	1570.83	2	ALKNLQEEQTEIR
1	BN1106_s1307B000310.mRNA-1	5	68	580.004	1736.99	1736.9	3	LAQNSGQSGKPMAPVPR
1	BN1106_s1307B000310.mRNA-1	5	68	788.765	2363.27	2363.27	3	ILVPEDVPLIWSTIEDANALR
1	BN1106_s1908B000177.mRNA-1	15.1	68	499.751	997.488	997.487	2	EVFEFATR
1	BN1106_s1908B000177.mRNA-1	15.1	68	531.293	1060.57	1060.51	2	DLRNDEATK
1	BN1106_s1908B000177.mRNA-1	15.1	68	648.334	1294.65	1294.66	2	IGALAYLECSAK
1	BN1106_s1191B000313.mRNA-1	19.1	67	486.285	970.555	970.556	2	AGQGIAVSIR
1	BN1106_s1191B000313.mRNA-1	19.1	67	556.26	1110.51	1110.5	2	METSIPDFR	Oxidation (M)
1	BN1106_s1191B000313.mRNA-1	19.1	67	579.758	1157.5	1158.54	2	FSANVMMSLK	2 Oxidation (M)
1	BN1106_s1191B000313.mRNA-1	19.1	67	626.352	1250.69	1250.69	2	FAAESLLLMLK	Oxidation (M)
1	BN1106_s1191B000313.mRNA-1	19.1	67	635.878	1269.74	1269.74	2	AIFTLPAALTPR
1	BN1106_s1191B000313.mRNA-1	19.1	67	546.283	1635.83	1635.81	3	TQDTNSEVIFIVDR
1	BN1106_s1191B000313.mRNA-1	19.1	67	859.486	1716.96	1716.79	2	SETMRVLNCAMHPR	Oxidation (M)
1	BN1106_s1191B000313.mRNA-1	19.1	67	919.469	2755.39	2755.39	3	ATDFQHSLEANLGGTELLPALNAAFR
1	BN1106_s1191B000313.mRNA-1	19.1	67	768.886	3071.52	3070.41	4	EGYENGSVSGGICPYTIKFSANVMMSLK	2 Oxidation (M)
1	BN1106_s2349B000191.mRNA-1	12.5	65	593.772	1185.53	1185.53	2	LDGGYESGFNK
1	BN1106_s2349B000191.mRNA-1	12.5	65	624.322	1246.63	1246.63	2	TVELDSLLDDK
1	BN1106_s2349B000191.mRNA-1	12.5	65	638.329	1274.64	1274.65	2	FFSGDSYVILK
1	BN1106_s2349B000191.mRNA-1	12.5	65	713.851	1425.69	1425.69	2	ASQYLQFIEGDR
1	BN1106_s2349B000191.mRNA-1	12.5	65	676.66	2026.96	2028	3	LDGGYESGFNKVKPNEFK
1	BN1106_s2677B000056.mRNA-1	18.2	64	557.757	1113.5	1113.5	2	DMTFVEQTK	Oxidation (M)
1	BN1106_s2677B000056.mRNA-1	18.2	64	613.287	1836.84	1835.96	3	MSYPVTTQPGFPVIKR	Oxidation (M)
1	BN1106_s3313B000078.mRNA-1	34.7	62	458.755	915.495	916.498	2	LANDAKSAK
1	BN1106_s3313B000078.mRNA-1	34.7	62	472.746	943.478	942.471	2	GNLPNCLR
1	BN1106_s3313B000078.mRNA-1	34.7	62	502.743	1003.47	1004.6	2	VKAAFTIQK
1	BN1106_s3313B000078.mRNA-1	34.7	62	553.291	1104.57	1105.42	2	NEGFMSMMK	2 Oxidation (M)
1	BN1106_s3313B000078.mRNA-1	34.7	62	559.803	1117.59	1117.59	2	TEGILPFWR
1	BN1106_s3313B000078.mRNA-1	34.7	62	561.308	1120.6	1121.42	2	NEGFMSMMK	3 Oxidation (M)
1	BN1106_s3313B000078.mRNA-1	34.7	62	565.801	1129.59	1130.48	2	MMMTSGQAVK	3 Oxidation (M)
1	BN1106_s3313B000078.mRNA-1	34.7	62	574.307	1146.6	1146.6	2	GVAGGGVLAGFDK
1	BN1106_s3313B000078.mRNA-1	34.7	62	616.819	1231.62	1232.62	2	SSIDCAAQILR
1	BN1106_s3313B000078.mRNA-1	34.7	62	628.839	1255.66	1254.59	2	RMMMTSGQAVK	Oxidation (M)
1	BN1106_s3313B000078.mRNA-1	34.7	62	680.86	1359.7	1359.71	2	LLIQNQDEMIK	Oxidation (M)
1	BN1106_s3313B000078.mRNA-1	34.7	62	703.82	1405.63	1405.64	2	MMMTSGQAVKYK	2 Oxidation (M)
1	BN1106_s3313B000078.mRNA-1	34.7	62	474.577	1420.71	1421.77	3	GVAGGGVLAGFDKFK
1	BN1106_s3313B000078.mRNA-1	34.7	62	723.876	1445.74	1445.73	2	YFPTQALNFAFK
1	BN1106_s3313B000078.mRNA-1	34.7	62	794.921	1587.83	1586.87	2	VKLLIQNQDEMIK	Oxidation (M)
1	BN1106_s2407B000104.mRNA-1	18.7	59	485.289	968.563	968.566	2	VLGTPEVVR
1	BN1106_s2407B000104.mRNA-1	18.7	59	493.25	984.485	984.488	2	IGPEPTTDR
1	BN1106_s2407B000104.mRNA-1	18.7	59	527.764	1053.51	1053.43	2	WFAEACDR
1	BN1106_s2407B000104.mRNA-1	18.7	59	620.822	1239.63	1239.68	2	LILEGNELPSR
1	BN1106_s2407B000104.mRNA-1	18.7	59	633.789	1265.56	1264.57	2	ADSVDSQQLMR	Oxidation (M)
1	BN1106_s2407B000104.mRNA-1	18.7	59	673.838	1345.66	1345.67	2	DLQTLPANATMR	Oxidation (M)
1	BN1106_s2407B000104.mRNA-1	18.7	59	676.858	1351.7	1351.7	2	LFELEAQDLFK
1	BN1106_s2407B000104.mRNA-1	18.7	59	497.642	1489.91	1489.76	3	LAKEQLTSMEQGR
1	BN1106_s4479B000057.mRNA-1	15.5	58	517.786	1033.56	1033.56	2	LTQSVAIMR	Oxidation (M)
1	BN1106_s4479B000057.mRNA-1	15.5	58	553.291	1104.57	1105.53	2	YIADKHGMR	Oxidation (M)
1	BN1106_s4479B000057.mRNA-1	15.5	58	615.31	1228.61	1228.55	2	HGMLGSTPEER	Oxidation (M)
1	BN1106_s4479B000057.mRNA-1	15.5	58	669.822	1337.63	1337.63	2	ISMIEGAAMDLR	2 Oxidation (M)
1	BN1106_s4479B000057.mRNA-1	15.5	58	709.357	2125.05	2125.04	3	LLLEYLGEEYEEHLYGR
1	BN1106_s4479B000057.mRNA-1	15.5	58	763.445	2287.31	2287.26	3	CIFSLKPKLLTLVGSTPEER
1	BN1106_s617B000558.mRNA-1	11	58	715.9	1429.78	1429.69	2	DFDQVIFDYLR
1	BN1106_s617B000558.mRNA-1	11	58	731.366	1460.72	1460.71	2	EATTTLNADEAVAR
1	BN1106_s617B000558.mRNA-1	11	58	583.548	2330.16	2330.21	4	DGSLLPKDPPYHVAFVSIGYR
1	BN1106_s3353B000056.mRNA-1	18.8	55	513.758	1025.5	1025.5	2	TTVFSESQK
1	BN1106_s3353B000056.mRNA-1	18.8	55	540.289	1078.56	1078.57	2	IDITVYEAR
1	BN1106_s3353B000056.mRNA-1	18.8	55	623.821	1245.63	1245.63	2	QLTLDSNAQTR
1	BN1106_s3353B000056.mRNA-1	18.8	55	712.835	1423.66	1423.66	2	TYPVGELCAVCR
1	BN1106_s3353B000056.mRNA-1	18.8	55	787.412	1572.81	1572.81	2	LPLVNVNQEEYAGK
1	BN1106_s3353B000056.mRNA-1	18.8	55	683.682	2048.02	2046.97	3	NEIVNPYFNEKMSFSTK
1	BN1106_s1614B000280.mRNA-1	42.9	54	463.276	924.538	925.476	2	TISLSDYK
1	BN1106_s1614B000280.mRNA-1	42.9	54	507.776	1013.54	1013.54	2	TIVPTPDGSK
1	BN1106_s1614B000280.mRNA-1	42.9	54	627.848	1253.68	1253.68	2	QITVNDRPVGR
1	BN1106_s1614B000280.mRNA-1	42.9	54	602.317	1803.93	1803.03	3	MLSSSLIIVLIASWVR	Oxidation (M)
1	BN1106_s1614B000280.mRNA-1	42.9	54	528.264	2636.28	2636.28	5	LLDAFIFHEEHGEVCPANWKPK
1	BN1106_s2165B000367.mRNA-1	5.1	54	453.257	904.5	904.502	2	GLVDFINK
1	BN1106_s2165B000367.mRNA-1	5.1	54	514.261	1026.51	1027.64	2	LVEALSLKR
1	BN1106_s2165B000367.mRNA-1	5.1	54	514.261	1026.51	1027.64	2	RLVEALSLK
1	BN1106_s2165B000367.mRNA-1	5.1	54	533.774	1065.53	1064.54	2	MSELTEIVK	Oxidation (M)
1	BN1106_s2165B000367.mRNA-1	5.1	54	555.848	1109.68	1110.63	2	KPCVLNKPR
1	BN1106_s2165B000367.mRNA-1	5.1	54	611.33	1220.65	1220.65	2	YATNALTAAAVR
1	BN1106_s2165B000367.mRNA-1	5.1	54	490.607	1468.8	1467.63	3	AVNDVMNSNMSMR
1	BN1106_s2165B000367.mRNA-1	5.1	54	738.375	1474.74	1473.75	2	ASASSTAGPMVTPGLK
1	BN1106_s1875B000140.mRNA-1	60	51	478.791	955.567	954.55	2	GGIIEPTLR
1	BN1106_s1875B000140.mRNA-1	60	51	534.313	1066.61	1066.61	2	ESTLHLVLR
1	BN1106_s1875B000140.mRNA-1	60	51	838.891	1675.77	1676.85	2	TITLEVESSDTNIQK
1	BN1106_s1630B000272.mRNA-1	20	50	465.273	928.532	928.499	2	LSNRFHR
1	BN1106_s1630B000272.mRNA-1	20	50	508.771	1015.53	1015.54	2	AEALKNSAGR
1	BN1106_s1630B000272.mRNA-1	20	50	615.891	1229.77	1229.67	2	NELWVSLLEK
1	BN1106_s1630B000272.mRNA-1	20	50	646.795	1291.57	1292.64	2	VVIDDYLPMGR	Oxidation (M)
1	BN1106_s1630B000272.mRNA-1	20	50	740.888	1479.76	1479.76	2	EYLPFLDSIDLR
1	BN1106_s1630B000272.mRNA-1	20	50	724.002	2168.98	2169.13	3	AGLVPTHAYAMLDIREVEGK
1	BN1106_s1630B000272.mRNA-1	20	50	747.41	2239.21	2239.1	3	ESPAASSTSSGGYTAEELKVLR
1	BN1106_s1630B000272.mRNA-1	20	50	817.882	3267.5	3268.56	4	RLITNIIYPHQQNGEAVYNPCGMYMVR	2 Oxidation (M)
1	BN1106_s961B000155.mRNA-1	8.5	50	459.267	916.52	916.523	2	AALTEALTK
1	BN1106_s961B000155.mRNA-1	8.5	50	485.814	969.614	969.586	2	INELLQLK
1	BN1106_s961B000155.mRNA-1	8.5	50	495.279	988.543	988.545	2	QFGLQQLR
1	BN1106_s961B000155.mRNA-1	8.5	50	509.754	1017.49	1017.5	2	SEAVAGDLEK
1	BN1106_s961B000155.mRNA-1	8.5	50	620.321	1238.63	1238.63	2	LLEFVGFSGDR
1	BN1106_s961B000155.mRNA-1	8.5	50	582.646	1744.92	1745.97	3	LGVGAFNMMISLLPKR
1	BN1106_s3894B000174.mRNA-1	11.1	49	472.753	943.492	943.497	2	VNQVEDLK
1	BN1106_s3894B000174.mRNA-1	11.1	49	590.299	1178.58	1179.58	2	EADSKDFLQK
1	BN1106_s3894B000174.mRNA-1	11.1	49	634.353	1266.69	1266.69	2	INYDFLELIK
1	BN1106_s3894B000174.mRNA-1	11.1	49	670.346	1338.68	1337.63	2	RMSMIEESPVK	2 Oxidation (M)
1	BN1106_s3894B000174.mRNA-1	11.1	49	712.376	1422.74	1422.74	2	LLVDTASLDWYK
1	BN1106_s3894B000174.mRNA-1	11.1	49	891.953	1781.89	1780.89	2	QEFMLVSATMQDILR
1	BN1106_s3894B000174.mRNA-1	11.1	49	597.557	2386.2	2385.18	4	LAACFLDSMVNLNLAATGYGIR	Oxidation (M)
1	BN1106_s637B000246.mRNA-1	12.5	49	457.773	913.532	913.523	2	SVPTILER
1	BN1106_s637B000246.mRNA-1	12.5	49	673.905	1345.79	1345.8	2	APEPIPIVLVGNK
1	BN1106_s1030B000277.mRNA-1	9.8	48	641.344	1280.67	1280.67	2	YIQLDIYEPK
1	BN1106_s1030B000277.mRNA-1	9.8	48	830.408	1658.8	1658.8	2	IIFELDTQFFNLC
1	BN1106_s253B000145.mRNA-1	15.2	48	472.753	943.492	944.548	2	AEVVRMIK
1	BN1106_s253B000145.mRNA-1	15.2	48	508.273	1014.53	1015.51	2	DPLCVGLSR
1	BN1106_s253B000145.mRNA-1	15.2	48	537.283	1072.55	1072.56	2	ASAAQAASAAVR
1	BN1106_s253B000145.mRNA-1	15.2	48	546.784	1091.55	1092.56	2	VTEFANSGLR
1	BN1106_s253B000145.mRNA-1	15.2	48	596.782	1191.55	1190.64	2	EQALNRIYGK
1	BN1106_s253B000145.mRNA-1	15.2	48	669.375	1336.74	1336.74	2	DILLTFPSLYR
1	BN1106_s253B000145.mRNA-1	15.2	48	715.826	1429.64	1428.76	2	EAGIQVWILTGDK
1	BN1106_s253B000145.mRNA-1	15.2	48	527.59	1579.75	1580.69	3	TDTVDEMDESQLAK
1	BN1106_s253B000145.mRNA-1	15.2	48	800.361	1598.71	1598.75	2	LADYIYQASSPDEK
1	BN1106_s253B000145.mRNA-1	15.2	48	881.456	1760.9	1760.88	2	IRSPTSPGFGVPEDFR
1	BN1106_s253B000145.mRNA-1	15.2	48	747.367	2985.44	2986.5	4	SLPGQEKNSKPRPGTPLMMDALTAEYR
1	BN1106_s258B000276.mRNA-1	36.1	48	494.76	987.505	987.503	2	TITTAYYR
1	BN1106_s258B000276.mRNA-1	36.1	48	516.239	1030.46	1029.58	2	IRTIDIDGK
1	BN1106_s258B000276.mRNA-1	36.1	48	527.249	1052.48	1052.48	2	SGTNVDDAFK
1	BN1106_s258B000276.mRNA-1	36.1	48	536.323	1070.63	1070.63	2	LLLIGDSGVGK
1	BN1106_s258B000276.mRNA-1	36.1	48	470.893	1409.66	1409.65	3	NIDQHANQDVEK
1	BN1106_s258B000276.mRNA-1	36.1	48	799.947	1597.88	1597.78	2	GAMGIMLVYDVTNAK	Oxidation (M)
1	BN1106_s1459B000183.mRNA-1	19.2	47	486.219	970.423	970.418	2	ENFSAMTR	Oxidation (M)
1	BN1106_s1459B000183.mRNA-1	19.2	47	505.749	1009.48	1008.53	2	KLSSAMSAAK	Oxidation (M)
1	BN1106_s1459B000183.mRNA-1	19.2	47	533.282	1064.55	1064.55	2	NEFVTTVQK
1	BN1106_s1459B000183.mRNA-1	19.2	47	668.827	1335.64	1336.72	2	LDHNRATAQIAK
1	BN1106_s1459B000183.mRNA-1	19.2	47	836.787	2507.34	2507.36	3	VIVVGNPANTNALIMMKNAPSIPK	Oxidation (M)
1	BN1106_s3937B000101.mRNA-1	31.8	46	464.777	927.54	927.539	2	QIQEILGK
1	BN1106_s3937B000101.mRNA-1	31.8	46	473.263	944.511	945.543	2	IMKAQALR	Oxidation (M)
1	BN1106_s3937B000101.mRNA-1	31.8	46	476.234	950.453	950.453	2	AAYEPLCK
1	BN1106_s3937B000101.mRNA-1	31.8	46	515.255	1542.74	1542.74	3	EGLQLPEDEEEKK
1	BN1106_s3937B000101.mRNA-1	31.8	46	572.618	1714.83	1715.8	3	AQALRDSSTMGYMAAK	Oxidation (M)
1	BN1106_s3937B000101.mRNA-1	31.8	46	758.392	2272.15	2271.07	3	MLDPIDEYAVTQLREYDGK	Oxidation (M)
1	BN1106_s2100B000129.mRNA-1	30.6	45	483.238	964.461	965.471	2	LDISDEFK
1	BN1106_s2100B000129.mRNA-1	30.6	45	491.247	980.48	980.483	2	FGNNFLNR
1	BN1106_s2100B000129.mRNA-1	30.6	45	530.806	1059.6	1059.6	2	LLPLENAYK
1	BN1106_s2100B000129.mRNA-1	30.6	45	561.308	1120.6	1121.57	2	LDISDEFKR
1	BN1106_s2100B000129.mRNA-1	30.6	45	639.844	1277.67	1277.68	2	YLLGQDFPGIR
1	BN1106_s2100B000129.mRNA-1	30.6	45	663.358	1987.05	1987.93	3	IGPEPTTDSFIAVMHSDR	Oxidation (M)
1	BN1106_s2100B000129.mRNA-1	30.6	45	696.376	2086.11	2085.05	3	GDFESKPMVLLIGQYSTGK	Oxidation (M)
1	BN1106_s369B000200.mRNA-1	13.5	45	489.271	976.528	976.465	2	DMLSNLER
1	BN1106_s369B000200.mRNA-1	13.5	45	516.259	1030.5	1030.48	2	ERGDGSGPTR
1	BN1106_s369B000200.mRNA-1	13.5	45	588.278	1174.54	1173.52	2	TTTSTSSMSQK	Oxidation (M)
1	BN1106_s369B000200.mRNA-1	13.5	45	653.819	1305.62	1305.65	2	EFCRTIDLPR
1	BN1106_s369B000200.mRNA-1	13.5	45	671.937	1341.86	1341.67	2	HVISGTDPMITR	Oxidation (M)
1	BN1106_s369B000200.mRNA-1	13.5	45	698.831	1395.65	1395.65	2	ITTSSSTTSSGDPR
1	BN1106_s67B000382.mRNA-1	7.3	45	463.305	924.596	923.471	2	SLSGYLER
1	BN1106_s67B000382.mRNA-1	7.3	45	473.25	944.486	944.493	2	ERAIAEEK
1	BN1106_s67B000382.mRNA-1	7.3	45	504.803	1007.59	1008.49	2	VTNAYNEAK
1	BN1106_s67B000382.mRNA-1	7.3	45	514.261	1026.51	1026.61	2	LVITPLTDR
1	BN1106_s67B000382.mRNA-1	7.3	45	524.277	1046.54	1046.54	2	VGTTYGPPAGK
1	BN1106_s67B000382.mRNA-1	7.3	45	525.308	1048.6	1047.55	2	TWVKVMER
1	BN1106_s67B000382.mRNA-1	7.3	45	529.381	1056.75	1057.49	2	SGMADPPLDR
1	BN1106_s67B000382.mRNA-1	7.3	45	535.299	1068.58	1068.49	2	IAEEFWMK	Oxidation (M)
1	BN1106_s67B000382.mRNA-1	7.3	45	550.256	1098.5	1099.59	2	GVLAWGREGR
1	BN1106_s67B000382.mRNA-1	7.3	45	564.243	1126.47	1127.63	2	GNALLVGVGGSGK
1	BN1106_s67B000382.mRNA-1	7.3	45	565.297	1128.58	1127.51	2	SKMEEFWR	Oxidation (M)
1	BN1106_s67B000382.mRNA-1	7.3	45	566.74	1131.46	1132.58	2	WTEETLNLK
1	BN1106_s67B000382.mRNA-1	7.3	45	566.839	1131.66	1130.61	2	AQKVSGIDWK
1	BN1106_s67B000382.mRNA-1	7.3	45	582.837	1163.66	1163.64	2	TDYLIDLIAK
1	BN1106_s67B000382.mRNA-1	7.3	45	606.278	1210.54	1210.67	2	WPQDALLAVAK
1	BN1106_s67B000382.mRNA-1	7.3	45	607.248	1212.48	1211.62	2	TVMINKYMGR
1	BN1106_s67B000382.mRNA-1	7.3	45	630.864	1259.71	1259.71	2	LIGETTRELTK
1	BN1106_s67B000382.mRNA-1	7.3	45	634.353	1266.69	1267.77	2	YNPIPVLIAIR
1	BN1106_s67B000382.mRNA-1	7.3	45	657.815	1313.62	1313.67	2	TFLVTSMIQMK	Oxidation (M)
1	BN1106_s67B000382.mRNA-1	7.3	45	668.827	1335.64	1335.69	2	EELLMTGRLMK	Oxidation (M)
1	BN1106_s67B000382.mRNA-1	7.3	45	676.858	1351.7	1351.68	2	EELLMTGRLMK	2 Oxidation (M)
1	BN1106_s67B000382.mRNA-1	7.3	45	697.864	1393.71	1393.71	2	SYNVSNLLEDLK
1	BN1106_s67B000382.mRNA-1	7.3	45	701.372	1400.73	1400.71	2	NDLAQAESLLAEK
1	BN1106_s67B000382.mRNA-1	7.3	45	474.928	1421.76	1422.69	3	MTVFIDDINMPK
1	BN1106_s67B000382.mRNA-1	7.3	45	480.909	1439.71	1438.68	3	MTVFIDDINMPK	Oxidation (M)
1	BN1106_s67B000382.mRNA-1	7.3	45	744.354	1486.69	1486.68	2	ANPSDPEERSVMR
1	BN1106_s67B000382.mRNA-1	7.3	45	501.922	1502.74	1502.68	3	ANPSDPEERSVMR	Oxidation (M)
1	BN1106_s67B000382.mRNA-1	7.3	45	759.918	1517.82	1516.82	2	LAIDGTVVMNDILK	Oxidation (M)
1	BN1106_s67B000382.mRNA-1	7.3	45	767.386	1532.76	1533.8	2	SALDKLWNIMATR	Oxidation (M)
1	BN1106_s67B000382.mRNA-1	7.3	45	513.953	1538.84	1537.68	3	STRDEMLENGSQR	Oxidation (M)
1	BN1106_s67B000382.mRNA-1	7.3	45	775.813	1549.61	1550.78	2	KMTVFIDDINMPK
1	BN1106_s67B000382.mRNA-1	7.3	45	533.63	1597.87	1598.75	3	MTTATMLIDGLSGEK	2 Oxidation (M)
1	BN1106_s67B000382.mRNA-1	7.3	45	592.308	1773.9	1773.93	3	VPLLEMMTNKAMKPR	Oxidation (M)
1	BN1106_s67B000382.mRNA-1	7.3	45	645.991	1934.95	1934.17	3	GFPQPVISLVAKLVPLTR
1	BN1106_s67B000382.mRNA-1	7.3	45	681.364	2041.07	2042.01	3	LPDQLQNMDADGLIQLSR	Oxidation (M)
1	BN1106_s171B000376.mRNA-1	7.8	43	479.767	957.519	957.489	2	KAMCAHLK
1	BN1106_s171B000376.mRNA-1	7.8	43	566.791	1131.57	1131.57	2	QNMELVVQR	Oxidation (M)
1	BN1106_s5369B000082.mRNA-1	12	41	501.29	1000.57	999.524	2	SPADEALLGK
1	BN1106_s5369B000082.mRNA-1	12	41	538.274	1074.53	1074.53	2	LAGESESNLR
1	BN1106_s5369B000082.mRNA-1	12	41	586.866	1171.72	1171.66	2	GILLYGPPGTGK
1	BN1106_s5369B000082.mRNA-1	12	41	649.85	1297.68	1297.69	2	EIEIGIPDSIGR
1	BN1106_s5369B000082.mRNA-1	12	41	672.858	1343.7	1342.74	2	WALTKSNPSALR
1	BN1106_s5369B000082.mRNA-1	12	41	905.998	1809.98	1809.99	2	NAPAIIFIDELDAIAPK
1	BN1106_s8641B000016.mRNA-1	30.3	40	450.778	899.542	900.449	2	AGLCIDPR
1	BN1106_s8641B000016.mRNA-1	30.3	40	460.254	918.493	918.496	2	MLSSNVLR
1	BN1106_s8641B000016.mRNA-1	30.3	40	518.74	1035.47	1035.47	2	SCSVGELER
1	BN1106_s8641B000016.mRNA-1	30.3	40	537.79	1073.57	1073.63	2	LIKEYRPR
1	BN1106_s8641B000016.mRNA-1	30.3	40	579.758	1157.5	1157.7	2	ASALVESKLIK
1	BN1106_s8641B000016.mRNA-1	30.3	40	1110.54	2219.07	2218.08	2	YSADVNRGEVMALAAIMTYK	Oxidation (M)
1	BN1106_s7334B000020.mRNA-1	5	39	499.751	997.488	996.597	2	TVALKPGSPK
1	BN1106_s7334B000020.mRNA-1	5	39	545.301	1088.59	1088.59	2	TLEDVPFLR
1	BN1106_s1057B000126.mRNA-1	24.1	37	466.772	931.53	930.448	2	AIEGEGMPK
1	BN1106_s1057B000126.mRNA-1	24.1	37	467.754	933.494	932.456	2	TVNTLDDR
1	BN1106_s1057B000126.mRNA-1	24.1	37	614.414	1226.81	1227.49	2	DDDDGPDGPTPK
1	BN1106_s1057B000126.mRNA-1	24.1	37	653.351	1304.69	1304.59	2	EIIDPKDCCR
1	BN1106_s1057B000126.mRNA-1	24.1	37	480.909	1439.71	1439.7	3	SKPGEVFTGSEFR
1	BN1106_s1057B000126.mRNA-1	24.1	37	723.876	1445.74	1445.74	2	EIAQAFEVISDPK
1	BN1106_s1057B000126.mRNA-1	24.1	37	867.464	1732.91	1732.93	2	FQVIFPPSNFLTPAR
1	BN1106_s1057B000126.mRNA-1	24.1	37	893.485	1784.96	1784.96	2	LIEVPIAIGMADGETIK	Oxidation (M)
1	BN1106_s3725B000198.mRNA-1	12.1	36	472.77	943.525	943.524	2	AGLQFPVGR
1	BN1106_s3725B000198.mRNA-1	12.1	36	623.957	1868.85	1868.1	3	ATIAGGGVIPHIHKSLIGK
1	BN1106_s4969B000147.mRNA-1	5.5	36	557.353	1112.69	1113.68	2	LSSLLELAIR
1	BN1106_s4969B000147.mRNA-1	5.5	36	568.29	1134.56	1135.57	2	ASSASGDTVLTK
1	BN1106_s4969B000147.mRNA-1	5.5	36	639.792	1277.57	1276.75	2	ASVPFFKILQK
1	BN1106_s823B000216.mRNA-1	16.5	36	467.245	932.476	931.472	2	TNITEAQR
1	BN1106_s823B000216.mRNA-1	16.5	36	502.286	1002.56	1002.58	2	VFVDPVTVK
1	BN1106_s823B000216.mRNA-1	16.5	36	529.78	1057.54	1058.55	2	QLSGAIEWR
1	BN1106_s823B000216.mRNA-1	16.5	36	880.96	1759.91	1758.88	2	EVSPEEFADLINQLR
1	BN1106_s823B000216.mRNA-1	16.5	36	720.757	2159.25	2159.07	3	NTAEDVIAHVVYLVENAMR	Oxidation (M)
1	BN1106_s109B000363.mRNA-1	4.3	35	452.25	902.486	902.434	2	ENLPSDTK
1	BN1106_s109B000363.mRNA-1	4.3	35	478.769	955.524	956.486	2	NQGPCIIR
1	BN1106_s109B000363.mRNA-1	4.3	35	481.234	960.454	961.483	2	DGQSSVTIR
1	BN1106_s109B000363.mRNA-1	4.3	35	486.285	970.555	971.54	2	LGTQDGILR
1	BN1106_s109B000363.mRNA-1	4.3	35	495.768	989.522	989.529	2	ITSNGFPVR
1	BN1106_s109B000363.mRNA-1	4.3	35	507.812	1013.61	1012.46	2	TGDMFLASR	Oxidation (M)
1	BN1106_s109B000363.mRNA-1	4.3	35	529.348	1056.68	1057.52	2	GNATLTYYR
1	BN1106_s109B000363.mRNA-1	4.3	35	544.301	1086.59	1087.55	2	VTAIDIDEGR
1	BN1106_s109B000363.mRNA-1	4.3	35	576.81	1151.61	1151.56	2	DVTDEVRYR
1	BN1106_s109B000363.mRNA-1	4.3	35	616.298	1230.58	1229.67	2	SGLVGCLRNVR
1	BN1106_s109B000363.mRNA-1	4.3	35	628.882	1255.75	1254.62	2	ADAYFLTVEAR
1	BN1106_s109B000363.mRNA-1	4.3	35	635.878	1269.74	1269.65	2	LAQPDSLSFHR
1	BN1106_s109B000363.mRNA-1	4.3	35	666.763	1331.51	1332.7	2	FNLLISSAPESR
1	BN1106_s109B000363.mRNA-1	4.3	35	666.836	1331.66	1332.67	2	AELNLMVSVSDR
1	BN1106_s109B000363.mRNA-1	4.3	35	668.827	1335.64	1335.58	2	CDIPTDGCSLAK
1	BN1106_s109B000363.mRNA-1	4.3	35	680.42	1358.83	1357.77	2	IIPGPGGIDVAPPR
1	BN1106_s109B000363.mRNA-1	4.3	35	702.859	1403.7	1402.8	2	AAQLVLQHTVAPR
1	BN1106_s109B000363.mRNA-1	4.3	35	526.983	1577.93	1576.86	3	AVDVLVAIYDSRTR
1	BN1106_s109B000363.mRNA-1	4.3	35	551.973	1652.9	1651.88	3	IDVPEDLPTGTNLIR
1	BN1106_s109B000363.mRNA-1	4.3	35	850.923	1699.83	1699.94	2	GNNTRIVIPFTVVDR
1	BN1106_s109B000363.mRNA-1	4.3	35	738.375	2212.1	2213.18	3	SNFELIPTGKPSEWLLQVR
1	BN1106_s109B000363.mRNA-1	4.3	35	744.384	2230.13	2230.11	3	KEYELALGSLSTTFISSDNR
1	BN1106_s3801B000107.mRNA-1	10.7	35	460.254	918.493	918.508	2	FWNLALR
1	BN1106_s3801B000107.mRNA-1	10.7	35	469.776	937.537	937.534	2	VLSNIHQK
1	BN1106_s3801B000107.mRNA-1	10.7	35	553.291	1104.57	1103.52	2	HCFSAVLDR
1	BN1106_s3801B000107.mRNA-1	10.7	35	670.845	1339.67	1339.77	2	FVRVLSNIHQK
1	BN1106_s3801B000107.mRNA-1	10.7	35	747.08	2238.22	2239.1	3	AVLVDMEEGVVGELFRSSMR	Oxidation (M)
1	BN1106_s5276B000036.mRNA-1	9.3	34	456.75	911.485	911.486	2	INFLSYR
1	BN1106_s5276B000036.mRNA-1	9.3	34	482.26	962.505	963.466	2	LGQEDFQK
1	BN1106_s5276B000036.mRNA-1	9.3	34	559.268	1116.52	1115.64	2	MKAVVAAEAVK
1	BN1106_s5276B000036.mRNA-1	9.3	34	566.791	1131.57	1131.63	2	MKAVVAAEAVK	Oxidation (M)
1	BN1106_s5276B000036.mRNA-1	9.3	34	609.309	1216.6	1217.58	2	NVSLTCYSFK
1	BN1106_s5276B000036.mRNA-1	9.3	34	627.313	1252.61	1251.65	2	MKLNVVEFEK	Oxidation (M)
1	BN1106_s5276B000036.mRNA-1	9.3	34	628.275	1254.54	1253.62	2	CPHPLQFDIK
1	BN1106_s5276B000036.mRNA-1	9.3	34	648.312	1294.61	1294.61	2	LTVTDMDSIER	Oxidation (M)
1	BN1106_s5276B000036.mRNA-1	9.3	34	787.426	1572.84	1572.84	2	LAMPLEQLVETVSK	Oxidation (M)
1	BN1106_s5276B000036.mRNA-1	9.3	34	747.152	2238.43	2239.04	3	IEVTETEAQARSAASMTDASR	Oxidation (M)
2	BN1106_s2471B000098.mRNA-1	42.2	3449	458.248	914.481	914.482	2	LASVAPDSR
2	BN1106_s2471B000098.mRNA-1	42.2	3449	461.748	921.482	921.492	2	SIFATIDR
2	BN1106_s2471B000098.mRNA-1	42.2	3449	473.251	944.487	944.481	2	EVQEALEK
2	BN1106_s2471B000098.mRNA-1	42.2	3449	478.769	955.523	956.508	2	DLAPSWIR
2	BN1106_s2471B000098.mRNA-1	42.2	3449	514.816	1027.62	1028.57	2	TLDPPAIFR
2	BN1106_s2471B000098.mRNA-1	42.2	3449	521.745	1041.48	1042.58	2	LASVAPDSRK
2	BN1106_s2471B000098.mRNA-1	42.2	3449	522.3	1042.59	1043.54	2	VVNQDKGER
2	BN1106_s2471B000098.mRNA-1	42.2	3449	524.263	1046.51	1046.51	2	LDATEEEIK
2	BN1106_s2471B000098.mRNA-1	42.2	3449	525.284	1048.55	1048.56	2	TIVAFGGEQK
2	BN1106_s2471B000098.mRNA-1	42.2	3449	528.842	1055.67	1056.63	2	STLLQLVQR
2	BN1106_s2471B000098.mRNA-1	42.2	3449	544.787	1087.56	1087.56	2	LAQEAISNSR
2	BN1106_s2471B000098.mRNA-1	42.2	3449	552.751	1103.49	1103.49	2	FNSSSSSNFK
2	BN1106_s2471B000098.mRNA-1	42.2	3449	558.287	1114.56	1114.56	2	SENQPGALTAK
2	BN1106_s2471B000098.mRNA-1	42.2	3449	572.773	1143.53	1143.53	2	QDIPWSDQR
2	BN1106_s2471B000098.mRNA-1	42.2	3449	573.785	1145.56	1144.62	2	NADLIMVLEK
2	BN1106_s2471B000098.mRNA-1	42.2	3449	576.766	1151.52	1151.52	2	ENIAYGDNTR
2	BN1106_s2471B000098.mRNA-1	42.2	3449	581.308	1160.6	1160.61	2	NADLIMVLEK	Oxidation (M)
2	BN1106_s2471B000098.mRNA-1	42.2	3449	587.326	1172.64	1172.64	2	SDLIVVLDSGR
2	BN1106_s2471B000098.mRNA-1	42.2	3449	602.357	1202.7	1202.7	2	ILQNFNLTLK
2	BN1106_s2471B000098.mRNA-1	42.2	3449	652.362	1302.71	1302.71	2	ASSISGEVLTAIR
2	BN1106_s2471B000098.mRNA-1	42.2	3449	665.849	1329.68	1329.69	2	IVQEALDAATGSR
2	BN1106_s2471B000098.mRNA-1	42.2	3449	666.833	1331.65	1331.66	2	EVSTDEIIEAAR
2	BN1106_s2471B000098.mRNA-1	42.2	3449	668.36	1334.7	1334.72	2	IAAQTIYGTIER
2	BN1106_s2471B000098.mRNA-1	42.2	3449	672.857	1343.7	1343.7	2	SGQTVALVGPSGSGK
2	BN1106_s2471B000098.mRNA-1	42.2	3449	674.347	1346.68	1346.68	2	LPDGYNTLVAER
2	BN1106_s2471B000098.mRNA-1	42.2	3449	731.948	1461.88	1461.74	2	SMRLAQEAISNSR
2	BN1106_s2471B000098.mRNA-1	42.2	3449	765.921	1529.83	1529.83	2	LLLLDEATSALDTR
2	BN1106_s2471B000098.mRNA-1	42.2	3449	519.266	1554.78	1555.75	3	VFAVMNMSAQTLGR	2 Oxidation (M)
2	BN1106_s2471B000098.mRNA-1	42.2	3449	521.94	1562.8	1562.8	3	KIEYGPPAALMETK	Oxidation (M)
2	BN1106_s2471B000098.mRNA-1	42.2	3449	817.374	1632.73	1633.89	2	NADLIMVLEKGYIR
2	BN1106_s2471B000098.mRNA-1	42.2	3449	551.965	1652.87	1652.95	3	ILIEGENIRELNLK
2	BN1106_s2471B000098.mRNA-1	42.2	3449	573.633	1717.88	1717.88	3	TVTTLILEDFFYEK
2	BN1106_s2471B000098.mRNA-1	42.2	3449	944.978	1887.94	1887.94	2	LLLLDEATSALDNESER
2	BN1106_s2471B000098.mRNA-1	42.2	3449	965.01	1928	1928	2	QIGVVSQEPNLLDMTLR	Oxidation (M)
2	BN1106_s2471B000098.mRNA-1	42.2	3449	650.986	1949.94	1950.03	3	DKINLICGMMALVGFLR
2	BN1106_s2471B000098.mRNA-1	42.2	3449	668.329	2001.97	2001.97	3	IPQIQTDEGLIPDCEFK
2	BN1106_s2471B000098.mRNA-1	42.2	3449	686.368	2056.08	2056.1	3	KQIGVVSQEPNLLDMTLR	Oxidation (M)
2	BN1106_s2471B000098.mRNA-1	42.2	3449	726.696	2177.07	2177.07	3	ESGTHDQLVALDGLYATMLK	Oxidation (M)
2	BN1106_s2471B000098.mRNA-1	42.2	3449	1153.08	2304.15	2304.15	2	SAGELISNLSDCIDTIELGIGK
2	BN1106_s2471B000098.mRNA-1	42.2	3449	777.378	2329.11	2329.11	3	NFSHTVEPNQTVALVGQSGCGK
2	BN1106_s2471B000098.mRNA-1	42.2	3449	1243.64	2485.26	2485.26	2	AQIGCVQQEPILFEGTIAENIR
2	BN1106_s2471B000098.mRNA-1	42.2	3449	849.699	2546.07	2546.08	3	FYDPSNHGEDSGVYFDEWNLR
2	BN1106_s2471B000098.mRNA-1	42.2	3449	969.49	2905.45	2905.45	3	SIFATIDRIPQIQTDEGLIPDCEFK
2	BN1106_s175B000200.mRNA-1	51.4	2885	451.738	901.462	901.466	2	TYAVPHSK
2	BN1106_s175B000200.mRNA-1	51.4	2885	454.723	907.432	908.483	2	RTNIYSR
2	BN1106_s175B000200.mRNA-1	51.4	2885	455.237	908.46	908.46	2	YLTEVER
2	BN1106_s175B000200.mRNA-1	51.4	2885	471.747	941.48	941.482	2	VVEPIDDR
2	BN1106_s175B000200.mRNA-1	51.4	2885	472.268	942.522	942.525	2	GAAAIAAAATR
2	BN1106_s175B000200.mRNA-1	51.4	2885	472.28	942.545	942.55	2	GLTDAVLVR
2	BN1106_s175B000200.mRNA-1	51.4	2885	499.251	996.488	996.495	2	YVCEVVTK
2	BN1106_s175B000200.mRNA-1	51.4	2885	500.297	998.58	998.591	2	VLLVHFSGK
2	BN1106_s175B000200.mRNA-1	51.4	2885	502.741	1003.47	1003.47	2	MYPTYVSK	Oxidation (M)
2	BN1106_s175B000200.mRNA-1	51.4	2885	549.299	1096.58	1096.59	2	LATHQEASIK
2	BN1106_s175B000200.mRNA-1	51.4	2885	621.364	1240.71	1240.72	2	HILVYLVQEK
2	BN1106_s175B000200.mRNA-1	51.4	2885	640.839	1279.66	1279.67	2	EVTVGIDGSLYK
2	BN1106_s175B000200.mRNA-1	51.4	2885	700.848	1399.68	1399.68	2	MISGMYLGEIVR	2 Oxidation (M)
2	BN1106_s175B000200.mRNA-1	51.4	2885	470.262	1407.76	1407.76	3	KEVTVGIDGSLYK
2	BN1106_s175B000200.mRNA-1	51.4	2885	724.407	1446.8	1446.8	2	AAYLVGAGIACLLR
2	BN1106_s175B000200.mRNA-1	51.4	2885	743.916	1485.82	1485.82	2	FPSLNTLPLSLER
2	BN1106_s175B000200.mRNA-1	51.4	2885	746.856	1491.7	1491.7	2	AHYMLTEDLEVR	Oxidation (M)
2	BN1106_s175B000200.mRNA-1	51.4	2885	788.863	1575.71	1575.71	2	MSGTGEELFDYIAK	Oxidation (M)
2	BN1106_s175B000200.mRNA-1	51.4	2885	579.253	1734.74	1734.74	3	CDLGFTFSFPCEQK
2	BN1106_s175B000200.mRNA-1	51.4	2885	469.491	1873.93	1873.93	4	YLTEVERDPPHLSYR
2	BN1106_s175B000200.mRNA-1	51.4	2885	1116.07	2230.13	2230.13	2	GFSAAGVTGQNVAQLLQDAIDR
2	BN1106_s175B000200.mRNA-1	51.4	2885	1380.16	2758.3	2758.3	2	AGANAQCVAVVNDTVGTLASCALEDPR
2	BN1106_s4069B000247.mRNA-1	47.3	2664	461.748	921.482	921.481	2	ALDFIESK
2	BN1106_s4069B000247.mRNA-1	47.3	2664	474.746	947.478	947.475	2	GCITAADLK
2	BN1106_s4069B000247.mRNA-1	47.3	2664	492.758	983.502	983.522	2	ACLVSLGHK
2	BN1106_s4069B000247.mRNA-1	47.3	2664	501.267	1000.52	1000.52	2	QLLDDLER
2	BN1106_s4069B000247.mRNA-1	47.3	2664	535.793	1069.57	1069.57	2	FHQIANVNK
2	BN1106_s4069B000247.mRNA-1	47.3	2664	536.313	1070.61	1070.63	2	ALADELAKLK
2	BN1106_s4069B000247.mRNA-1	47.3	2664	566.739	1131.46	1132.54	2	WDELEKADK
2	BN1106_s4069B000247.mRNA-1	47.3	2664	587.805	1173.6	1173.6	2	EGLLLWCQR
2	BN1106_s4069B000247.mRNA-1	47.3	2664	605.8	1209.59	1210.57	2	AFESTLEGTEK
2	BN1106_s4069B000247.mRNA-1	47.3	2664	619.777	1237.54	1237.54	2	ENEAIEFCAR
2	BN1106_s4069B000247.mRNA-1	47.3	2664	633.368	1264.72	1265.67	2	HKQLLDDLER
2	BN1106_s4069B000247.mRNA-1	47.3	2664	638.822	1275.63	1275.63	2	FAGASNANIAANR
2	BN1106_s4069B000247.mRNA-1	47.3	2664	646.319	1290.62	1289.63	2	GLTVEQMEDLR
2	BN1106_s4069B000247.mRNA-1	47.3	2664	653.818	1305.62	1305.62	2	GLTVEQMEDLR	Oxidation (M)
2	BN1106_s4069B000247.mRNA-1	47.3	2664	666.342	1330.67	1329.69	2	GTLEEQREQLK
2	BN1106_s4069B000247.mRNA-1	47.3	2664	670.345	1338.68	1338.68	2	LETTYNTIQTR
2	BN1106_s4069B000247.mRNA-1	47.3	2664	690.335	1378.65	1378.66	2	DYLSCNLPELR
2	BN1106_s4069B000247.mRNA-1	47.3	2664	694.374	1386.73	1386.74	2	ATELDTLIQQQK
2	BN1106_s4069B000247.mRNA-1	47.3	2664	704.31	1406.6	1406.61	2	MLDPEDMVNSPK	2 Oxidation (M)
2	BN1106_s4069B000247.mRNA-1	47.3	2664	726.339	1450.66	1450.66	2	YSTIFSTTQEMK	Oxidation (M)
2	BN1106_s4069B000247.mRNA-1	47.3	2664	740.473	1478.93	1478.8	2	MTLGMIWTIILR	2 Oxidation (M)
2	BN1106_s4069B000247.mRNA-1	47.3	2664	511.269	1530.79	1530.81	3	VLAGDKGCITAADLK
2	BN1106_s4069B000247.mRNA-1	47.3	2664	771.921	1541.83	1541.83	2	LVSIGAEEIVDGNVK
2	BN1106_s4069B000247.mRNA-1	47.3	2664	526.249	1575.72	1575.74	3	ETAAEIEQLQSDSR
2	BN1106_s4069B000247.mRNA-1	47.3	2664	534.909	1601.7	1601.71	3	HEAFQSELAANDDR
2	BN1106_s4069B000247.mRNA-1	47.3	2664	812.913	1623.81	1623.81	2	FAIQDIQIEDFSAK
2	BN1106_s4069B000247.mRNA-1	47.3	2664	827.891	1653.77	1653.77	2	LYEEWLLEEMQR	Oxidation (M)
2	BN1106_s4069B000247.mRNA-1	47.3	2664	568.318	1701.93	1701.94	3	LLEVISGEHLPKPDR
2	BN1106_s4069B000247.mRNA-1	47.3	2664	919.425	1836.84	1836.84	2	ENADEDTAEQIIQSFK
2	BN1106_s4069B000247.mRNA-1	47.3	2664	934.974	1867.93	1867.94	2	VPYVPAAEMYISSIANK	Oxidation (M)
2	BN1106_s4069B000247.mRNA-1	47.3	2664	653.665	1957.97	1959.05	3	ATELDTLIQQQKTEITK
2	BN1106_s4069B000247.mRNA-1	47.3	2664	662.979	1985.92	1985.92	3	HEAFQSELAANDDRVER
2	BN1106_s4069B000247.mRNA-1	47.3	2664	679.017	2034.03	2034.03	3	LGSFENPYTSIKPDELPK
2	BN1106_s4069B000247.mRNA-1	47.3	2664	838.403	2512.19	2512.19	3	YSELSSQNALHNLNYAFDVAEK
2	BN1106_s4069B000247.mRNA-1	47.3	2664	935.15	2802.43	2802.3	3	CNQALEDAYVFDNPFTTLSMPTLR
2	BN1106_s4069B000247.mRNA-1	47.3	2664	940.44	2818.3	2818.29	3	CNQALEDAYVFDNPFTTLSMPTLR	Oxidation (M)
2	BN1106_s274B000296.mRNA-1	43	2181	471.747	941.48	940.451	2	MLFIMDR	Oxidation (M)
2	BN1106_s274B000296.mRNA-1	43	2181	474.736	947.456	947.486	2	TVQMALNR	Oxidation (M)
2	BN1106_s274B000296.mRNA-1	43	2181	478.769	955.523	955.524	2	NLAPSWIR
2	BN1106_s274B000296.mRNA-1	43	2181	479.23	956.446	956.446	2	MLFIMDR	2 Oxidation (M)
2	BN1106_s274B000296.mRNA-1	43	2181	487.709	973.403	973.403	2	FYDTDEGK
2	BN1106_s274B000296.mRNA-1	43	2181	493.784	985.553	985.556	2	VLVQGTDVR
2	BN1106_s274B000296.mRNA-1	43	2181	499.732	997.449	997.451	2	FYDPSNQK
2	BN1106_s274B000296.mRNA-1	43	2181	506.27	1010.53	1010.53	2	TVTSFSLEK
2	BN1106_s274B000296.mRNA-1	43	2181	518.746	1035.48	1035.48	2	QEVGWFDR
2	BN1106_s274B000296.mRNA-1	43	2181	521.815	1041.62	1042.58	2	LVQSALDAAR
2	BN1106_s274B000296.mRNA-1	43	2181	522.3	1042.59	1042.61	2	STVVQLLQR
2	BN1106_s274B000296.mRNA-1	43	2181	528.842	1055.67	1055.67	2	STLIQLLLR
2	BN1106_s274B000296.mRNA-1	43	2181	529.276	1056.54	1056.54	2	ELDLQHFR
2	BN1106_s274B000296.mRNA-1	43	2181	535.793	1069.57	1069.58	2	IQTNVGDVPK
2	BN1106_s274B000296.mRNA-1	43	2181	569.315	1136.62	1136.62	2	HADQIVVLDK
2	BN1106_s274B000296.mRNA-1	43	2181	595.288	1188.56	1188.59	2	VSDDEILEAAK
2	BN1106_s274B000296.mRNA-1	43	2181	666.833	1331.65	1331.68	2	VLSMDEIVEAAR
2	BN1106_s274B000296.mRNA-1	43	2181	674.841	1347.67	1347.67	2	VLSMDEIVEAAR	Oxidation (M)
2	BN1106_s274B000296.mRNA-1	43	2181	470.262	1407.76	1407.81	3	IPKIQTNVGDVPK
2	BN1106_s274B000296.mRNA-1	43	2181	490.931	1469.77	1469.77	3	IEEGKPSELLEAR
2	BN1106_s274B000296.mRNA-1	43	2181	533.631	1597.87	1597.87	3	KIEEGKPSELLEAR
2	BN1106_s274B000296.mRNA-1	43	2181	810.417	1618.82	1617.73	2	ICEMGTHEELMLR
2	BN1106_s274B000296.mRNA-1	43	2181	547.608	1639.8	1639.8	3	LDQVGIFFDGMNLR	Oxidation (M)
2	BN1106_s274B000296.mRNA-1	43	2181	550.913	1649.72	1649.72	3	ICEMGTHEELMLR	2 Oxidation (M)
2	BN1106_s274B000296.mRNA-1	43	2181	876.398	1750.78	1750.79	2	VFGQSNNENADNTSVR
2	BN1106_s274B000296.mRNA-1	43	2181	600.99	1799.95	1799.95	3	NPSLLLLDEATSALDTK
2	BN1106_s274B000296.mRNA-1	43	2181	902.967	1803.92	1803.92	2	SENQAGSLTALLATEATK
2	BN1106_s274B000296.mRNA-1	43	2181	606.708	1817.1	1817.94	3	LLLGFGQGYFFGVSGEK
2	BN1106_s274B000296.mRNA-1	43	2181	734.367	2200.08	2200.12	3	KPALLLLDEATSSLDSENER
2	BN1106_s274B000296.mRNA-1	43	2181	739.694	2216.06	2216.06	3	NFSHTISPGQSVAVVGQSGCGK
2	BN1106_s274B000296.mRNA-1	43	2181	835.407	2503.2	2503.2	3	NFSGEISFENVSFTYPARPDVK
2	BN1106_s274B000296.mRNA-1	43	2181	836.786	2507.34	2507.34	3	VLENFSLHLQPGTTVALVGPSGSGK
2	BN1106_s274B000296.mRNA-1	43	2181	1279.15	2556.29	2556.3	2	QQLGCVQQEPVLFEGTVLENIR
2	BN1106_s274B000296.mRNA-1	43	2181	941.801	2822.38	2821.39	3	QEVGWFDRSENQAGSLTALLATEATK
2	BN1106_s274B000296.mRNA-1	43	2181	1024.84	3071.49	3071.49	3	LANAHQFITELPDGYNTAVGEGGAGLSGGQK
2	BN1106_s274B000296.mRNA-1	43	2181	1053.53	3157.57	3157.57	3	LANIHEFIASLPNGYETLAGEGGSQLSGGQK
2	BN1106_s1300B000145.mRNA-1	60.7	1864	477.238	952.461	952.461	2	SALTDYQR
2	BN1106_s1300B000145.mRNA-1	60.7	1864	481.254	960.493	960.496	2	LFYYEVK
2	BN1106_s1300B000145.mRNA-1	60.7	1864	486.286	970.557	971.576	2	RTIEAALAK
2	BN1106_s1300B000145.mRNA-1	60.7	1864	504.26	1006.51	1006.51	2	RVEQFESL
2	BN1106_s1300B000145.mRNA-1	60.7	1864	521.815	1041.62	1042.61	2	TIEAALAKAR
2	BN1106_s1300B000145.mRNA-1	60.7	1864	544.284	1086.55	1086.56	2	VLNEIDEQK
2	BN1106_s1300B000145.mRNA-1	60.7	1864	546.783	1091.55	1091.56	2	EVWWFGLR
2	BN1106_s1300B000145.mRNA-1	60.7	1864	555.262	1108.51	1109.54	2	QDAIMEYLK
2	BN1106_s1300B000145.mRNA-1	60.7	1864	563.775	1125.54	1125.54	2	QDAIMEYLK	Oxidation (M)
2	BN1106_s1300B000145.mRNA-1	60.7	1864	566.739	1131.46	1131.47	2	DACTDFTFR
2	BN1106_s1300B000145.mRNA-1	60.7	1864	581.308	1160.6	1160.6	2	ISFPWNEIR
2	BN1106_s1300B000145.mRNA-1	60.7	1864	590.812	1179.61	1179.61	2	FTVKPTDTSGK
2	BN1106_s1300B000145.mRNA-1	60.7	1864	625.335	1248.66	1248.66	2	VTTPESVLEFK
2	BN1106_s1300B000145.mRNA-1	60.7	1864	633.31	1264.6	1264.63	2	VDIQYEANVSK
2	BN1106_s1300B000145.mRNA-1	60.7	1864	673.838	1345.66	1345.67	2	RPDSIEVQQMK	Oxidation (M)
2	BN1106_s1300B000145.mRNA-1	60.7	1864	674.8	1347.59	1348.56	2	QTMAAMDMDHAK
2	BN1106_s1300B000145.mRNA-1	60.7	1864	683.328	1364.64	1364.55	2	QTMAAMDMDHAK	Oxidation (M)
2	BN1106_s1300B000145.mRNA-1	60.7	1864	492.251	1473.73	1473.73	3	QLELETAASLEDR
2	BN1106_s1300B000145.mRNA-1	60.7	1864	501.595	1501.76	1501.77	3	RRPDSIEVQQMK	Oxidation (M)
2	BN1106_s1300B000145.mRNA-1	60.7	1864	781.905	1561.8	1561.8	2	QLFNQVCNTIGLR
2	BN1106_s1300B000145.mRNA-1	60.7	1864	783.334	1564.65	1564.65	2	DIVFYCDSTSACK
2	BN1106_s1300B000145.mRNA-1	60.7	1864	530.601	1588.78	1588.78	3	KVEELESQLEEEK
2	BN1106_s1300B000145.mRNA-1	60.7	1864	589.273	1764.8	1764.79	3	EVMALCTGNHELYGR	Oxidation (M)
2	BN1106_s1300B000145.mRNA-1	60.7	1864	657.652	1969.93	1969.94	3	VAQDLEMYGVNYFHIR	Oxidation (M)
2	BN1106_s1300B000145.mRNA-1	60.7	1864	680.937	2039.79	2039.79	3	MELAMQEQEMAYEMSR	4 Oxidation (M)
2	BN1106_s1300B000145.mRNA-1	60.7	1864	1033.51	2065	2065	2	FFPEEVSEELIQDVTQR
2	BN1106_s1300B000145.mRNA-1	60.7	1864	723.636	2167.89	2167.89	3	KMELAMQEQEMAYEMSR	4 Oxidation (M)
2	BN1106_s1300B000145.mRNA-1	60.7	1864	765.061	2292.16	2292.16	3	VKFFPEEVSEELIQDVTQR
2	BN1106_s1300B000145.mRNA-1	60.7	1864	925.81	2774.41	2774.41	3	SSVVSGQYYTSPDSALLLASYQALVR
2	BN1106_s1300B000145.mRNA-1	60.7	1864	960.476	2878.41	2878.41	3	QTELWLGCDSLGLNIYDAEDKLTPK
2	BN1106_s1300B000145.mRNA-1	60.7	1864	831.169	3320.65	3320.65	4	TGFINIPNYIPAHVLEQHTLTNEQWEEK
2	BN1106_s819B000364.mRNA-1	58.4	1799	454.738	907.462	907.465	2	AFEALTEK
2	BN1106_s819B000364.mRNA-1	58.4	1799	536.763	1071.51	1071.51	2	LEIYDEYK
2	BN1106_s819B000364.mRNA-1	58.4	1799	561.282	1120.55	1121.57	2	LGTDEATFIR
2	BN1106_s819B000364.mRNA-1	58.4	1799	574.779	1147.54	1147.59	2	SVVNMDLVQK	Oxidation (M)
2	BN1106_s819B000364.mRNA-1	58.4	1799	594.839	1187.66	1188.64	2	ILLTLMGVSDQ
2	BN1106_s819B000364.mRNA-1	58.4	1799	602.787	1203.56	1204.64	2	ILLTLMGVSDQ	Oxidation (M)
2	BN1106_s819B000364.mRNA-1	58.4	1799	611.775	1221.54	1221.54	2	CEVDLADICK
2	BN1106_s819B000364.mRNA-1	58.4	1799	660.299	1318.58	1318.64	2	VLTDEGEKDASR
2	BN1106_s819B000364.mRNA-1	58.4	1799	666.807	1331.6	1331.6	2	APASINVEEDCK
2	BN1106_s819B000364.mRNA-1	58.4	1799	669.814	1337.61	1337.61	2	DIEELYDAGTGR
2	BN1106_s819B000364.mRNA-1	58.4	1799	727.36	1452.7	1452.71	2	MLLMEPAYINAR	2 Oxidation (M)
2	BN1106_s819B000364.mRNA-1	58.4	1799	487.573	1459.7	1459.7	3	APASINVEEDCKK
2	BN1106_s819B000364.mRNA-1	58.4	1799	758.895	1515.78	1515.78	2	DELSESQLQQVLK
2	BN1106_s819B000364.mRNA-1	58.4	1799	526.249	1575.72	1574.88	3	LGTDEATFIRILAR
2	BN1106_s819B000364.mRNA-1	58.4	1799	818.934	1635.85	1635.86	2	GLGTDEAGLIDILGHR
2	BN1106_s819B000364.mRNA-1	58.4	1799	825.897	1649.78	1649.78	2	TLETDIEGDLSGCLK
2	BN1106_s819B000364.mRNA-1	58.4	1799	551.965	1652.87	1651.89	3	ILIGPNGETYHPTLK
2	BN1106_s819B000364.mRNA-1	58.4	1799	1007.48	2012.94	2012.94	2	SLTEAIESETSGDFESALK
2	BN1106_s819B000364.mRNA-1	58.4	1799	1116.57	2231.12	2231.14	2	ESVIVEVLCTATNNEIEAIK
2	BN1106_s617B000566.mRNA-1	53.6	1576	473.279	944.544	944.42	2	DIGGSDPER
2	BN1106_s617B000566.mRNA-1	53.6	1576	502.741	1003.47	1004.5	2	LAMALEEGR	Oxidation (M)
2	BN1106_s617B000566.mRNA-1	53.6	1576	522.3	1042.59	1042.48	2	ANGVMAGMHR
2	BN1106_s617B000566.mRNA-1	53.6	1576	525.772	1049.53	1049.53	2	YPLMAAVNR	Oxidation (M)
2	BN1106_s617B000566.mRNA-1	53.6	1576	538.274	1074.53	1074.47	2	ANGVMAGMHR	2 Oxidation (M)
2	BN1106_s617B000566.mRNA-1	53.6	1576	539.79	1077.57	1077.56	2	CGAAAIAGLFK
2	BN1106_s617B000566.mRNA-1	53.6	1576	550.753	1099.49	1099.49	2	KEDYEFNR
2	BN1106_s617B000566.mRNA-1	53.6	1576	594.778	1187.54	1188.57	2	VSQSLQEAGDR
2	BN1106_s617B000566.mRNA-1	53.6	1576	605.298	1208.58	1209.59	2	GITYDTGGADIK
2	BN1106_s617B000566.mRNA-1	53.6	1576	619.308	1236.6	1236.6	2	ISDMAEISTVR	Oxidation (M)
2	BN1106_s617B000566.mRNA-1	53.6	1576	671.806	1341.6	1341.6	2	MVMTDLLCEAK	2 Oxidation (M)
2	BN1106_s617B000566.mRNA-1	53.6	1576	674.308	1346.6	1346.6	2	HYTAVMDNGPAR	Oxidation (M)
2	BN1106_s617B000566.mRNA-1	53.6	1576	450.569	1348.69	1348.7	3	ISDMAEISTVRK
2	BN1106_s617B000566.mRNA-1	53.6	1576	758.394	1514.77	1514.8	2	LAMALEEGRWLAR
2	BN1106_s617B000566.mRNA-1	53.6	1576	581.634	1741.88	1741.88	3	GHQIPAAFMALASGLDK	Oxidation (M)
2	BN1106_s617B000566.mRNA-1	53.6	1576	593.634	1777.88	1777.88	3	NSVGADSYVADEILVAR
2	BN1106_s617B000566.mRNA-1	53.6	1576	676.05	2025.13	2025.13	3	TLGELQPPGLSVSAALAFVR
2	BN1106_s617B000566.mRNA-1	53.6	1576	1025.52	2049.03	2049.03	2	YEPPNPTEVDTTLYLIGK
2	BN1106_s617B000566.mRNA-1	53.6	1576	798.384	2392.13	2392.13	3	GKTEYEDILQCNNLPSSATPR
2	BN1106_s4472B000032.mRNA-1	16.9	1566	478.769	955.523	956.508	2	DLAPSWIR
2	BN1106_s4472B000032.mRNA-1	16.9	1566	500.779	999.544	998.576	2	LASVAPDAKK
2	BN1106_s4472B000032.mRNA-1	16.9	1566	525.284	1048.55	1048.59	2	TIVAFGGEKK
2	BN1106_s4472B000032.mRNA-1	16.9	1566	528.842	1055.67	1056.63	2	STLLQLVQR
2	BN1106_s4472B000032.mRNA-1	16.9	1566	573.785	1145.56	1144.62	2	NADLIMVLEK
2	BN1106_s4472B000032.mRNA-1	16.9	1566	576.766	1151.52	1151.52	2	ENIAYGDNTR
2	BN1106_s4472B000032.mRNA-1	16.9	1566	581.308	1160.6	1160.61	2	NADLIMVLEK	Oxidation (M)
2	BN1106_s4472B000032.mRNA-1	16.9	1566	602.357	1202.7	1203.69	2	ILENFNLTLK
2	BN1106_s4472B000032.mRNA-1	16.9	1566	665.849	1329.68	1329.69	2	IVQEALDAATGSR
2	BN1106_s4472B000032.mRNA-1	16.9	1566	668.36	1334.7	1335.68	2	TAAQNIYGTIER
2	BN1106_s4472B000032.mRNA-1	16.9	1566	672.857	1343.7	1343.7	2	SGQTVALVGPSGSGK
2	BN1106_s4472B000032.mRNA-1	16.9	1566	681.301	1360.59	1361.65	2	EVSMDEIIEAAR
2	BN1106_s4472B000032.mRNA-1	16.9	1566	729.881	1457.75	1457.74	2	HSCQVIFAILDR
2	BN1106_s4472B000032.mRNA-1	16.9	1566	765.921	1529.83	1529.83	2	LLLLDEATSALDTR
2	BN1106_s4472B000032.mRNA-1	16.9	1566	944.978	1887.94	1887.94	2	LLLLDEATSALDNESER
2	BN1106_s4472B000032.mRNA-1	16.9	1566	1153.08	2304.15	2304.19	2	SSGELIGKLSDCIDTIELGIGK
2	BN1106_s4472B000032.mRNA-1	16.9	1566	777.378	2329.11	2329.11	3	NFSHTVEPNQTVALVGQSGCGK
2	BN1106_s4472B000032.mRNA-1	16.9	1566	849.699	2546.07	2547.06	3	FYDPSDHGEDSGVYFDEWNLR
2	BN1106_s309B000234.mRNA-1	35	1405	451.259	900.503	900.51	2	VCAPIITK
2	BN1106_s309B000234.mRNA-1	35	1405	458.74	915.464	915.466	2	STLDPVER
2	BN1106_s309B000234.mRNA-1	35	1405	483.249	964.483	964.486	2	EVAEGYLGK
2	BN1106_s309B000234.mRNA-1	35	1405	541.286	1080.56	1080.56	2	LLQDFFNGK
2	BN1106_s309B000234.mRNA-1	35	1405	555.756	1109.5	1109.5	2	FSDPSVTSDR
2	BN1106_s309B000234.mRNA-1	35	1405	592.81	1183.61	1184.65	2	DAGAISGLNVLR
2	BN1106_s309B000234.mRNA-1	35	1405	614.87	1227.73	1227.62	2	VEIIANDQGNR
2	BN1106_s309B000234.mRNA-1	35	1405	627.312	1252.61	1252.61	2	FEELNADLFR
2	BN1106_s309B000234.mRNA-1	35	1405	646.794	1291.57	1291.58	2	NALESYAYSMK	Oxidation (M)
2	BN1106_s309B000234.mRNA-1	35	1405	647.794	1293.57	1294.64	2	LSDSDRSTISSK
2	BN1106_s309B000234.mRNA-1	35	1405	494.256	1479.75	1479.75	3	ARFEELNADLFR
2	BN1106_s309B000234.mRNA-1	35	1405	744.353	1486.69	1486.69	2	TTPSYVAFTDTER
2	BN1106_s309B000234.mRNA-1	35	1405	508.287	1521.84	1521.83	3	NQIHEIVLVGGSTR
2	BN1106_s309B000234.mRNA-1	35	1405	809.889	1617.76	1617.76	2	TFSAEEISSMILMK	2 Oxidation (M)
2	BN1106_s309B000234.mRNA-1	35	1405	830.449	1658.88	1658.89	2	IINEPTAAAIAYGLDK
2	BN1106_s309B000234.mRNA-1	35	1405	839.894	1677.77	1677.78	2	NQVAMNPNNTVFDAK	Oxidation (M)
2	BN1106_s309B000234.mRNA-1	35	1405	564.58	1690.72	1690.72	3	STAGDTHLGGEDFDNR
2	BN1106_s309B000234.mRNA-1	35	1405	572.618	1714.83	1714.83	3	HWSFEVISENDKPK
2	BN1106_s309B000234.mRNA-1	35	1405	596.668	1786.98	1786.98	3	IINEPTAAAIAYGLDKK
2	BN1106_s309B000234.mRNA-1	35	1405	941.468	1880.92	1880.93	2	VTDAVVTVPAYFNDSQR
2	BN1106_s309B000234.mRNA-1	35	1405	479.003	1911.98	1911.98	4	MDKNQIHEIVLVGGSTR	Oxidation (M)
2	BN1106_s309B000234.mRNA-1	35	1405	671.06	2010.16	2009.02	3	KVTDAVVTVPAYFNDSQR
2	BN1106_s2907B000133.mRNA-1	57.1	1376	453.235	904.455	904.444	2	CDVDIRK
2	BN1106_s2907B000133.mRNA-1	57.1	1376	488.728	975.441	975.441	2	AGFAGDDAPR
2	BN1106_s2907B000133.mRNA-1	57.1	1376	507.373	1012.73	1013.47	2	DLTDYLMK	Oxidation (M)
2	BN1106_s2907B000133.mRNA-1	57.1	1376	542.256	1082.5	1082.5	2	GNSFTTTAER
2	BN1106_s2907B000133.mRNA-1	57.1	1376	587.792	1173.57	1173.56	2	HVGVMVGMGQK	2 Oxidation (M)
2	BN1106_s2907B000133.mRNA-1	57.1	1376	599.764	1197.51	1197.52	2	DSYVGDEAQSK
2	BN1106_s2907B000133.mRNA-1	57.1	1376	599.808	1197.6	1197.7	2	AVFPSIVGRPR
2	BN1106_s2907B000133.mRNA-1	57.1	1376	610.333	1218.65	1218.65	2	EITILAPSTMK	Oxidation (M)
2	BN1106_s2907B000133.mRNA-1	57.1	1376	743.847	1485.68	1485.68	2	QEYDESGPGIVHR
2	BN1106_s2907B000133.mRNA-1	57.1	1376	505.921	1514.74	1514.74	3	IWHHTFYNELR
2	BN1106_s2907B000133.mRNA-1	57.1	1376	830.408	1658.8	1659.78	2	DLTDYLMKLMTER	2 Oxidation (M)
2	BN1106_s2907B000133.mRNA-1	57.1	1376	895.948	1789.88	1789.88	2	SYELPDGQVITIGNER
2	BN1106_s2907B000133.mRNA-1	57.1	1376	663.342	1987.01	1987.01	3	VAPEEHPVLLTEAPMNPK	Oxidation (M)
2	BN1106_s2907B000133.mRNA-1	57.1	1376	738.374	2212.1	2212.08	3	DLYANIVLSGGSTMFPGIADR	Oxidation (M)
2	BN1106_s2907B000133.mRNA-1	57.1	1376	781.066	2340.18	2340.18	3	KDLYANIVLSGGSTMFPGIADR	Oxidation (M)
2	BN1106_s2907B000133.mRNA-1	57.1	1376	882.739	2645.19	2645.2	3	LCYVALDFDHEMTTAAQTSSLEK	Oxidation (M)
2	BN1106_s2907B000133.mRNA-1	57.1	1376	918.452	2752.33	2752.44	3	KYSVWIGGSILASLSTFHQMWITK
2	BN1106_s2907B000133.mRNA-1	57.1	1376	788.667	3150.64	3150.64	4	TTGIVLDSGDGVSHTVPIYEGYALPHAILR
2	BN1106_s468B000343.mRNA-1	51	1294	453.235	904.455	904.469	2	MELEVLR	Oxidation (M)
2	BN1106_s468B000343.mRNA-1	51	1294	505.245	1008.48	1009.52	2	TGPFYQLGK
2	BN1106_s468B000343.mRNA-1	51	1294	567.811	1133.61	1133.61	2	TKMELEVLR	Oxidation (M)
2	BN1106_s468B000343.mRNA-1	51	1294	603.346	1204.68	1204.68	2	IIYEAVLAASR
2	BN1106_s468B000343.mRNA-1	51	1294	677.392	1352.77	1352.77	2	LISQNAAPTPTLK
2	BN1106_s468B000343.mRNA-1	51	1294	680.383	1358.75	1358.76	2	QWDTTLLLTLR
2	BN1106_s468B000343.mRNA-1	51	1294	685.394	1368.77	1368.78	2	LSPFLVPEALQR
2	BN1106_s468B000343.mRNA-1	51	1294	711.887	1421.76	1421.76	2	LHQLAEENILSR
2	BN1106_s468B000343.mRNA-1	51	1294	720.402	1438.79	1438.79	2	AVLNAAKPGADWVK
2	BN1106_s468B000343.mRNA-1	51	1294	515.265	1542.77	1542.76	3	CLGISMELHVVNR	Oxidation (M)
2	BN1106_s468B000343.mRNA-1	51	1294	536.927	1607.76	1607.77	3	MTVEASFPGIEHFK	Oxidation (M)
2	BN1106_s468B000343.mRNA-1	51	1294	574.626	1720.86	1720.86	3	VNNELLHPEIVECR
2	BN1106_s468B000343.mRNA-1	51	1294	913.479	1824.94	1823.77	2	YSTEGCFYADELVDR
2	BN1106_s468B000343.mRNA-1	51	1294	659.979	1976.91	1976.91	3	TIEEIEQWMSSPAVDAR	Oxidation (M)
2	BN1106_s468B000343.mRNA-1	51	1294	681.364	2041.07	2041.07	3	IPDAVALYDGKPATPSEVAK
2	BN1106_s468B000343.mRNA-1	51	1294	1106.08	2210.14	2210.14	2	IEDNIVITEAGNELLTDVPR
2	BN1106_s468B000343.mRNA-1	51	1294	847.078	2538.21	2538.21	3	GVFILLQGGSDTYHGDSDAANVFR
2	BN1106_s468B000343.mRNA-1	51	1294	1116.57	3346.69	3346.68	3	ILQPNMVITVEPGCYFIDQLLDEALQSPK	Oxidation (M)
2	BN1106_s3585B000136.mRNA-1	32.9	1262	470.762	939.51	939.514	2	APENIQLR
2	BN1106_s3585B000136.mRNA-1	32.9	1262	478.293	954.572	954.575	2	LPIEKDLK
2	BN1106_s3585B000136.mRNA-1	32.9	1262	495.767	989.52	989.518	2	VPDEYVLR
2	BN1106_s3585B000136.mRNA-1	32.9	1262	500.779	999.544	1000.45	2	YNELGYDK
2	BN1106_s3585B000136.mRNA-1	32.9	1262	509.753	1017.49	1017.49	2	GWISGVDER
2	BN1106_s3585B000136.mRNA-1	32.9	1262	516.258	1030.5	1030.55	2	VKGEAGMPVK	Oxidation (M)
2	BN1106_s3585B000136.mRNA-1	32.9	1262	521.738	1041.46	1041.46	2	MVNLFDCK	Oxidation (M)
2	BN1106_s3585B000136.mRNA-1	32.9	1262	521.815	1041.62	1041.62	2	VIVWLGLDK
2	BN1106_s3585B000136.mRNA-1	32.9	1262	561.282	1120.55	1120.55	2	NLSLDQFER
2	BN1106_s3585B000136.mRNA-1	32.9	1262	564.242	1126.47	1126.57	2	TDISEKHAAR
2	BN1106_s3585B000136.mRNA-1	32.9	1262	601.82	1201.63	1201.63	2	GIEILCWGVR
2	BN1106_s3585B000136.mRNA-1	32.9	1262	605.298	1208.58	1208.58	2	LYASLGEWDR
2	BN1106_s3585B000136.mRNA-1	32.9	1262	620.792	1239.57	1239.57	2	IEMEMEVVTK	2 Oxidation (M)
2	BN1106_s3585B000136.mRNA-1	32.9	1262	623.818	1245.62	1245.63	2	TPTAILEDVCK
2	BN1106_s3585B000136.mRNA-1	32.9	1262	639.793	1277.57	1277.57	2	WEYAFNFSSK
2	BN1106_s3585B000136.mRNA-1	32.9	1262	647.794	1293.57	1293.57	2	SLDGEGNFNWR
2	BN1106_s3585B000136.mRNA-1	32.9	1262	740.865	1479.72	1479.72	2	TQIVAETYENQGK
2	BN1106_s3585B000136.mRNA-1	32.9	1262	497.642	1489.9	1489.91	3	LALHILNMLPIVK	Oxidation (M)
2	BN1106_s3585B000136.mRNA-1	32.9	1262	760.877	1519.74	1519.74	2	NYVPNTLNPEFGR
2	BN1106_s3585B000136.mRNA-1	32.9	1262	782.382	1562.75	1562.74	2	GFLDFCNTFTLTK
2	BN1106_s3585B000136.mRNA-1	32.9	1262	814.839	1627.66	1627.66	2	NVDEDEDNFAGEFK
2	BN1106_s3585B000136.mRNA-1	32.9	1262	561.976	1682.91	1682.91	3	GDLYAVPDNVRPVLR
2	BN1106_s3585B000136.mRNA-1	32.9	1262	575.984	1724.93	1724.93	3	DGGELLAAAELLLLDGR
2	BN1106_s3585B000136.mRNA-1	32.9	1262	880.436	1758.86	1758.85	2	IYDLPEDPTSPLPMR	Oxidation (M)
2	BN1106_s3585B000136.mRNA-1	32.9	1262	895.948	1789.88	1789.71	2	SCNLNMMNSVSQDMK	2 Oxidation (M)
2	BN1106_s3585B000136.mRNA-1	32.9	1262	460.76	1839.01	1839.01	4	RGDLYAVPDNVRPVLR
2	BN1106_s3585B000136.mRNA-1	32.9	1262	653.99	1958.95	1958.95	3	VGIHVLQDMSSYQVDPR	Oxidation (M)
2	BN1106_s3585B000136.mRNA-1	32.9	1262	682.365	2044.07	2044.07	3	FVFPFLYLPSENMVVVK	Oxidation (M)
2	BN1106_s3585B000136.mRNA-1	32.9	1262	685.367	2053.08	2053.08	3	GDRDGGELLAAAELLLLDGR
2	BN1106_s3585B000136.mRNA-1	32.9	1262	721.341	2161	2161	3	GMDLQPSDPSGLADPYVEVR	Oxidation (M)
2	BN1106_s3585B000136.mRNA-1	32.9	1262	784.414	2350.22	2350.22	3	VVVWNTYEVILQEANIFGEK
2	BN1106_s3585B000136.mRNA-1	32.9	1262	607.832	2427.3	2427.3	4	DGGELLAAAELLLLDGRDPPAPPK
2	BN1106_s1403B000129.mRNA-1	27.3	1184	520.752	1039.49	1039.49	2	GFTMWINR	Oxidation (M)
2	BN1106_s1403B000129.mRNA-1	27.3	1184	551.247	1100.48	1100.48	2	MTNYNSDLK	Oxidation (M)
2	BN1106_s1403B000129.mRNA-1	27.3	1184	568.29	1134.57	1134.57	2	FVNVSGEDIR
2	BN1106_s1403B000129.mRNA-1	27.3	1184	461.246	1380.72	1380.72	3	LLHEAAGGTLMPR	Oxidation (M)
2	BN1106_s1403B000129.mRNA-1	27.3	1184	696.422	1390.83	1389.78	2	GIVLDVEEIYLK
2	BN1106_s1403B000129.mRNA-1	27.3	1184	721.385	1440.75	1440.76	2	LINVASPNTIDER
2	BN1106_s1403B000129.mRNA-1	27.3	1184	735.405	1468.8	1468.8	2	AVNVLSNAEVLNAR
2	BN1106_s1403B000129.mRNA-1	27.3	1184	800.917	1599.82	1599.82	2	SPTEILSSLNQQQR
2	BN1106_s1403B000129.mRNA-1	27.3	1184	830.449	1658.88	1659.8	2	EVLEWANEELTEAK
2	BN1106_s1403B000129.mRNA-1	27.3	1184	926.408	1850.8	1850.8	2	YFLSPDDIYMADETR	Oxidation (M)
2	BN1106_s1403B000129.mRNA-1	27.3	1184	623.957	1868.85	1868.85	3	LFQEQGNCNMVVTSAR	Oxidation (M)
2	BN1106_s1403B000129.mRNA-1	27.3	1184	644.345	1930.01	1930.03	3	DSEIYAILLDQIAPIEK
2	BN1106_s1403B000129.mRNA-1	27.3	1184	673.657	2017.95	2017.95	3	DDKEVLEWANEELTEAK
2	BN1106_s658B000223.mRNA-1	57.8	1176	464.294	926.574	927.448	2	DLSKYMR	Oxidation (M)
2	BN1106_s658B000223.mRNA-1	57.8	1176	527.763	1053.51	1053.52	2	TIEIMFER	Oxidation (M)
2	BN1106_s658B000223.mRNA-1	57.8	1176	548.77	1095.53	1095.51	2	LCVDPAEHR
2	BN1106_s658B000223.mRNA-1	57.8	1176	566.294	1130.57	1130.57	2	MKHTGVMVGR	Oxidation (M)
2	BN1106_s658B000223.mRNA-1	57.8	1176	609.819	1217.62	1217.63	2	VLITDAPMSQK	Oxidation (M)
2	BN1106_s658B000223.mRNA-1	57.8	1176	660.299	1318.58	1318.58	2	DFYFGDEALSR
2	BN1106_s658B000223.mRNA-1	57.8	1176	675.348	1348.68	1348.68	2	FLCPEALFQPK
2	BN1106_s658B000223.mRNA-1	57.8	1176	731.37	1460.72	1460.73	2	TQAIVIDNGSGVCK
2	BN1106_s658B000223.mRNA-1	57.8	1176	526.249	1575.72	1575.72	3	EKDFYFGDEALSR
2	BN1106_s658B000223.mRNA-1	57.8	1176	544.919	1631.73	1631.74	3	EQYEECGLNVVHR
2	BN1106_s658B000223.mRNA-1	57.8	1176	562.621	1684.84	1684.85	3	LSWGYTTAELEIFR
2	BN1106_s658B000223.mRNA-1	57.8	1176	880.436	1758.86	1758.86	2	DLYANVLLSGGSTMFR	Oxidation (M)
2	BN1106_s658B000223.mRNA-1	57.8	1176	639.327	1914.96	1914.96	3	RDLYANVLLSGGSTMFR	Oxidation (M)
2	BN1106_s658B000223.mRNA-1	57.8	1176	1005.99	2009.96	2009.97	2	AGFAGDDVPFTVFPCVVGR
2	BN1106_s658B000223.mRNA-1	57.8	1176	723.034	2166.08	2166.1	3	LLGLDCPSLSELVYESIMK
2	BN1106_s658B000223.mRNA-1	57.8	1176	728.372	2182.09	2182.09	3	LLGLDCPSLSELVYESIMK	Oxidation (M)
2	BN1106_s658B000223.mRNA-1	57.8	1176	812.437	2434.29	2434.3	3	LSVELEALSPSTVEVNVVAPPER
2	BN1106_s658B000223.mRNA-1	57.8	1176	1601.26	3200.51	3200.52	2	TTGIVLDSGDGVTNTVPIYDGCILDYASER
2	BN1106_s101B000531.mRNA-1	43.4	1170	453.235	904.455	904.444	2	CDVDIRK
2	BN1106_s101B000531.mRNA-1	43.4	1170	488.728	975.441	975.441	2	AGFAGDDAPR
2	BN1106_s101B000531.mRNA-1	43.4	1170	494.742	987.47	987.47	2	DLTDHLMK	Oxidation (M)
2	BN1106_s101B000531.mRNA-1	43.4	1170	566.766	1131.52	1131.52	2	GYSFTTTAER
2	BN1106_s101B000531.mRNA-1	43.4	1170	588.78	1175.55	1176.61	2	EITALAPSTMK	Oxidation (M)
2	BN1106_s101B000531.mRNA-1	43.4	1170	599.764	1197.51	1197.52	2	DSYVGDEAQSK
2	BN1106_s101B000531.mRNA-1	43.4	1170	599.808	1197.6	1197.7	2	AVFPSIVGRPR
2	BN1106_s101B000531.mRNA-1	43.4	1170	743.847	1485.68	1485.68	2	QEYDESGPGIVHR
2	BN1106_s101B000531.mRNA-1	43.4	1170	505.921	1514.74	1514.74	3	IWHHTFYNELR
2	BN1106_s101B000531.mRNA-1	43.4	1170	895.948	1789.88	1789.88	2	SYELPDGQVITIGNER
2	BN1106_s101B000531.mRNA-1	43.4	1170	652.055	1953.14	1953.06	3	VAPEEHPVLLTEAPLNPK
2	BN1106_s101B000531.mRNA-1	43.4	1170	654.967	1961.88	1961.88	3	YPIEHGIVTNWDDMEK	Oxidation (M)
2	BN1106_s101B000531.mRNA-1	43.4	1170	782.382	2344.12	2344.14	3	KDLYANTVLSGGSTMYPGIADR	Oxidation (M)
2	BN1106_s1871B000313.mRNA-1	39.7	1100	452.219	902.423	903.423	2	VAMGENGAR
2	BN1106_s1871B000313.mRNA-1	39.7	1100	475.243	948.471	948.47	2	TDLMLANR	Oxidation (M)
2	BN1106_s1871B000313.mRNA-1	39.7	1100	478.293	954.572	954.575	2	LPILGSEVK
2	BN1106_s1871B000313.mRNA-1	39.7	1100	496.757	991.499	991.501	2	QSMLEQIK	Oxidation (M)
2	BN1106_s1871B000313.mRNA-1	39.7	1100	503.274	1004.53	1004.53	2	DVLDQFLR
2	BN1106_s1871B000313.mRNA-1	39.7	1100	504.758	1007.5	1008.47	2	IDDFCLAR
2	BN1106_s1871B000313.mRNA-1	39.7	1100	507.222	1012.43	1012.43	2	VCSSEFER
2	BN1106_s1871B000313.mRNA-1	39.7	1100	507.745	1013.48	1013.48	2	FYAELTDR
2	BN1106_s1871B000313.mRNA-1	39.7	1100	516.258	1030.5	1030.5	2	VSVSNDGPTR
2	BN1106_s1871B000313.mRNA-1	39.7	1100	521.231	1040.45	1040.45	2	ETYEDAWK
2	BN1106_s1871B000313.mRNA-1	39.7	1100	532.773	1063.53	1063.53	2	SLVSMEVQR	Oxidation (M)
2	BN1106_s1871B000313.mRNA-1	39.7	1100	535.299	1068.58	1068.59	2	LSLAYDLFK
2	BN1106_s1871B000313.mRNA-1	39.7	1100	590.294	1178.57	1178.57	2	EWFSNLQQK
2	BN1106_s1871B000313.mRNA-1	39.7	1100	629.834	1257.65	1257.66	2	DISQVPSTGGIGK
2	BN1106_s1871B000313.mRNA-1	39.7	1100	634.309	1266.6	1267.58	2	ARETYEDAWK
2	BN1106_s1871B000313.mRNA-1	39.7	1100	652.339	1302.66	1302.67	2	QEELLSDLQTK
2	BN1106_s1871B000313.mRNA-1	39.7	1100	653.349	1304.68	1304.63	2	AESGSIPSEMVAK
2	BN1106_s1871B000313.mRNA-1	39.7	1100	661.318	1320.62	1320.62	2	AESGSIPSEMVAK	Oxidation (M)
2	BN1106_s1871B000313.mRNA-1	39.7	1100	672.325	1342.64	1343.68	2	QPSSKLNEQWK
2	BN1106_s1871B000313.mRNA-1	39.7	1100	468.225	1401.65	1401.65	3	EHVYSLPDSAER
2	BN1106_s1871B000313.mRNA-1	39.7	1100	477.896	1430.67	1431.69	3	VAMGENGARVDWK
2	BN1106_s1871B000313.mRNA-1	39.7	1100	506.571	1516.69	1516.69	3	TEHMADITNNLSR	Oxidation (M)
2	BN1106_s1871B000313.mRNA-1	39.7	1100	566.294	1695.86	1695.86	3	NSLQDQLEHFQLPK
2	BN1106_s1871B000313.mRNA-1	39.7	1100	574.626	1720.86	1719.87	3	AESGSIPSEMVAKIASK	Oxidation (M)
2	BN1106_s1871B000313.mRNA-1	39.7	1100	863.441	1724.87	1724.87	2	DIFTDLIPLGFMEAK	Oxidation (M)
2	BN1106_s1871B000313.mRNA-1	39.7	1100	1133.05	2264.09	2264.1	2	FEENAQLFELLSQSPDEIR
2	BN1106_s1871B000313.mRNA-1	39.7	1100	759.002	2273.99	2273.99	3	QAIQSQHSDSCTSPTGNETAR
2	BN1106_s1871B000313.mRNA-1	39.7	1100	1351.64	2701.28	2701.3	2	SAESSSLISQLTAAVDSFMALDTDVK	Oxidation (M)
2	BN1106_s1871B000313.mRNA-1	39.7	1100	964.476	2890.41	2890.41	3	TFQESNKVPEQQMVDTINAQLEGIR	Oxidation (M)
2	BN1106_s3261B000048.mRNA-1	29.7	1052	464.738	927.462	927.464	2	CYIFIGR
2	BN1106_s3261B000048.mRNA-1	29.7	1052	476.26	950.505	950.507	2	VTFEIGGTK
2	BN1106_s3261B000048.mRNA-1	29.7	1052	478.284	954.553	954.554	2	WALIIDPK
2	BN1106_s3261B000048.mRNA-1	29.7	1052	485.776	969.537	969.54	2	HLAFEVVR
2	BN1106_s3261B000048.mRNA-1	29.7	1052	559.37	1116.72	1116.73	2	LGLAPPPLVIK
2	BN1106_s3261B000048.mRNA-1	29.7	1052	563.757	1125.5	1125.5	2	DYYYLDFK
2	BN1106_s3261B000048.mRNA-1	29.7	1052	577.762	1153.51	1152.54	2	YLHGHQQDR
2	BN1106_s3261B000048.mRNA-1	29.7	1052	577.8	1153.59	1153.53	2	YDMEKPEVK	Oxidation (M)
2	BN1106_s3261B000048.mRNA-1	29.7	1052	584.794	1167.57	1167.69	2	RILFQNHLK
2	BN1106_s3261B000048.mRNA-1	29.7	1052	594.327	1186.64	1186.64	2	IESEIIQDLK
2	BN1106_s3261B000048.mRNA-1	29.7	1052	611.354	1220.69	1219.64	2	LNLGVDFSDIK
2	BN1106_s3261B000048.mRNA-1	29.7	1052	659.354	1316.69	1316.7	2	VVDVYLPEDIR
2	BN1106_s3261B000048.mRNA-1	29.7	1052	668.826	1335.64	1335.64	2	GGIEEMPIEFAK	Oxidation (M)
2	BN1106_s3261B000048.mRNA-1	29.7	1052	673.316	1344.62	1344.62	2	DIYYSVVDSER
2	BN1106_s3261B000048.mRNA-1	29.7	1052	692.349	1382.68	1382.68	2	LQDYLQYGLDR
2	BN1106_s3261B000048.mRNA-1	29.7	1052	476.25	1425.73	1425.73	3	QVLFHQDPESVK
2	BN1106_s3261B000048.mRNA-1	29.7	1052	731.863	1461.71	1461.71	2	VDMSVVEQGQQVK	Oxidation (M)
2	BN1106_s3261B000048.mRNA-1	29.7	1052	822.413	1642.81	1642.82	2	NLLASDDSGLSDPLAR
2	BN1106_s3261B000048.mRNA-1	29.7	1052	850.463	1698.91	1698.92	2	VGTAISVANPVSETVAGK
2	BN1106_s3261B000048.mRNA-1	29.7	1052	854.433	1706.85	1706.86	2	DLGWMAREFNAIIR	Oxidation (M)
2	BN1106_s3261B000048.mRNA-1	29.7	1052	935.484	1868.95	1868.96	2	VPFEGLPSFTELAAYTK
2	BN1106_s3261B000048.mRNA-1	29.7	1052	945.477	1888.94	1888.95	2	LIGEFVTDVQTVYDYK
2	BN1106_s3261B000048.mRNA-1	29.7	1052	652	1952.98	1952.98	3	EKGDQDENIEANLILPR
2	BN1106_s3261B000048.mRNA-1	29.7	1052	1011.99	2021.97	2021.98	2	VMVGTYTFANIGDYLQSK	Oxidation (M)
2	BN1106_s3261B000048.mRNA-1	29.7	1052	1043.56	2085.1	2085.11	2	GQTPAGELLAAFDLIQVNTK
2	BN1106_s3261B000048.mRNA-1	29.7	1052	873.123	2616.35	2616.34	3	TLQQVVVEVFDLDPGNELEFLGR
2	BN1106_s246B000252.mRNA-1	40.5	916	457.774	913.532	913.538	2	VLDWILR
2	BN1106_s246B000252.mRNA-1	40.5	916	507.335	1012.66	1013.48	2	SEATAAAEHK
2	BN1106_s246B000252.mRNA-1	40.5	916	508.77	1015.53	1015.53	2	TVISTPDQR
2	BN1106_s246B000252.mRNA-1	40.5	916	527.812	1053.61	1054.51	2	FFWEGLEK
2	BN1106_s246B000252.mRNA-1	40.5	916	537.733	1073.45	1074.61	2	MGTGVLQLLK	Oxidation (M)
2	BN1106_s246B000252.mRNA-1	40.5	916	601.312	1200.61	1200.66	2	DAVSSLGVARAR
2	BN1106_s246B000252.mRNA-1	40.5	916	621.302	1240.59	1240.59	2	YVAAAFPSACGK
2	BN1106_s246B000252.mRNA-1	40.5	916	451.231	1350.67	1350.66	3	YLEHWLSFEK
2	BN1106_s246B000252.mRNA-1	40.5	916	712.832	1423.65	1423.65	2	ITCVGDDIAWMK	Oxidation (M)
2	BN1106_s246B000252.mRNA-1	40.5	916	766.888	1531.76	1532.75	2	GTLGIWMSPADLEK	Oxidation (M)
2	BN1106_s246B000252.mRNA-1	40.5	916	512.927	1535.76	1535.76	3	NTIFTNVAELSDGR
2	BN1106_s246B000252.mRNA-1	40.5	916	768.906	1535.8	1535.8	2	TNLAMLQATLPGYK	Oxidation (M)
2	BN1106_s246B000252.mRNA-1	40.5	916	526.249	1575.72	1575.88	3	IMTRMGTGVLQLLK	Oxidation (M)
2	BN1106_s246B000252.mRNA-1	40.5	916	611.315	1830.92	1830.92	3	RPEGVPLVMQSFNWR	Oxidation (M)
2	BN1106_s246B000252.mRNA-1	40.5	916	963.987	1925.96	1925.96	2	TMYVIPFSMGPLGGPISK	2 Oxidation (M)
2	BN1106_s246B000252.mRNA-1	40.5	916	822.099	2463.28	2463.28	3	LDGLNPKPDINGLLSQPPDFWK
2	BN1106_s246B000252.mRNA-1	40.5	916	1003.49	3007.44	3007.44	3	AINPEAGFFGVAPGTAMDTNPNAMLTIQK	2 Oxidation (M)
2	BN1106_s246B000252.mRNA-1	40.5	916	1162.56	3484.67	3484.68	3	FCTPASQCPIIDPDWEKPEGVPIDAIIFGGR
2	BN1106_s617B000567.mRNA-1	59.3	881	490.259	978.504	978.502	2	DAAVYEALK
2	BN1106_s617B000567.mRNA-1	59.3	881	584.275	1166.54	1166.54	2	NVYDAACAGVK
2	BN1106_s617B000567.mRNA-1	59.3	881	681.301	1360.59	1360.59	2	SASFGFEWMQR	Oxidation (M)
2	BN1106_s617B000567.mRNA-1	59.3	881	910.972	1819.93	1819.93	2	LIYSPTGALNTDTADIR
2	BN1106_s617B000567.mRNA-1	59.3	881	625.656	1873.95	1873.95	3	ALSMGCHAPLLYLGSLR	Oxidation (M)
2	BN1106_s617B000567.mRNA-1	59.3	881	734.381	2200.12	2201.16	3	INPNLGSELSIVPFPAHPSGR
2	BN1106_s2615B000090.mRNA-1	27.8	874	462.244	922.474	922.476	2	YESLNLGK
2	BN1106_s2615B000090.mRNA-1	27.8	874	487.724	973.433	973.483	2	AIDNDSIAR
2	BN1106_s2615B000090.mRNA-1	27.8	874	497.763	993.511	993.513	2	QDSLIGSFK
2	BN1106_s2615B000090.mRNA-1	27.8	874	532.284	1062.55	1062.56	2	MCAVNVLLK	Oxidation (M)
2	BN1106_s2615B000090.mRNA-1	27.8	874	536.256	1070.5	1070.65	2	LMAKATVPLK
2	BN1106_s2615B000090.mRNA-1	27.8	874	543.257	1084.5	1084.5	2	FTVFDWDR
2	BN1106_s2615B000090.mRNA-1	27.8	874	587.805	1173.6	1172.68	2	MEVKLPLLSK	Oxidation (M)
2	BN1106_s2615B000090.mRNA-1	27.8	874	609.3	1216.58	1216.58	2	NDFPLEQQAR
2	BN1106_s2615B000090.mRNA-1	27.8	874	632.315	1262.62	1262.7	2	LRQDSLIGSFK
2	BN1106_s2615B000090.mRNA-1	27.8	874	664.851	1327.69	1327.69	2	QLQGGNITPICK
2	BN1106_s2615B000090.mRNA-1	27.8	874	671.371	1340.73	1340.73	2	SAVNLPNVEITGK
2	BN1106_s2615B000090.mRNA-1	27.8	874	721.877	1441.74	1441.74	2	TELLSDPVANEVR
2	BN1106_s2615B000090.mRNA-1	27.8	874	513.954	1538.84	1538.85	3	VHAAFLSASLIPGEK
2	BN1106_s2615B000090.mRNA-1	27.8	874	790.351	1578.69	1578.69	2	AEDLPQMDPDTFGK	Oxidation (M)
2	BN1106_s2615B000090.mRNA-1	27.8	874	849.987	1697.96	1697.96	2	ISLLILGPGDEPFSLK
2	BN1106_s2615B000090.mRNA-1	27.8	874	857.45	1712.89	1712.89	2	LFDQLIQFSVYNAR
2	BN1106_s2615B000090.mRNA-1	27.8	874	864.915	1727.82	1727.82	2	WLLLSDPEDPMSGPR	Oxidation (M)
2	BN1106_s2615B000090.mRNA-1	27.8	874	584.308	1749.9	1750.81	3	EYVDPYVEFSFAGTK
2	BN1106_s2615B000090.mRNA-1	27.8	874	635.298	1902.87	1902.87	3	EYSDMPNKYESLNLGK	Oxidation (M)
2	BN1106_s2615B000090.mRNA-1	27.8	874	695.329	2082.96	2083	3	NTAEDIEQTLQQMIFFR
2	BN1106_s2615B000090.mRNA-1	27.8	874	700.675	2099	2099	3	NTAEDIEQTLQQMIFFR	Oxidation (M)
2	BN1106_s584B000350.mRNA-1	16.4	858	462.733	923.451	923.453	2	CGQIFTAK
2	BN1106_s584B000350.mRNA-1	16.4	858	488.279	974.543	974.555	2	SPALLYVGR
2	BN1106_s584B000350.mRNA-1	16.4	858	527.763	1053.51	1054.52	2	QNENQPIGR
2	BN1106_s584B000350.mRNA-1	16.4	858	683.328	1364.64	1364.65	2	EDVDTFIEELR
2	BN1106_s584B000350.mRNA-1	16.4	858	647.67	1939.99	1939.99	3	TFDDVAEELATPHVVLGK
2	BN1106_s584B000350.mRNA-1	16.4	858	724.002	2168.98	2168.98	3	EDVDTFIEELREEMEAAK	Oxidation (M)
2	BN1106_s584B000350.mRNA-1	16.4	858	839.787	2516.34	2516.35	3	NTLLMNNAFAIIGAVITGPCVLAK	Oxidation (M)
2	BN1106_s7079B000034.mRNA-1	40.3	813	469.253	936.491	936.492	2	AYNEIVTK
2	BN1106_s7079B000034.mRNA-1	40.3	813	473.279	944.544	944.42	2	DIGGSDPER
2	BN1106_s7079B000034.mRNA-1	40.3	813	502.287	1002.56	1002.55	2	YPLAAVVDR
2	BN1106_s7079B000034.mRNA-1	40.3	813	549.773	1097.53	1097.53	2	CGAAAVAGFFK
2	BN1106_s7079B000034.mRNA-1	40.3	813	599.362	1196.71	1196.71	2	LLLSLTGPLDR
2	BN1106_s7079B000034.mRNA-1	40.3	813	643.816	1285.62	1285.62	2	GIVYDSGGYDLK
2	BN1106_s7079B000034.mRNA-1	40.3	813	481.297	1440.87	1440.87	3	VGSTKPLLALAFPK
2	BN1106_s7079B000034.mRNA-1	40.3	813	788.931	1575.85	1575.85	2	ISDSELQNLFLIGK
2	BN1106_s7079B000034.mRNA-1	40.3	813	453.235	1808.91	1808.89	4	FDTGVHLLHCDAIPSK
2	BN1106_s7079B000034.mRNA-1	40.3	813	913.479	1824.94	1824.95	2	VELSGGGVLLDAQPVDEK
2	BN1106_s7079B000034.mRNA-1	40.3	813	731.88	2923.49	2923.5	4	SLNIDSPEHDAVVLVAQDPLSLAHDLR
2	BN1106_s1320B000236.mRNA-1	25	764	544.284	1086.55	1086.55	2	EFEELKHR
2	BN1106_s1320B000236.mRNA-1	25	764	569.766	1137.52	1137.52	2	YVDEEELNK
2	BN1106_s1320B000236.mRNA-1	25	764	590.316	1178.62	1178.61	2	APFDLFEGRK
2	BN1106_s1320B000236.mRNA-1	25	764	594.789	1187.56	1187.57	2	DIYYITGESK
2	BN1106_s1320B000236.mRNA-1	25	764	638.329	1274.64	1274.64	2	ELISNASDALDK
2	BN1106_s1320B000236.mRNA-1	25	764	450.227	1347.66	1347.66	3	HFSVEGQLEFR
2	BN1106_s1320B000236.mRNA-1	25	764	705.848	1409.68	1410.68	2	AAVSDSAFMEVLR	Oxidation (M)
2	BN1106_s1320B000236.mRNA-1	25	764	757.395	1512.78	1512.78	2	GVVDSEDLPLNISR
2	BN1106_s1320B000236.mRNA-1	25	764	771.921	1541.83	1542.74	2	EGLQLPEDEEEKK
2	BN1106_s1320B000236.mRNA-1	25	764	518.923	1553.75	1553.75	3	QLSNDWEDHLAVK
2	BN1106_s1320B000236.mRNA-1	25	764	666.331	1995.97	1994.97	3	KLTSCTYLYFHLYMR
2	BN1106_s1320B000236.mRNA-1	25	764	802.063	2403.17	2403.17	3	GYEVLYMLDPIDEYAVTQLR	Oxidation (M)
2	BN1106_s584B000346.mRNA-1	10.8	743	462.733	923.451	923.453	2	CGQIFTAK
2	BN1106_s584B000346.mRNA-1	10.8	743	470.27	938.526	939.485	2	AFVKMNSK	Oxidation (M)
2	BN1106_s584B000346.mRNA-1	10.8	743	488.279	974.543	974.555	2	SPALLYVGR
2	BN1106_s584B000346.mRNA-1	10.8	743	659.834	1317.65	1317.59	2	EEMETAQQQPK
2	BN1106_s584B000346.mRNA-1	10.8	743	683.328	1364.64	1364.65	2	EDVDTFIEELR
2	BN1106_s584B000346.mRNA-1	10.8	743	647.67	1939.99	1939.99	3	TFDDVAEELATPHIVVGK
2	BN1106_s584B000346.mRNA-1	10.8	743	724.002	2168.98	2168.98	3	EDVDTFIEELREEMEAAK	Oxidation (M)
2	BN1106_s584B000346.mRNA-1	10.8	743	796.404	2386.19	2385.13	3	EKSSMQLFTRPNFADETQLGA	Oxidation (M)
2	BN1106_s233B000262.mRNA-1	30.5	633	479.285	956.556	955.509	2	KTGGLTDHK
2	BN1106_s233B000262.mRNA-1	30.5	633	479.768	957.521	958.508	2	AIVVTDGER
2	BN1106_s233B000262.mRNA-1	30.5	633	533.336	1064.66	1064.66	2	LTGLIPPLGGK
2	BN1106_s233B000262.mRNA-1	30.5	633	536.313	1070.61	1070.61	2	LFPPLTDIR
2	BN1106_s233B000262.mRNA-1	30.5	633	550.788	1099.56	1099.57	2	SVLQNWPEK
2	BN1106_s233B000262.mRNA-1	30.5	633	584.338	1166.66	1166.67	2	EVILAAIPEGR
2	BN1106_s233B000262.mRNA-1	30.5	633	586.254	1170.49	1170.49	2	AECTAEEAYK
2	BN1106_s233B000262.mRNA-1	30.5	633	600.33	1198.65	1198.65	2	CTALIGAAAVPR
2	BN1106_s233B000262.mRNA-1	30.5	633	512.927	1535.76	1536.69	3	AECTAEEAYKHTK
2	BN1106_s233B000262.mRNA-1	30.5	633	582.646	1744.92	1744.92	3	ILGLGDQGAFGMGIPVGK	Oxidation (M)
2	BN1106_s233B000262.mRNA-1	30.5	633	631.979	1892.92	1892.92	3	SVLVQFEDFANHNAFR
2	BN1106_s233B000262.mRNA-1	30.5	633	679.678	2036.01	2036.01	3	ILCYGSGEAAIGFSHLVSR
2	BN1106_s233B000262.mRNA-1	30.5	633	833.79	2498.35	2498.35	3	ILGLMAELNEKPLIMALSNPTAK	2 Oxidation (M)
2	BN1106_s233B000262.mRNA-1	30.5	633	1385.68	2769.35	2769.36	2	ISPVTNDDFLVASETLSALVADSDYK
2	BN1106_s3904B000042.mRNA-1	28.7	591	454.265	906.515	906.517	2	NLLSVAYK
2	BN1106_s3904B000042.mRNA-1	28.7	591	458.259	914.504	915.539	2	EVQLKATK
2	BN1106_s3904B000042.mRNA-1	28.7	591	474.712	947.41	947.381	2	MQGDYYR	Oxidation (M)
2	BN1106_s3904B000042.mRNA-1	28.7	591	603.327	1204.64	1204.65	2	DSTLIMQLLR	Oxidation (M)
2	BN1106_s3904B000042.mRNA-1	28.7	591	618.802	1235.59	1235.59	2	MVVELNDICK	Oxidation (M)
2	BN1106_s3904B000042.mRNA-1	28.7	591	664.282	1326.55	1326.55	2	YCAEVADTENR
2	BN1106_s3904B000042.mRNA-1	28.7	591	671.806	1341.6	1342.64	2	QAIVDSSFDAYK
2	BN1106_s3904B000042.mRNA-1	28.7	591	490.931	1469.77	1470.74	3	QAIVDSSFDAYKK
2	BN1106_s3904B000042.mRNA-1	28.7	591	1001.96	2001.9	2001.91	2	SFDEALAELDTLGEDSYK
2	BN1106_s3904B000042.mRNA-1	28.7	591	1144.59	2287.16	2287.17	2	EVLDILQNYLIPNAVSDESR
2	BN1106_s3396B000086.mRNA-1	19.5	590	565.784	1129.55	1129.56	2	YFASTSLWR
2	BN1106_s3396B000086.mRNA-1	19.5	590	680.926	1359.84	1358.72	2	MLHAYRVSLNR
2	BN1106_s3396B000086.mRNA-1	19.5	590	846.432	1690.85	1690.85	2	TASEGVAFLDLGEVQR
2	BN1106_s3396B000086.mRNA-1	19.5	590	653.963	1958.87	1958.87	3	FYSVNELMELDNADQR	Oxidation (M)
2	BN1106_s3227B000227.mRNA-1	32.4	536	469.233	936.452	936.401	2	DGPPGYMGK	Oxidation (M)
2	BN1106_s3227B000227.mRNA-1	32.4	536	475.75	949.486	949.523	2	YIATLAGNK
2	BN1106_s3227B000227.mRNA-1	32.4	536	495.767	989.52	990.499	2	ACNCLLLK
2	BN1106_s3227B000227.mRNA-1	32.4	536	501.757	1001.5	1001.5	2	IEEDLGGAAK
2	BN1106_s3227B000227.mRNA-1	32.4	536	517.259	1032.5	1032.48	2	TGAPCRSER
2	BN1106_s3227B000227.mRNA-1	32.4	536	563.274	1124.53	1123.59	2	TAIDKAGYTGK
2	BN1106_s3227B000227.mRNA-1	32.4	536	566.766	1131.52	1132.6	2	MATLRASVER
2	BN1106_s3227B000227.mRNA-1	32.4	536	569.766	1137.52	1138.57	2	YDLDFKNPK
2	BN1106_s3227B000227.mRNA-1	32.4	536	630.842	1259.67	1259.67	2	VNQIGSVSESIK
2	BN1106_s3227B000227.mRNA-1	32.4	536	711.309	1420.6	1420.6	2	IAMDCAASEFYK	Oxidation (M)
2	BN1106_s3227B000227.mRNA-1	32.4	536	827.46	1652.91	1652.91	2	IQIVGDDLTVTNPLR
2	BN1106_s3227B000227.mRNA-1	32.4	536	588.978	1763.91	1763.92	3	AAVPSGASTGVHEALELR
2	BN1106_s3227B000227.mRNA-1	32.4	536	917.964	1833.91	1833.91	2	SGETEDNFIADLVVGLR
2	BN1106_s3227B000227.mRNA-1	32.4	536	1041.5	3121.47	3121.47	3	YGLDACNVGDEGGFAPSIQDNLEGLELLR
2	BN1106_s4469B000065.mRNA-1	23.8	509	594.778	1187.54	1187.54	2	IGVENEEENR
2	BN1106_s4469B000065.mRNA-1	23.8	509	635.835	1269.66	1269.66	2	ATEQVLAFTYK
2	BN1106_s4469B000065.mRNA-1	23.8	509	737.874	1473.73	1473.74	2	GILAADESTGTIGNR
2	BN1106_s4469B000065.mRNA-1	23.8	509	543.994	1628.96	1628.96	3	LVDHLIQNGIIPGIK
2	BN1106_s4469B000065.mRNA-1	23.8	509	835.453	1668.89	1668.9	2	ASPEEIALATVTALQR
2	BN1106_s4469B000065.mRNA-1	23.8	509	609.341	1825	1825.01	3	RASPEEIALATVTALQR
2	BN1106_s4469B000065.mRNA-1	23.8	509	661.033	1980.08	1980.08	3	ALQASVLAAWQGKPENVAK
2	BN1106_s4252B000085.mRNA-1	26.9	480	450.778	899.541	899.544	2	QTVAVGVVK
2	BN1106_s4252B000085.mRNA-1	26.9	480	488.279	974.543	974.544	2	LPLQDVYK
2	BN1106_s4252B000085.mRNA-1	26.9	480	513.308	1024.6	1024.6	2	IGGIGTVPVGR
2	BN1106_s4252B000085.mRNA-1	26.9	480	528.263	1054.51	1053.5	2	SDKMPWFK	Oxidation (M)
2	BN1106_s4252B000085.mRNA-1	26.9	480	605.278	1208.54	1208.54	2	VMEENPSMIK	2 Oxidation (M)
2	BN1106_s4252B000085.mRNA-1	26.9	480	714.308	1426.6	1426.6	2	MDSTQPPYSETR	Oxidation (M)
2	BN1106_s4252B000085.mRNA-1	26.9	480	1010.01	2018.01	2018.02	2	TVPFIPISGWVGDNMLEK	Oxidation (M)
2	BN1106_s4252B000085.mRNA-1	26.9	480	854.464	2560.37	2560.38	3	IETGILKPGMVVTFAPTNLSTEVK	Oxidation (M)
2	BN1106_s4252B000085.mRNA-1	26.9	480	679.854	2715.39	2715.39	4	TGFTLYDALDSIDPPERPTNKPLR
2	BN1106_s945B000218.mRNA-1	27.1	457	459.242	916.469	916.469	2	FFAYELK
2	BN1106_s945B000218.mRNA-1	27.1	457	497.763	993.511	992.577	2	AIIDVLGHR
2	BN1106_s945B000218.mRNA-1	27.1	457	512.233	1022.45	1022.47	2	SEMSGDLLR	Oxidation (M)
2	BN1106_s945B000218.mRNA-1	27.1	457	548.77	1095.53	1094.47	2	CEVDMGQIK	Oxidation (M)
2	BN1106_s945B000218.mRNA-1	27.1	457	556.841	1111.67	1111.67	2	ILVSLVQANR
2	BN1106_s945B000218.mRNA-1	27.1	457	583.299	1164.58	1164.6	2	AVIEAYGEVSK
2	BN1106_s945B000218.mRNA-1	27.1	457	661.318	1320.62	1320.63	2	QDAQALYQAGEK
2	BN1106_s945B000218.mRNA-1	27.1	457	830.921	1659.83	1659.83	2	GAGTDEDTLIEILASR
2	BN1106_s945B000218.mRNA-1	27.1	457	565.298	1692.87	1692.92	3	GLGTDEKAIIDVLGHR
2	BN1106_s945B000218.mRNA-1	27.1	457	584.93	1751.77	1751.77	3	NLEDDIMSETTGHFK	Oxidation (M)
2	BN1106_s945B000218.mRNA-1	27.1	457	932.488	1862.96	1863.84	2	EINFDTDPEVAKCGNR
2	BN1106_s945B000218.mRNA-1	27.1	457	860.447	2578.32	2578.33	3	ILVSLVQANRDENPNVDWNQVR
2	BN1106_s3182B000117.mRNA-1	19.6	452	454.236	906.457	906.456	2	NTSPSFVR
2	BN1106_s3182B000117.mRNA-1	19.6	452	464.777	927.539	927.55	2	LALQSQIR
2	BN1106_s3182B000117.mRNA-1	19.6	452	469.759	937.503	937.502	2	VLFQEFR
2	BN1106_s3182B000117.mRNA-1	19.6	452	475.744	949.474	949.49	2	QDKMTVTK
2	BN1106_s3182B000117.mRNA-1	19.6	452	479.768	957.521	957.513	2	LDEEIIAR
2	BN1106_s3182B000117.mRNA-1	19.6	452	479.768	957.521	957.549	2	EEALKQLK
2	BN1106_s3182B000117.mRNA-1	19.6	452	486.776	971.537	971.54	2	AQLATLEAR
2	BN1106_s3182B000117.mRNA-1	19.6	452	509.264	1016.51	1016.51	2	LEETELQR
2	BN1106_s3182B000117.mRNA-1	19.6	452	512.75	1023.49	1023.52	2	ATDKSFVEK
2	BN1106_s3182B000117.mRNA-1	19.6	452	517.259	1032.5	1033.52	2	TIKNDNSSR
2	BN1106_s3182B000117.mRNA-1	19.6	452	522.3	1042.59	1042.58	2	TEVQLNALR
2	BN1106_s3182B000117.mRNA-1	19.6	452	528.243	1054.47	1053.67	2	VRPLLTVTR
2	BN1106_s3182B000117.mRNA-1	19.6	452	531.263	1060.51	1061.47	2	TEQSAENQR
2	BN1106_s3182B000117.mRNA-1	19.6	452	533.803	1065.59	1064.44	2	DEMLEEQR	Oxidation (M)
2	BN1106_s3182B000117.mRNA-1	19.6	452	542.753	1083.49	1082.55	2	DTRLLMYR	Oxidation (M)
2	BN1106_s3182B000117.mRNA-1	19.6	452	563.274	1124.53	1124.56	2	ITGEHGEVQR
2	BN1106_s3182B000117.mRNA-1	19.6	452	568.299	1134.58	1134.59	2	LQTFELEQK
2	BN1106_s3182B000117.mRNA-1	19.6	452	587.792	1173.57	1173.59	2	NEELTAQLEK
2	BN1106_s3182B000117.mRNA-1	19.6	452	595.356	1188.7	1188.62	2	ESETLIQELK
2	BN1106_s3182B000117.mRNA-1	19.6	452	612.843	1223.67	1223.71	2	IDAPLVLDQLK
2	BN1106_s3182B000117.mRNA-1	19.6	452	614.386	1226.76	1225.59	2	KYQGVSGGMQR	Oxidation (M)
2	BN1106_s3182B000117.mRNA-1	19.6	452	618.814	1235.61	1235.63	2	YEGELSNLRR
2	BN1106_s3182B000117.mRNA-1	19.6	452	622.835	1243.65	1243.66	2	ANPILEAFGNAK
2	BN1106_s3182B000117.mRNA-1	19.6	452	627.319	1252.62	1251.65	2	VDYISAGWLTK
2	BN1106_s3182B000117.mRNA-1	19.6	452	630.332	1258.65	1258.65	2	TVEELQAQVSR
2	BN1106_s3182B000117.mRNA-1	19.6	452	636.349	1270.68	1270.69	2	LEAELTQLQAR
2	BN1106_s3182B000117.mRNA-1	19.6	452	451.931	1352.77	1353.64	3	SRYFSGMIYSK	Oxidation (M)
2	BN1106_s3182B000117.mRNA-1	19.6	452	463.252	1386.73	1385.74	3	MIVERDLQNLR
2	BN1106_s3182B000117.mRNA-1	19.6	452	712.348	1422.68	1422.68	2	SETSATSELTELR
2	BN1106_s3182B000117.mRNA-1	19.6	452	735.414	1468.81	1468.81	2	EINIGELEAQLLK
2	BN1106_s3182B000117.mRNA-1	19.6	452	501.922	1502.74	1501.73	3	EGAKDALDAEEQVK
2	BN1106_s3182B000117.mRNA-1	19.6	452	536.927	1607.76	1607.75	3	SKGQQDTAMEEIQK	Oxidation (M)
2	BN1106_s3182B000117.mRNA-1	19.6	452	829.428	1656.84	1655.85	2	FLPNGLLEIPGSDER
2	BN1106_s3182B000117.mRNA-1	19.6	452	566.294	1695.86	1694.86	3	EALEKITGEHGEVQR
2	BN1106_s3182B000117.mRNA-1	19.6	452	695.329	2082.96	2082.99	3	DAEIVSMAATAATDTAFGAVR	Oxidation (M)
2	BN1106_s3182B000117.mRNA-1	19.6	452	1106.08	2210.14	2210.19	2	LEAELTQLQARLDEEIIAR
2	BN1106_s4860B000047.mRNA-1	23.1	437	565.799	1129.58	1129.59	2	FPGQLNADLR
2	BN1106_s4860B000047.mRNA-1	23.1	437	580.316	1158.62	1158.62	2	LAVNMVPFPR	Oxidation (M)
2	BN1106_s4860B000047.mRNA-1	23.1	437	615.837	1229.66	1230.57	2	VSEQFTAMFR	Oxidation (M)
2	BN1106_s4860B000047.mRNA-1	23.1	437	664.826	1327.64	1327.64	2	INVYYNEATGGK
2	BN1106_s4860B000047.mRNA-1	23.1	437	816.417	1630.82	1630.82	2	AILVDLEPGTMDSVR	Oxidation (M)
2	BN1106_s4860B000047.mRNA-1	23.1	437	854.433	1706.85	1706.85	2	ALTVPELTQQMFDAK	Oxidation (M)
2	BN1106_s4860B000047.mRNA-1	23.1	437	653.665	1957.97	1957.97	3	GHYTEGAELVDSVLDVVR
2	BN1106_s2907B000132.mRNA-1	26.3	395	453.235	904.455	904.444	2	CDVDIRK
2	BN1106_s2907B000132.mRNA-1	26.3	395	488.728	975.441	975.441	2	AGFAGDDAPR
2	BN1106_s2907B000132.mRNA-1	26.3	395	507.373	1012.73	1013.47	2	DLTDYLMK	Oxidation (M)
2	BN1106_s2907B000132.mRNA-1	26.3	395	566.766	1131.52	1131.52	2	GYSFTTTAER
2	BN1106_s2907B000132.mRNA-1	26.3	395	587.792	1173.57	1173.56	2	HVGVMVGMGQK	2 Oxidation (M)
2	BN1106_s2907B000132.mRNA-1	26.3	395	599.764	1197.51	1197.52	2	DSYVGDEAQSK
2	BN1106_s2907B000132.mRNA-1	26.3	395	599.808	1197.6	1197.7	2	AVFPSIVGRPR
2	BN1106_s2907B000132.mRNA-1	26.3	395	743.847	1485.68	1485.68	2	EEYNESGPGIVHR
2	BN1106_s2907B000132.mRNA-1	26.3	395	505.921	1514.74	1514.74	3	IWHHTFYNELR
2	BN1106_s2907B000132.mRNA-1	26.3	395	663.342	1987.01	1987.01	3	VAPEEHPVLLTEAPMNPK	Oxidation (M)
2	BN1106_s2907B000132.mRNA-1	26.3	395	918.452	2752.33	2752.44	3	KYSVWIGGSILASLSTFHQMWITK
2	BN1106_s3396B000087.mRNA-1	37.8	320	512.233	1022.45	1021.51	2	DVFRLGCR
2	BN1106_s3396B000087.mRNA-1	37.8	320	514.816	1027.62	1027.62	2	LILAAVCLR
2	BN1106_s3396B000087.mRNA-1	37.8	320	534.311	1066.61	1065.5	2	MHHVEELR	Oxidation (M)
2	BN1106_s3396B000087.mRNA-1	37.8	320	556.804	1111.59	1111.6	2	EITTISVGHR
2	BN1106_s3396B000087.mRNA-1	37.8	320	558.805	1115.59	1114.58	2	ARNGASAVVDR
2	BN1106_s3396B000087.mRNA-1	37.8	320	582.798	1163.58	1163.59	2	TSDIVMQLNK	Oxidation (M)
2	BN1106_s3396B000087.mRNA-1	37.8	320	606.85	1211.68	1211.69	2	ITVALPLDQSR
2	BN1106_s3396B000087.mRNA-1	37.8	320	628.881	1255.75	1255.75	2	VLIQDLSLTVR
2	BN1106_s3396B000087.mRNA-1	37.8	320	507.974	1520.9	1520.9	3	LNRPLLITGPSGVGK
2	BN1106_s3396B000087.mRNA-1	37.8	320	572.956	1715.85	1715.86	3	VLAELWPATGQMEAGK	Oxidation (M)
2	BN1106_s3396B000087.mRNA-1	37.8	320	626.661	1876.96	1876.97	3	FSLPSSPIDLSDLPPHR
2	BN1106_s3396B000087.mRNA-1	37.8	320	941.97	1881.92	1881.93	2	QYIYDWIEVTTAAPGR
2	BN1106_s3396B000087.mRNA-1	37.8	320	638.64	1912.9	1912.9	3	IVELESQEEHDGNLSSK
2	BN1106_s3396B000087.mRNA-1	37.8	320	1007.48	2012.94	2013.03	2	TGSHVDLRTSDIVMQLNK
2	BN1106_s3396B000087.mRNA-1	37.8	320	773.386	2317.14	2317.14	3	VEATGPNWYHIVYNSPTEKL
2	BN1106_s3747B000112.mRNA-1	19.1	294	488.279	974.543	974.54	2	TVNSSVIQK
2	BN1106_s3747B000112.mRNA-1	19.1	294	521.28	1040.55	1041.51	2	NEVDPALER
2	BN1106_s3747B000112.mRNA-1	19.1	294	543.808	1085.6	1086.59	2	EIAELISANK
2	BN1106_s3747B000112.mRNA-1	19.1	294	607.847	1213.68	1213.68	2	AVSTLIWATPR
2	BN1106_s3747B000112.mRNA-1	19.1	294	650.87	1299.72	1299.73	2	LSAEVAELEVIK
2	BN1106_s3747B000112.mRNA-1	19.1	294	476.948	1427.82	1427.82	3	LSAEVAELEVIKK
2	BN1106_s3747B000112.mRNA-1	19.1	294	737.431	1472.85	1472.78	2	EIAELISANKTER
2	BN1106_s961B000155.mRNA-1	18	283	459.269	916.524	916.523	2	AALTEALTK
2	BN1106_s961B000155.mRNA-1	18	283	485.815	969.615	969.586	2	INELLQLK
2	BN1106_s961B000155.mRNA-1	18	283	495.278	988.542	988.545	2	QFGLQQLR
2	BN1106_s961B000155.mRNA-1	18	283	509.264	1016.51	1017.5	2	SEAVAGDLEK
2	BN1106_s961B000155.mRNA-1	18	283	547.28	1092.55	1093.6	2	SAIFMLLAGR	Oxidation (M)
2	BN1106_s961B000155.mRNA-1	18	283	581.784	1161.55	1161.56	2	TTLNVCNANR
2	BN1106_s961B000155.mRNA-1	18	283	590.316	1178.62	1178.62	2	TTIDLFLDNK
2	BN1106_s961B000155.mRNA-1	18	283	620.321	1238.63	1238.63	2	LLEFVGFSGDR
2	BN1106_s961B000155.mRNA-1	18	283	659.354	1316.69	1317.66	2	TTLNVCNANRR
2	BN1106_s961B000155.mRNA-1	18	283	492.587	1474.74	1473.73	3	ATELPVDWPQYR
2	BN1106_s961B000155.mRNA-1	18	283	515.245	1542.71	1542.83	3	KMAVPLLEDISEAK
2	BN1106_s961B000155.mRNA-1	18	283	776.923	1551.83	1551.83	2	ELLSYWQIIYPK
2	BN1106_s961B000155.mRNA-1	18	283	582.646	1744.92	1745.97	3	LGVGAFNMMISLLPKR
2	BN1106_s500B000161.mRNA-1	18.8	282	511.269	1020.52	1021.53	2	AVWEAYKR
2	BN1106_s500B000161.mRNA-1	18.8	282	602.316	1202.62	1202.63	2	TGNLSSLINER
2	BN1106_s500B000161.mRNA-1	18.8	282	487.277	1458.81	1458.81	3	ETKPPYETLLLR
2	BN1106_s500B000161.mRNA-1	18.8	282	575.622	1723.85	1723.85	3	GINTDEDTINAIVGHR
2	BN1106_s500B000161.mRNA-1	18.8	282	695.329	2082.96	2082.96	3	RVDQDVQELYGASMGQSGK	Oxidation (M)
2	BN1106_s1153B000359.mRNA-1	37.6	261	544.284	1086.55	1086.55	2	YLTVAAMFR	Oxidation (M)
2	BN1106_s1153B000359.mRNA-1	37.6	261	565.799	1129.58	1129.59	2	FPGQLNADLR
2	BN1106_s1153B000359.mRNA-1	37.6	261	580.316	1158.62	1158.62	2	LAVNMVPFPR	Oxidation (M)
2	BN1106_s1153B000359.mRNA-1	37.6	261	731.844	1461.67	1461.68	2	EVDEQMLNVQNK	Oxidation (M)
2	BN1106_s1153B000359.mRNA-1	37.6	261	848.919	1695.82	1695.83	2	NSSYFVEWIPNNVK
2	BN1106_s1153B000359.mRNA-1	37.6	261	919.47	2755.39	2755.24	3	AVTVPELTQQMFDAKNMMAACDPR	2 Oxidation (M)
2	BN1106_s2100B000128.mRNA-1	45.4	249	459.269	916.524	916.523	2	ELITNLSK
2	BN1106_s2100B000128.mRNA-1	45.4	249	512.233	1022.45	1022.45	2	SEMPALMGR	2 Oxidation (M)
2	BN1106_s2100B000128.mRNA-1	45.4	249	531.302	1060.59	1060.59	2	ILYTPEVAR
2	BN1106_s2100B000128.mRNA-1	45.4	249	543.257	1084.5	1085.59	2	IWILGDVDR
2	BN1106_s2100B000128.mRNA-1	45.4	249	571.784	1141.55	1141.56	2	VYIGSFWDR
2	BN1106_s2100B000128.mRNA-1	45.4	249	620.808	1239.6	1239.63	2	VYGALMWSLGK	Oxidation (M)
2	BN1106_s2100B000128.mRNA-1	45.4	249	635.835	1269.66	1269.66	2	DLETLPGDAALR
2	BN1106_s2100B000128.mRNA-1	45.4	249	639.314	1276.61	1276.62	2	LMQMIPQEQK	2 Oxidation (M)
2	BN1106_s2100B000128.mRNA-1	45.4	249	655.321	1308.63	1307.57	2	MSEEQKGNEEK
2	BN1106_s2100B000128.mRNA-1	45.4	249	661.318	1320.62	1320.62	2	AVDEMLSNDIAK	Oxidation (M)
2	BN1106_s2100B000128.mRNA-1	45.4	249	719.371	1436.73	1436.73	2	LFELEQQDLFR
2	BN1106_s2100B000128.mRNA-1	45.4	249	527.313	1578.92	1578.82	3	THHISLGDFPNLTK
2	BN1106_s2100B000128.mRNA-1	45.4	249	747.084	2238.23	2238.23	3	LQLDGEDLPSVLPAHLIPPSK
2	BN1106_s2100B000128.mRNA-1	45.4	249	849.699	2546.07	2546.2	3	ADMVDSQQLMRVYGALMWSLGK	3 Oxidation (M)
2	BN1106_s4074B000042.mRNA-1	32.1	238	454.265	906.515	906.517	2	NLLSVAYK
2	BN1106_s4074B000042.mRNA-1	32.1	238	474.712	947.41	947.381	2	MQGDYYR	Oxidation (M)
2	BN1106_s4074B000042.mRNA-1	32.1	238	603.327	1204.64	1204.65	2	DSTLIMQLLR	Oxidation (M)
2	BN1106_s4074B000042.mRNA-1	32.1	238	618.802	1235.59	1235.59	2	MVVELNDICK	Oxidation (M)
2	BN1106_s4074B000042.mRNA-1	32.1	238	687.334	1372.65	1372.65	2	ESIVESSFNAYK
2	BN1106_s4074B000042.mRNA-1	32.1	238	552.303	1653.89	1652.75	3	YEDMAAAMKLHTEK	Oxidation (M)
2	BN1106_s4074B000042.mRNA-1	32.1	238	731.042	2190.1	2190.11	3	EVLDILQSYLIPNAGSDESK
2	BN1106_s1581B000120.mRNA-1	8.8	237	451.259	900.503	900.503	2	GLQDTVLR
2	BN1106_s1581B000120.mRNA-1	8.8	237	474.746	947.478	947.555	2	KQVSLAFR
2	BN1106_s1581B000120.mRNA-1	8.8	237	515.779	1029.54	1029.49	2	MTDLELHR	Oxidation (M)
2	BN1106_s1581B000120.mRNA-1	8.8	237	547.28	1092.55	1092.55	2	AAEIFATDGAK
2	BN1106_s1581B000120.mRNA-1	8.8	237	676.858	1351.7	1352.7	2	MGLFGISSDGIIK	Oxidation (M)
2	BN1106_s1581B000120.mRNA-1	8.8	237	912.983	1823.95	1823.96	2	LNPVSGDVEPLVPFWR
2	BN1106_s6840B000044.mRNA-4	38.5	234	520.261	1038.51	1038.51	2	EGIPPDQQR
2	BN1106_s6840B000044.mRNA-4	38.5	234	889.455	1776.89	1776.9	2	TITLEVESSDTIENVK
2	BN1106_s5174B000030.mRNA-1	24.5	223	518.746	1035.48	1035.56	2	YDEIKAAVK
2	BN1106_s5174B000030.mRNA-1	24.5	223	573.297	1144.58	1144.59	2	AAVKAAADGPMK	Oxidation (M)
2	BN1106_s5174B000030.mRNA-1	24.5	223	676.858	1351.7	1352.66	2	FPYDITIDQNK
2	BN1106_s5174B000030.mRNA-1	24.5	223	1084.04	2166.07	2166.07	2	GIVDVVAVNDPFIDLDYMR	Oxidation (M)
2	BN1106_s4840B000058.mRNA-1	25.8	218	463.276	924.537	923.42	2	ATCGLMQK	Oxidation (M)
2	BN1106_s4840B000058.mRNA-1	25.8	218	580.774	1159.53	1159.58	2	VGSNDLIGETR
2	BN1106_s4840B000058.mRNA-1	25.8	218	587.805	1173.6	1174.66	2	ADPYLVLSLGK
2	BN1106_s4840B000058.mRNA-1	25.8	218	470.893	1409.66	1408.71	3	HLAGLDRIDDER
2	BN1106_s4840B000058.mRNA-1	25.8	218	737.874	1473.73	1473.82	2	NGKADPYLVLSLGK
2	BN1106_s4840B000058.mRNA-1	25.8	218	896.888	1791.76	1791.88	2	ATCGLMQKYHGGNVLK	Oxidation (M)
2	BN1106_s4840B000058.mRNA-1	25.8	218	667.334	1998.98	1998.98	3	ELEEVLNHNEFNIPFR
2	BN1106_s4840B000058.mRNA-1	25.8	218	1024.84	3071.49	3072.37	3	YQQEFYDLVYNMDITQDDKSWVEK	Oxidation (M)
2	BN1106_s360B000346.mRNA-1	22.6	207	472.287	942.56	941.416	2	YTSMTPDK
2	BN1106_s360B000346.mRNA-1	22.6	207	491.245	980.476	979.439	2	MSADKQER	Oxidation (M)
2	BN1106_s360B000346.mRNA-1	22.6	207	496.248	990.481	990.477	2	ETTIAWDR
2	BN1106_s360B000346.mRNA-1	22.6	207	531.764	1061.51	1061.52	2	EIVVDGGMAR	Oxidation (M)
2	BN1106_s360B000346.mRNA-1	22.6	207	544.284	1086.55	1085.51	2	KYTSMTPDK	Oxidation (M)
2	BN1106_s360B000346.mRNA-1	22.6	207	593.791	1185.57	1185.57	2	SHVTDVTNASR
2	BN1106_s360B000346.mRNA-1	22.6	207	609.3	1216.58	1217.63	2	ATVTGLTADVDR
2	BN1106_s360B000346.mRNA-1	22.6	207	631.377	1260.74	1260.63	2	AATLAEESSQVR
2	BN1106_s360B000346.mRNA-1	22.6	207	674.856	1347.7	1347.7	2	LVVSIDQGTSSSR
2	BN1106_s360B000346.mRNA-1	22.6	207	840.952	1679.89	1679.9	2	VTGQPLAPAIVWSDAR
2	BN1106_s360B000346.mRNA-1	22.6	207	976.014	1950.01	1950.02	2	STILMQSLADILDMIVR	2 Oxidation (M)
2	BN1106_s2091B000373.mRNA-1	21.8	206	470.236	938.457	937.534	2	LQHVTNVK
2	BN1106_s2091B000373.mRNA-1	21.8	206	492.758	983.502	984.422	2	MAQEFESK	Oxidation (M)
2	BN1106_s2091B000373.mRNA-1	21.8	206	502.784	1003.55	1003.55	2	GLTESVLASK
[truncated: 55,601 more rows]
