# Supplementary material for: The importance of extracellular vesicle purification for downstream analysis: A comparison of differential centrifugation and size exclusion chromatography for helminth pathogens
Source: PLoS Negl Trop Dis. 2019 Feb 27;13(2):e0007191. doi: 10.1371/journal.pntd.0007191 (PMC6411213; doi:10.1371/journal.pntd.0007191)
Supplement: S2 File — (XLSX) [file pntd.0007191.s002.xlsx]

## Sheet: blast data
Sequence Name	Blast Hits Count	Blast Hit Description (HSP)	Blast Hit Taxonomy Name	Blast Hit E-Value	Blast Hit Similarity	Blast Hit Accession	Blast Hit Score	Mapping Gene Name	Mapping Taxa ID	Mapping XRef	Mapping XRef Database	Mapping GO ID	Mapping GO Term	Mapping GO Category	Annotation GO ID	Annotation GO Term	Annotation GO Category
BN1106_s1002B000239.mRNA-1	10	gi|844859025|ref|XP_012797506.1|Ferritin, chloroplastic [Schistosoma haematobium]/gi|685962295|gb|KGB37744.1|Ferritin, chloroplastic [Schistosoma haematobium];gi|226477978|emb|CAX72682.1|Apoferritin-2 [Schistosoma japonicum]/gi|226478720|emb|CAX72855.1|binding/ferric iron binding 90.9 [Schistosoma japonicum];gi|1084292294|ref|XP_018649250.1|apoferritin-2 [Schistosoma mansoni]/gi|353230207|emb|CCD…	Schistosoma haematobium/Schistosoma haematobium;Schistosoma japonicum/Schistosoma japonicum;Schistosoma mansoni/Schistosoma mansoni;Schistosoma japonicum/Schistosoma japonicum/Schistosoma japonicum;Schistosoma mansoni/Schistosoma mansoni;Opisthorchis viverrini/Opisthorchis viverrini;Clonorchis sinensis;Fasciola hepatica;Opisthorchis viverrini;Echinococcus multilocularis	7.7E-67;1.6E-66;1.8E-66;1.3E-65;1.2E-63;9.9E-61;3.3E-60;5.2E-52;1.5E-47;2.0E-33	74.09%;77.49%;73.06%;76.96%;70.50%;70.05%;70.59%;97.75%;73.24%;59.26%	KGB37744.1/XP_012797506.1;CAX72855.1/CAX72682.1;XP_018649250.1/CCD76378.1;CAX72838.1/AAC36355.1/CAX72860.1;XP_018649251.1/CCD76379.1;XP_009162045.1/KER34274.1;GAA55864.1;PIS88627.1;OON15686.1;CDS35583.1	213.772;212.616;212.616;210.305;205.682;197.978;196.438;172.94;163.31;128.642	Smp_063530.1;Smp_063530.2;EmuJ_000315600;Smp_063530.2;T265_00124;C1LDA4;C1LDA4;Smp_063530.1;Smp_063530.2;Smp_063530.1;O77232;Smp_063530.2;T265_00124;Smp_063530.1;MS3_06101;O77232;C1LDA4;MS3_06101;O77232;O77232;Smp_063530.1;Smp_063530.1;O77232;Smp_063530.1;CLF_109198;Smp_063530.1;MS3_06101;Smp_063530.1;Smp_063530.1;O77232;Smp_063530.2;T265_00124;T265_00124;Smp_063530.1;O77232;O77232;Smp_063530.1;M…	6183;6183;6211;6183;6198;6182;6182;6183;6183;6183;6182;6183;6198;6183;6185;6182;6182;6185;6182;6182;6183;6183;6182;6183;79923;6183;6185;6183;6183;6182;6183;6198;6198;6183;6182;6182;6183;6185;6198;6182;6182;6183;6183;6182;6183;6185;6198;6185;6183;6198;6182;6183;6182;6185;6183;6198;6185;6211;6211;6198;6198;6183;6198;6183;6183;6183;6182;6198;6182;6185;6183;6185;6183;6182;6198;6183;6182;6182;6183;618…	G4VA01;G4VA02;A0A068XZN3;G4VA02;A0A075AK01;C1LDA4;C1LDA4;G4VA01;G4VA02;G4VA01;O77232;G4VA02;A0A075AK01;G4VA01;A0A094ZX92;O77232;C1LDA4;A0A094ZX92;O77232;O77232;G4VA01;G4VA01;O77232;G4VA01;G7YSD4;G4VA01;A0A094ZX92;G4VA01;G4VA01;O77232;G4VA02;A0A075AK01;A0A075AK01;G4VA01;O77232;O77232;G4VA01;A0A094ZX92;A0A075AK01;C1LDA4;C1LDA4;G4VA02;G4VA01;C1LDA4;G4VA01;A0A094ZX92;A0A075AK01;A0A094ZX92;G4VA01;A0A0…	UniProtKB;UniProtKB;UniProtKB;UniProtKB;UniProtKB;UniProtKB;UniProtKB;UniProtKB;UniProtKB;UniProtKB;UniProtKB;UniProtKB;UniProtKB;UniProtKB;UniProtKB;UniProtKB;UniProtKB;UniProtKB;UniProtKB;UniProtKB;UniProtKB;UniProtKB;UniProtKB;UniProtKB;UniProtKB;UniProtKB;UniProtKB;UniProtKB;UniProtKB;UniProtKB;UniProtKB;UniProtKB;UniProtKB;UniProtKB;UniProtKB;UniProtKB;UniProtKB;UniProtKB;UniProtKB;UniProtKB…	GO:0006826-IEA;GO:0006879-IEA;GO:0046872-IEA;GO:0016491-IEA;GO:0008199-IEA;GO:0055114-IEA;GO:0004322-IEA;GO:0005623-IEA	iron ion transport-IEA;cellular iron ion homeostasis-IEA;metal ion binding-IEA;oxidoreductase activity-IEA;ferric iron binding-IEA;oxidation-reduction process-IEA;ferroxidase activity-IEA;cell-IEA	Biological Process-IEA;Biological Process-IEA;Molecular Function-IEA;Molecular Function-IEA;Molecular Function-IEA;Biological Process-IEA;Molecular Function-IEA;Cellular Component-IEA	GO:0016491;GO:0044699;GO:0046872	oxidoreductase activity;single-organism process;metal ion binding	Molecular Function;Biological Process;Molecular Function
BN1106_s101B000531.mRNA-1	10	gi|684403575|ref|XP_009173845.1|hypothetical protein T265_09499 [Opisthorchis viverrini]/gi|684403581|ref|XP_009173847.1|hypothetical protein T265_09501 [Opisthorchis viverrini]/gi|663046251|gb|KER22421.1|hypothetical protein T265_09499 [Opisthorchis viverrini]/gi|663046254|gb|KER22424.1|hypothetical protein T265_09501 [Opisthorchis viverrini]/gi|1149660258|gb|OON20258.1|Actin [Opisthorchis viver…	Opisthorchis viverrini/Opisthorchis viverrini/Opisthorchis viverrini/Opisthorchis viverrini/Opisthorchis viverrini;Opisthorchis viverrini/Opisthorchis viverrini;Crassostrea gigas/Crassostrea gigas;Crassostrea virginica;Macrostomum lignano;Macrostomum lignano/Macrostomum lignano/Macrostomum lignano;Crassostrea gigas;Lingula anatina;Crassostrea gigas/Crassostrea gigas/Crassostrea gigas;Schistosoma …	0.0E0;0.0E0;0.0E0;0.0E0;0.0E0;0.0E0;0.0E0;0.0E0;0.0E0;0.0E0	100.00%;100.00%;99.47%;99.73%;99.73%;99.73%;99.73%;99.20%;99.47%;99.47%	OON20258.1/KER22421.1/XP_009173845.1/KER22424.1/XP_009173847.1;KER22423.1/XP_009173846.1;EKC38058.1/XP_011444815.1;XP_022316576.1;PAA74472.1;PAA62440.1/PAA54873.1/PAA47500.1;EKC30048.1;XP_013386345.1;NP_001295818.1/BAB84579.1/EKC31894.1;XP_018653065.1/CCD80466.1	783.867;783.482;773.467;773.081;771.541;771.541;771.541;771.155;771.155;771.155	T265_09500;T265_09499;T265_09501;T265_09499;T265_09500;T265_09501;T265_09500;T265_09499;Smp_183710;T265_09499;Smp_183710;T265_09500;Smp_183710;Smp_183710;CGI_10003491;T265_09500;CGI_10003491;T265_09499;Smp_183710;T265_09501;actin 2;T265_09499;actin 2;Smp_183710;T265_09501;actin 2;T265_09500;actin 2;T265_09501;Smp_183710;T265_09500;T265_09499;T265_09499;T265_09499;actin 2;T265_09499;T265_09501;act…	6198;6198;6198;6198;6198;6198;6198;6198;6183;6198;6183;6198;6183;6183;29159;6198;29159;6198;6183;6198;29159;6198;29159;6183;6198;29159;6198;29159;6198;6183;6198;6198;6198;6198;29159;6198;6198;29159;6198;6198;6198;6198;6198;6183	A0A074Z5S5;A0A074Z5L1;A0A074Z5L1;A0A074Z5L1;A0A074Z5S5;A0A074Z5L1;A0A074Z5S5;A0A074Z5L1;G4VLW1;A0A074Z5L1;G4VLW1;A0A074Z5S5;G4VLW1;G4VLW1;K1Q821;A0A074Z5S5;K1Q821;A0A074Z5L1;G4VLW1;A0A074Z5L1;Q8TA69;A0A074Z5L1;Q8TA69;G4VLW1;A0A074Z5L1;Q8TA69;A0A074Z5S5;Q8TA69;A0A074Z5L1;G4VLW1;A0A074Z5S5;A0A074Z5L1;A0A074Z5L1;A0A074Z5L1;Q8TA69;A0A074Z5L1;A0A074Z5L1;Q8TA69;A0A074Z5L1;A0A074Z5L1;A0A074Z5S5;A0A074Z5…	UniProtKB;UniProtKB;UniProtKB;UniProtKB;UniProtKB;UniProtKB;UniProtKB;UniProtKB;UniProtKB;UniProtKB;UniProtKB;UniProtKB;UniProtKB;UniProtKB;UniProtKB;UniProtKB;UniProtKB;UniProtKB;UniProtKB;UniProtKB;UniProtKB;UniProtKB;UniProtKB;UniProtKB;UniProtKB;UniProtKB;UniProtKB;UniProtKB;UniProtKB;UniProtKB;UniProtKB;UniProtKB;UniProtKB;UniProtKB;UniProtKB;UniProtKB;UniProtKB;UniProtKB;UniProtKB;UniProtKB…	GO:0000166-IEA;GO:0005524-IEA	nucleotide binding-IEA;ATP binding-IEA	Molecular Function-IEA;Molecular Function-IEA	GO:0005524	ATP binding	Molecular Function
BN1106_s1026B000543.mRNA-1	10	gi|1277519310|gb|PIS84324.1|universal stress family protein [Fasciola hepatica];gi|349988080|dbj|GAA36495.1|universal stress protein [Clonorchis sinensis];gi|684366807|ref|XP_009162325.1|hypothetical protein T265_00316 [Opisthorchis viverrini]/gi|663057981|gb|KER33872.1|hypothetical protein T265_00316 [Opisthorchis viverrini];gi|844838680|ref|XP_012792718.1|Universal stress protein [Schistosoma h…	Fasciola hepatica;Clonorchis sinensis;Opisthorchis viverrini/Opisthorchis viverrini;Schistosoma haematobium/Schistosoma haematobium;Schistosoma mansoni/Schistosoma mansoni;Opisthorchis viverrini/Opisthorchis viverrini;Clonorchis sinensis;Opisthorchis viverrini/Opisthorchis viverrini;Clonorchis sinensis;Opisthorchis viverrini	6.3E-110;2.5E-81;6.2E-81;1.1E-77;4.4E-77;5.8E-74;9.2E-74;1.7E-73;4.2E-72;1.2E-69	100.00%;86.49%;85.81%;88.82%;88.82%;83.78%;83.11%;84.87%;84.21%;83.22%	PIS84324.1;GAA36495.1;KER33872.1/XP_009162325.1;KGB32952.1/XP_012792718.1;XP_018651975.1/CCD79370.1;XP_009167219.1/KER29026.1;GAA30711.1;KER29025.1/XP_009167172.1;GAA41511.1;OON19162.1	319.316;246.899;246.128;237.654;235.728;228.024;227.639;227.639;223.402;219.935	Smp_043120;T265_13453;Smp_043120;CLF_108914;T265_04215;T265_00316;T265_00316;CLF_113016;MS3_01096;T265_04215;T265_13453;T265_00316;T265_04215;MS3_01096;Smp_043120;T265_13453;Smp_043120;CLF_100632;T265_04215;T265_00316;MS3_01096;MS3_01096;T265_13453	6183;6198;6183;79923;6198;6198;6198;79923;6185;6198;6198;6198;6198;6185;6183;6198;6183;79923;6198;6198;6185;6185;6198	G4VIW9;A0A074ZPI4;G4VIW9;H2KUG0;A0A075A0D9;A0A075A6A0;A0A075A6A0;H2KVS5;A0A094ZGI8;A0A075A0D9;A0A074ZPI4;A0A075A6A0;A0A075A0D9;A0A094ZGI8;G4VIW9;A0A074ZPI4;G4VIW9;H2KNR6;A0A075A0D9;A0A075A6A0;A0A094ZGI8;A0A094ZGI8;A0A074ZPI4	UniProtKB;UniProtKB;UniProtKB;UniProtKB;UniProtKB;UniProtKB;UniProtKB;UniProtKB;UniProtKB;UniProtKB;UniProtKB;UniProtKB;UniProtKB;UniProtKB;UniProtKB;UniProtKB;UniProtKB;UniProtKB;UniProtKB;UniProtKB;UniProtKB;UniProtKB;UniProtKB	GO:0006950-IEA	response to stress-IEA	Biological Process-IEA	GO:0006950	response to stress	Biological Process
BN1106_s1026B000549.mRNA-1	10	gi|1277517177|gb|PIS82840.1|oxidoreductase, aldo/keto reductase family protein [Fasciola hepatica];gi|226472480|emb|CAX77276.1|aldo-keto reductase family 1, member B4 (aldose reductase) [Schistosoma japonicum];gi|226472486|emb|CAX77279.1|aldo-keto reductase family 1, member B4 (aldose reductase) [Schistosoma japonicum];gi|226472488|emb|CAX77280.1|aldo-keto reductase family 1, member B4 (aldose re…	Fasciola hepatica;Schistosoma japonicum;Schistosoma japonicum;Schistosoma japonicum;Schistosoma japonicum;Schistosoma mansoni/Schistosoma mansoni;Schistosoma japonicum;Schistosoma japonicum/Schistosoma japonicum/Schistosoma japonicum/Schistosoma japonicum/Schistosoma japonicum/Schistosoma japonicum;Schistosoma japonicum;Schistosoma japonicum	0.0E0;1.2E-144;1.2E-144;4.1E-144;5.4E-144;8.1E-144;1.9E-143;4.7E-143;2.2E-142;2.6E-142	100.00%;79.42%;79.42%;79.74%;79.10%;77.49%;79.42%;78.78%;78.46%;78.78%	PIS82840.1;CAX77276.1;CAX77279.1;CAX77280.1;CAX77275.1;XP_018646059.1/CCD59704.1;CAX77277.1;AAW26242.1/CAX77283.1/CAX77284.1/CAX71483.1/CAX77278.1/CAX71481.1;CAX77281.1;4HBK_A	647.892;418.698;418.698;417.542;417.157;416.772;415.616;414.846;412.92;414.075	Akr1b4;Akr1b4;Akr1b4;Smp_053220.1;Akr1b4;Akr1b4;Akr1b4;Smp_053220.1;Akr1b4;4HBK_A;Akr1b4;Akr1b4;Smp_053220.1;Akr1b4;Akr1b4;Akr1b4;Akr1b4;Akr1b4;Akr1b4;Akr1b4;Akr1b4;Akr1b4;Akr1b4;Akr1b4;4HBK_A;Akr1b4;Smp_053220.1;Akr1b4;4HBK_A;Akr1b4;Akr1b4;Akr1b4;Akr1b4;Akr1b4;Akr1b4;Akr1b4;Akr1b4;Akr1b4;Akr1b4;Akr1b4;Smp_053220.1;Akr1b4;Akr1b4;Akr1b4;Akr1b4;Smp_053220.1;Akr1b4;Akr1b4	6182;6182;6182;6183;6182;6182;6182;6183;6182;6182;6182;6182;6183;6182;6182;6182;6182;6182;6182;6182;6182;6182;6182;6182;6182;6182;6183;6182;6182;6182;6182;6182;6182;6182;6182;6182;6182;6182;6182;6182;6183;6182;6182;6182;6182;6183;6182;6182	C1LRE9;Q5DD64;Q5DD64;G4LXS0;C1LRE7;Q5DD64;Q5DD64;G4LXS0;Q5DD64;4HBK_A;C1LRF3;Q5DD64;G4LXS0;C1LRE8;C1LRE8;Q5DD64;C1LRF1;Q5DD64;C1LRF1;Q5DD64;C1LRE7;C1LRE7;Q5DD64;Q5DD64;4HBK_A;Q5DD64;G4LXS0;Q5DD64;4HBK_A;C1LRE9;Q5DD64;Q5DD64;C1LRF3;C1LRF1;C1LRF2;C1LRE9;C1LRE8;Q5DD64;Q5DD64;Q5DD64;G4LXS0;C1LRF3;C1LRF2;Q5DD64;Q5DD64;G4LXS0;C1LRF2;Q5DD64	UniProtKB;UniProtKB;UniProtKB;UniProtKB;UniProtKB;UniProtKB;UniProtKB;UniProtKB;UniProtKB;PDB;UniProtKB;UniProtKB;UniProtKB;UniProtKB;UniProtKB;UniProtKB;UniProtKB;UniProtKB;UniProtKB;UniProtKB;UniProtKB;UniProtKB;UniProtKB;UniProtKB;PDB;UniProtKB;UniProtKB;UniProtKB;PDB;UniProtKB;UniProtKB;UniProtKB;UniProtKB;UniProtKB;UniProtKB;UniProtKB;UniProtKB;UniProtKB;UniProtKB;UniProtKB;UniProtKB;UniProt…	GO:0016491-IEA;GO:0004032-IEA;GO:0055114-IEA	oxidoreductase activity-IEA;alditol:NADP+ 1-oxidoreductase activity-IEA;oxidation-reduction process-IEA	Molecular Function-IEA;Molecular Function-IEA;Biological Process-IEA	GO:0004032;GO:0055114	alditol:NADP+ 1-oxidoreductase activity;oxidation-reduction process	Molecular Function;Biological Process
BN1106_s1026B000552.mRNA-1	10	gi|1277517179|gb|PIS82842.1|1-phosphatidylinositol-4-phosphate 5-kinase [Fasciola hepatica];gi|684412908|ref|XP_009177018.1|hypothetical protein T265_11926 [Opisthorchis viverrini]/gi|663042691|gb|KER19238.1|hypothetical protein T265_11926 [Opisthorchis viverrini];gi|844876818|ref|XP_012801846.1|Phosphatidylinositol 5-phosphate 4-kinase type-2 beta [Schistosoma haematobium]/gi|685936310|gb|KGB314…	Fasciola hepatica;Opisthorchis viverrini/Opisthorchis viverrini;Schistosoma haematobium/Schistosoma haematobium;Schistosoma japonicum;Echinococcus granulosus;Schistosoma mansoni/Schistosoma mansoni;Hymenolepis microstoma;Biomphalaria glabrata;Crassostrea gigas;Crassostrea gigas	3.4E-142;4.7E-65;3.4E-57;5.3E-45;1.2E-39;2.4E-38;3.2E-38;7.3E-31;3.2E-29;6.9E-29	100.00%;69.68%;62.88%;60.23%;53.85%;79.59%;53.57%;74.23%;73.00%;73.00%	PIS82842.1;XP_009177018.1/KER19238.1;XP_012801846.1/KGB31422.1;AAX28501.2;EUB56870.1;CCD58976.1/XP_018645335.1;CDS26040.1;XP_013081124.1;EKC39280.1;XP_019925281.1	404.445;218.394;191.045;157.147;151.369;144.05;145.976;118.627;120.939;120.939	HmN_000638000;MS3_10606;HmN_000638000;T265_11926;T265_11926;MS3_10606;MS3_10606;EGR_08276;T265_11926;CGI_10006606;MS3_10606;Smp_197280;T265_11926;MS3_10606;EGR_08276;Smp_197280;MS3_10606;T265_11926;Q5BVS4;MS3_10606;Smp_197280;T265_11926;EGR_08276;Smp_197280;HmN_000638000;CGI_10006606;MS3_10606;MS3_10606;Smp_197280;MS3_10606;EGR_08276;T265_11926;T265_11926;MS3_10606;HmN_000638000;Smp_197280;CGI_10…	85433;6185;85433;6198;6198;6185;6185;6210;6198;29159;6185;6183;6198;6185;6210;6183;6185;6198;6182;6185;6183;6198;6210;6183;85433;29159;6185;6185;6183;6185;6210;6198;6198;6185;85433;6183;29159;85433;6185;6185;6182;6185;6183;6185;6198;6182;6185;29159;6183;85433;6183;6198;85433;6183;29159;6185;6183;6185;6198;6183;6183;6185;6183;6210;6198;6185;6183	A0A068X1N3;A0A094ZCA3;A0A068X1N3;A0A074YX69;A0A074YX69;A0A094ZCA3;A0A094ZCA3;W6U6N0;A0A074YX69;K1RD95;A0A094ZCA3;G4LVN7;A0A074YX69;A0A094ZCA3;W6U6N0;G4LVN7;A0A094ZCA3;A0A074YX69;Q5BVS4;A0A094ZCA3;G4LVN7;A0A074YX69;W6U6N0;G4LVN7;A0A068X1N3;K1RD95;A0A094ZCA3;A0A094ZCA3;G4LVN7;A0A094ZCA3;W6U6N0;A0A074YX69;A0A074YX69;A0A094ZCA3;A0A068X1N3;G4LVN7;K1RD95;A0A068X1N3;A0A094ZCA3;A0A094ZCA3;Q5BVS4;A0A094ZC…	UniProtKB;UniProtKB;UniProtKB;UniProtKB;UniProtKB;UniProtKB;UniProtKB;UniProtKB;UniProtKB;UniProtKB;UniProtKB;UniProtKB;UniProtKB;UniProtKB;UniProtKB;UniProtKB;UniProtKB;UniProtKB;UniProtKB;UniProtKB;UniProtKB;UniProtKB;UniProtKB;UniProtKB;UniProtKB;UniProtKB;UniProtKB;UniProtKB;UniProtKB;UniProtKB;UniProtKB;UniProtKB;UniProtKB;UniProtKB;UniProtKB;UniProtKB;UniProtKB;UniProtKB;UniProtKB;UniProtKB…	GO:0016307-IEA;GO:0046488-IEA;GO:0016020-IEA;GO:0016021-IEA;GO:0046854-IEA;GO:0016310-IEA;GO:0016301-IEA	phosphatidylinositol phosphate kinase activity-IEA;phosphatidylinositol metabolic process-IEA;membrane-IEA;integral component of membrane-IEA;phosphatidylinositol phosphorylation-IEA;phosphorylation-IEA;kinase activity-IEA	Molecular Function-IEA;Biological Process-IEA;Cellular Component-IEA;Cellular Component-IEA;Biological Process-IEA;Biological Process-IEA;Molecular Function-IEA	GO:0016307;GO:0046854	phosphatidylinositol phosphate kinase activity;phosphatidylinositol phosphorylation	Molecular Function;Biological Process
BN1106_s1029B000154.mRNA-1	10	gi|425856960|gb|AFX98104.1|glutathione S-transferase omega class [Fasciola hepatica];gi|425856962|gb|AFX98105.1|glutathione S-transferase omega class [Fasciola gigantica];gi|28628851|gb|AAO49385.1|AF484940_1glutathione S-transferase omega [Schistosoma mansoni];gi|1084313269|ref|XP_018647294.1|glutathione-s-transferase omega,putative [Schistosoma mansoni]/gi|350644297|emb|CCD60949.1|glutathione-s-…	Fasciola hepatica;Fasciola gigantica;Schistosoma mansoni;Schistosoma mansoni/Schistosoma mansoni;Schistosoma japonicum;Schistosoma japonicum;Schistosoma japonicum;Schistosoma haematobium/Schistosoma haematobium;Clonorchis sinensis;Clonorchis sinensis	5.2E-145;1.2E-139;1.8E-51;6.5E-51;3.7E-50;5.0E-50;1.2E-49;7.5E-48;4.9E-46;1.8E-45	100.00%;98.99%;63.82%;63.82%;62.81%;62.81%;62.31%;63.32%;60.00%;60.00%	AFX98104.1;AFX98105.1;AAO49385.1;CCD60949.1/XP_018647294.1;CAX74405.1;AAW26631.1;CAX74406.1;XP_012796117.1/KGB36353.1;ANK78262.1;GAA34234.2	416.387;402.905;178.718;177.178;175.252;174.866;174.096;169.474;164.851;164.466	Smp_152710.2;Smp_152710.1;MS3_04642;K7YNB3;K7YEX8;MS3_04642;K7YNB3;CLF_105893;Smp_152710.1;MS3_04642;MS3_04642;K7YEX8;Smp_152710.2;Smp_152710.2;Smp_152710.2;Q86LC0	6183;6183;6185;6192;46835;6185;6192;79923;6183;6185;6185;46835;6183;6183;6183;6183	G4M1D8;G4M1D9;A0A095C3N0;K7YNB3;K7YEX8;A0A095C3N0;K7YNB3;H2KTR3;G4M1D9;A0A095C3N0;A0A095C3N0;K7YEX8;G4M1D8;G4M1D8;G4M1D8;Q86LC0	UniProtKB;UniProtKB;UniProtKB;UniProtKB;UniProtKB;UniProtKB;UniProtKB;UniProtKB;UniProtKB;UniProtKB;UniProtKB;UniProtKB;UniProtKB;UniProtKB;UniProtKB;UniProtKB	GO:0006749-IBA;GO:0005737-IBA;GO:0016740-IEA;GO:0004364-IBA;GO:0004364-IEA	glutathione metabolic process-IBA;cytoplasm-IBA;transferase activity-IEA;glutathione transferase activity-IBA;glutathione transferase activity-IEA	Biological Process-IBA;Cellular Component-IBA;Molecular Function-IEA;Molecular Function-IBA;Molecular Function-IEA	GO:0004364	glutathione transferase activity	Molecular Function
BN1106_s1030B000277.mRNA-1	10	gi|1149649410|gb|OON16570.1|hypothetical protein X801_07616, partial [Opisthorchis viverrini];gi|358256141|dbj|GAA57671.1|hypothetical protein CLF_113058 [Clonorchis sinensis];gi|1277527512|gb|PIS90782.1|hypothetical protein D915_01636 [Fasciola hepatica];gi|684395616|ref|XP_009171265.1|hypothetical protein T265_07468 [Opisthorchis viverrini]/gi|663048898|gb|KER24959.1|hypothetical protein T265_0…	Opisthorchis viverrini;Clonorchis sinensis;Fasciola hepatica;Opisthorchis viverrini/Opisthorchis viverrini;Echinococcus granulosus;Echinococcus granulosus;Echinococcus granulosus;Echinococcus granulosus;Echinococcus multilocularis;Echinococcus multilocularis	1.9E-109;3.9E-103;3.3E-96;4.3E-94;2.0E-60;1.7E-56;4.8E-56;4.9E-56;1.2E-55;5.4E-55	85.51%;88.65%;98.55%;73.30%;66.18%;65.46%;62.86%;62.86%;62.86%;64.95%	OON16570.1;GAA57671.1;PIS90782.1;KER24959.1/XP_009171265.1;EUB55693.1;CDS24439.1;EUB55695.1;CDS24441.1;CDS36605.1;CDS36603.1	323.939;307.76;286.96;283.878;199.134;187.963;188.348;188.348;187.193;184.111
BN1106_s1030B000277.mRNA-2	10	gi|1149649410|gb|OON16570.1|hypothetical protein X801_07616, partial [Opisthorchis viverrini];gi|358256141|dbj|GAA57671.1|hypothetical protein CLF_113058 [Clonorchis sinensis];gi|1277527512|gb|PIS90782.1|hypothetical protein D915_01636 [Fasciola hepatica];gi|684395616|ref|XP_009171265.1|hypothetical protein T265_07468 [Opisthorchis viverrini]/gi|663048898|gb|KER24959.1|hypothetical protein T265_0…	Opisthorchis viverrini;Clonorchis sinensis;Fasciola hepatica;Opisthorchis viverrini/Opisthorchis viverrini;Echinococcus granulosus;Echinococcus granulosus;Echinococcus granulosus;Echinococcus granulosus;Echinococcus multilocularis;Echinococcus multilocularis	2.0E-109;4.0E-103;3.6E-96;4.5E-94;3.1E-60;2.1E-56;5.8E-56;6.1E-56;2.1E-55;7.0E-55	88.72%;88.65%;98.55%;73.30%;66.18%;65.46%;62.86%;62.86%;62.86%;64.95%	OON16570.1;GAA57671.1;PIS90782.1;KER24959.1/XP_009171265.1;EUB55693.1;CDS24439.1;EUB55695.1;CDS24441.1;CDS36605.1;CDS36603.1	324.709;308.531;287.345;284.648;199.519;188.348;188.734;188.734;187.193;184.111
BN1106_s10326B000017.mRNA-1	10	gi|1277502022|gb|PIS78090.1|Saposin-like type B, region 1, partial [Fasciola hepatica];gi|84796627|gb|ABC66278.1|secreted saposin-like protein SAP-3 [Fasciola gigantica];gi|62130855|gb|AAX68445.1|SAP-1 [Fasciola gigantica];gi|1277511779|gb|PIS79729.1|Saposin-like type B, region 1 [Fasciola hepatica];gi|1091430180|gb|OHT11317.1|hypothetical protein TRFO_19302 [Tritrichomonas foetus];gi|908400499|r…	Fasciola hepatica;Fasciola gigantica;Fasciola gigantica;Fasciola hepatica;Tritrichomonas foetus;Biomphalaria glabrata/Biomphalaria glabrata/Biomphalaria glabrata;Neodiprion lecontei;Felis catus;Alligator mississippiensis;Crassostrea gigas	5.8E-50;6.4E-36;1.6E-3;3.1E-3;3.4E-3;6.0E-3;1.1E-2;8.6E-2;9.6E-2;1.1E-1	100.00%;94.29%;49.30%;48.65%;54.17%;54.43%;58.33%;53.52%;55.07%;54.79%	PIS78090.1;ABC66278.1;AAX68445.1;PIS79729.1;OHT11317.1;XP_013065952.1/XP_013065960.1/XP_013065968.1;XP_015509878.1;XP_019683087.1;KYO41279.1;EKC30360.1	161.77;126.331;43.8986;43.8986;44.669;44.2838;43.5134;40.0466;40.0466;40.4318	CGI_10021835;CGI_10021835;CGI_10021835	29159;29159;29159	K1QNB6;K1QNB6;K1QNB6	UniProtKB;UniProtKB;UniProtKB	GO:0006629-IEA;GO:0005764-IEA;GO:0006665-IEA	lipid metabolic process-IEA;lysosome-IEA;sphingolipid metabolic process-IEA	Biological Process-IEA;Cellular Component-IEA;Biological Process-IEA
BN1106_s10332B000010.mRNA-1	10	gi|211909242|gb|ACJ12894.1|cathepsin L1D [Fasciola hepatica];gi|211909240|gb|ACJ12893.1|cathepsin L1D [Fasciola hepatica];gi|310751866|gb|ADP09371.1|cathepsin L-like proteinase [Fasciola hepatica];gi|116488416|gb|AAB41670.2|secreted cathepsin L 1 [Fasciola hepatica];gi|21263041|gb|AAM44832.1|AF510856_1cathepsin L2 [Fasciola gigantica];gi|50403821|gb|AAT76664.1|cathepsin L1 proteinase [Fasciola he…	Fasciola hepatica;Fasciola hepatica;Fasciola hepatica;Fasciola hepatica;Fasciola gigantica;Fasciola hepatica;Fasciola gigantica;Fasciola gigantica;Fasciola hepatica/Fasciola hepatica;Fasciola hepatica	4.8E-167;6.9E-166;9.8E-163;2.6E-160;1.4E-159;1.7E-159;1.7E-159;2.4E-159;6.6E-159;6.9E-159	98.68%;98.25%;98.23%;97.79%;96.46%;97.79%;96.46%;96.46%;96.90%;96.02%	ACJ12894.1;ACJ12893.1;ADP09371.1;AAB41670.2;AAM44832.1;AAT76664.1;AAD23996.1;AFB77219.1;Q24940.1/AAA29136.1;AAR99518.1	473.781;471.085;462.996;456.833;454.907;454.907;454.907;454.521;453.366;453.366	E3UTT5;Cat-1;Cat-1;B9UN46;E3UTT5;Cat-1;cat-L1;Q8MUT6;Q8MUT6;B9UN47;CL1;ctl1;cat-L1;B9UN47;Cat-1;E3UTT5;B9UN46;CL1;B9UN47;Q8MUT6;Q6R018;Cat-1;CL1;B9UN46;Cat-1;Cat-1;Q6R018;Q2HPD3;ctl1;cat-L1;Q2HPD3;Cat-1;Cat-1;Cat-1;Cat-1;Q6R018;Cat-1;Q8MUT6;cat-L1;B9UN47;Cat-1;E3UTT5;Cat-1;B9UN46;Q6R018;CL1;ctl1;Q2HPD3;Cat-1;ctl1;Cat-1;Cat-1;Cat-1;Q2HPD3	6192;6192;6192;6192;6192;6192;46835;46835;46835;6192;6192;46835;46835;6192;6192;6192;6192;6192;6192;46835;6192;6192;6192;6192;6192;6192;6192;6192;46835;46835;6192;6192;6192;6192;6192;6192;6192;46835;46835;6192;6192;6192;6192;6192;6192;6192;46835;6192;6192;46835;6192;6192;6192;6192	E3UTT5;Q24940;Q24940;B9UN46;E3UTT5;Q24940;Q9XYL8;Q8MUT6;Q8MUT6;B9UN47;Q7JNQ9;H6WYY7;Q9XYL8;B9UN47;Q24940;E3UTT5;B9UN46;Q7JNQ9;B9UN47;Q8MUT6;Q6R018;Q24940;Q7JNQ9;B9UN46;Q24940;Q24940;Q6R018;Q2HPD3;H6WYY7;Q9XYL8;Q2HPD3;Q24940;Q24940;Q24940;Q24940;Q6R018;Q24940;Q8MUT6;Q9XYL8;B9UN47;Q24940;E3UTT5;Q24940;B9UN46;Q6R018;Q7JNQ9;H6WYY7;Q2HPD3;Q24940;H6WYY7;Q24940;Q24940;Q24940;Q2HPD3	UniProtKB;UniProtKB;UniProtKB;UniProtKB;UniProtKB;UniProtKB;UniProtKB;UniProtKB;UniProtKB;UniProtKB;UniProtKB;UniProtKB;UniProtKB;UniProtKB;UniProtKB;UniProtKB;UniProtKB;UniProtKB;UniProtKB;UniProtKB;UniProtKB;UniProtKB;UniProtKB;UniProtKB;UniProtKB;UniProtKB;UniProtKB;UniProtKB;UniProtKB;UniProtKB;UniProtKB;UniProtKB;UniProtKB;UniProtKB;UniProtKB;UniProtKB;UniProtKB;UniProtKB;UniProtKB;UniProtKB…	GO:0008233-IEA;GO:0006508-IEA;GO:0006508-IDA;GO:0004197-IDA;GO:0004175-IDA;GO:0008234-IEA;GO:0005576-IDA;GO:0005576-IEA;GO:0016787-IEA	peptidase activity-IEA;proteolysis-IEA;proteolysis-IDA;cysteine-type endopeptidase activity-IDA;endopeptidase activity-IDA;cysteine-type peptidase activity-IEA;extracellular region-IDA;extracellular region-IEA;hydrolase activity-IEA	Molecular Function-IEA;Biological Process-IEA;Biological Process-IDA;Molecular Function-IDA;Molecular Function-IDA;Molecular Function-IEA;Cellular Component-IDA;Cellular Component-IEA;Molecular Function-IEA	GO:0004197;GO:0005576;GO:0006508	cysteine-type endopeptidase activity;extracellular region;proteolysis	Molecular Function;Cellular Component;Biological Process
BN1106_s10332B000011.mRNA-1	10	gi|211909240|gb|ACJ12893.1|cathepsin L1D [Fasciola hepatica];gi|211909242|gb|ACJ12894.1|cathepsin L1D [Fasciola hepatica];gi|377823949|gb|AFB77219.1|cathepsin L1 [Fasciola gigantica];gi|21263041|gb|AAM44832.1|AF510856_1cathepsin L2 [Fasciola gigantica];gi|4574304|gb|AAD23996.1|AF112566_1cathepsin [Fasciola gigantica];gi|310751866|gb|ADP09371.1|cathepsin L-like proteinase [Fasciola hepatica];gi|41…	Fasciola hepatica;Fasciola hepatica;Fasciola gigantica;Fasciola gigantica;Fasciola gigantica;Fasciola hepatica;Fasciola hepatica;Fasciola gigantica;Fasciola hepatica;Fasciola sp./Fasciola hepatica	2.5E-169;8.9E-168;5.9E-161;2.0E-160;4.8E-160;1.7E-159;2.3E-159;6.4E-159;2.8E-158;4.5E-158	99.60%;100.00%;97.19%;97.18%;97.18%;97.98%;96.79%;96.77%;94.34%;96.37%	ACJ12893.1;ACJ12894.1;AFB77219.1;AAM44832.1;AAD23996.1;ADP09371.1;AAR99518.1;AAF44675.1;AAB41670.2;BAA23743.1/AAB30089.1	493.812;489.96;472.626;471.085;470.315;468.774;468.389;467.618;465.692;465.307	E3UTT5;Q6R018;B9UN46;cysteine protease;E3UTT5;cat-L1;Q8MUT6;Q8MUT6;Q8MUT6;cat-L1;cysteine protease;B9UN47;B9UN47;CL1;cat-L1B;cysteine protease;ctl1;cat-L1;B9UN47;cat-L1B;E3UTT5;B9UN46;CL1;B9UN47;E3UTT5;Q8MUT6;Q6R018;cat-L1B;CL1;B9UN46;B9UN46;cat-L1B;Q6R018;Q7KYH5;CL1;Q7KYH5;ctl1;Q6R018;ctl1;cat-L1;ctl1	6192;6192;6192;73319;6192;46835;46835;46835;46835;46835;73319;6192;6192;6192;46835;73319;46835;46835;6192;46835;6192;6192;6192;6192;6192;46835;6192;46835;6192;6192;6192;46835;6192;6192;6192;6192;46835;6192;46835;46835;46835	E3UTT5;Q6R018;B9UN46;Q26360;E3UTT5;Q9XYL8;Q8MUT6;Q8MUT6;Q8MUT6;Q9XYL8;Q26360;B9UN47;B9UN47;Q7JNQ9;Q9NGW4;Q26360;H6WYY7;Q9XYL8;B9UN47;Q9NGW4;E3UTT5;B9UN46;Q7JNQ9;B9UN47;E3UTT5;Q8MUT6;Q6R018;Q9NGW4;Q7JNQ9;B9UN46;B9UN46;Q9NGW4;Q6R018;Q7KYH5;Q7JNQ9;Q7KYH5;H6WYY7;Q6R018;H6WYY7;Q9XYL8;H6WYY7	UniProtKB;UniProtKB;UniProtKB;UniProtKB;UniProtKB;UniProtKB;UniProtKB;UniProtKB;UniProtKB;UniProtKB;UniProtKB;UniProtKB;UniProtKB;UniProtKB;UniProtKB;UniProtKB;UniProtKB;UniProtKB;UniProtKB;UniProtKB;UniProtKB;UniProtKB;UniProtKB;UniProtKB;UniProtKB;UniProtKB;UniProtKB;UniProtKB;UniProtKB;UniProtKB;UniProtKB;UniProtKB;UniProtKB;UniProtKB;UniProtKB;UniProtKB;UniProtKB;UniProtKB;UniProtKB;UniProtKB…	GO:0008233-IEA;GO:0006508-IEA;GO:0008234-IEA;GO:0016787-IEA	peptidase activity-IEA;proteolysis-IEA;cysteine-type peptidase activity-IEA;hydrolase activity-IEA	Molecular Function-IEA;Biological Process-IEA;Molecular Function-IEA;Molecular Function-IEA	GO:0006508;GO:0008234	proteolysis;cysteine-type peptidase activity	Biological Process;Molecular Function
BN1106_s10348B000022.mRNA-1	10	gi|1277516690|gb|PIS82514.1|glutathione peroxidase [Fasciola hepatica];gi|117956206|gb|ABK58679.1|PHGPx isoform 1 [Clonorchis sinensis];gi|29841169|gb|AAP06182.1|similar to GenBank Accession Number L37762 glutathione peroxidase [Schistosoma japonicum];gi|698835217|gb|AIT99321.1|glutathione peroxidase, partial [Brachionus sp. 'koreanus'];gi|746663179|gb|AJD79086.1|phospholipid hydroperoxide glutat…	Fasciola hepatica;Clonorchis sinensis;Schistosoma japonicum;Brachionus sp. 'koreanus';Schistosoma japonicum;Clonorchis sinensis;Brachionus sp. 'koreanus';Flammeovirga sp. OC4;Flammeovirga sp. SJP92/Flammeovirga sp. SJP92;Opisthorchis viverrini/Opisthorchis viverrini	2.0E-33;5.9E-29;1.2E-25;1.4E-25;3.6E-25;1.9E-24;2.5E-24;4.3E-24;4.4E-24;4.5E-24	98.28%;86.96%;81.16%;83.82%;81.16%;81.16%;83.82%;80.00%;80.00%;76.81%	PIS82514.1;ABK58679.1;AAP06182.1;AIT99321.1;AJD79086.1;ABK58681.1;AIL94180.1;WP_044200732.1;WP_062620957.1/KXX67288.1;XP_009174864.1/KER21400.1	121.324;110.538;99.7525;98.5969;100.523;98.2117;100.138;97.0561;97.0561;95.5153	Q86EQ5;T265_15102;A0A088DKT1;Q86EQ5;Q86EQ5;Q86EQ5;T265_15102;A0A0A7DN74;T265_15102;A0A0B4ZS40;A0A0B4ZS40;T265_15102;A0A088DKT1;A0A0A7DN74;T265_15102;PHGPx1;T265_15102;T265_15102;A0A0B4ZS40;A0A0A7DN74;PHGPx3;PHGPx1;T265_15102;PHGPx3;T265_15102;A0A0B4ZS40;A0A088DKT1;A0A088DKT1;PHGPx3;A0A088DKT1;T265_15102;PHGPx1;T265_15102;T265_15102;T265_15102;A0A088DKT1;Q86EQ5;A0A0A7DN74;PHGPx3;A0A088DKT1;PHGPx3;…	6182;6198;1199090;6182;6182;6182;6198;1199090;6198;6182;6182;6198;1199090;1199090;6198;79923;6198;6198;6182;1199090;79923;79923;6198;79923;6198;6182;1199090;1199090;79923;1199090;6198;79923;6198;6198;6198;1199090;6182;1199090;79923;1199090;79923;79923;79923;79923;6198;6182;6198;1199090;1199090;6182;6182;79923;6198	Q86EQ5;A0A074ZDX7;A0A088DKT1;Q86EQ5;Q86EQ5;Q86EQ5;A0A074ZDX7;A0A0A7DN74;A0A074ZDX7;A0A0B4ZS40;A0A0B4ZS40;A0A074ZDX7;A0A088DKT1;A0A0A7DN74;A0A074ZDX7;A0SWV9;A0A074ZDX7;A0A074ZDX7;A0A0B4ZS40;A0A0A7DN74;A0SWW1;A0SWV9;A0A074ZDX7;A0SWW1;A0A074ZDX7;A0A0B4ZS40;A0A088DKT1;A0A088DKT1;A0SWW1;A0A088DKT1;A0A074ZDX7;A0SWV9;A0A074ZDX7;A0A074ZDX7;A0A074ZDX7;A0A088DKT1;Q86EQ5;A0A0A7DN74;A0SWW1;A0A088DKT1;A0SWW1;…	UniProtKB;UniProtKB;UniProtKB;UniProtKB;UniProtKB;UniProtKB;UniProtKB;UniProtKB;UniProtKB;UniProtKB;UniProtKB;UniProtKB;UniProtKB;UniProtKB;UniProtKB;UniProtKB;UniProtKB;UniProtKB;UniProtKB;UniProtKB;UniProtKB;UniProtKB;UniProtKB;UniProtKB;UniProtKB;UniProtKB;UniProtKB;UniProtKB;UniProtKB;UniProtKB;UniProtKB;UniProtKB;UniProtKB;UniProtKB;UniProtKB;UniProtKB;UniProtKB;UniProtKB;UniProtKB;UniProtKB…	GO:0004602-IEA;GO:0006979-IEA;GO:0004601-IEA;GO:0016491-IEA;GO:0016020-IEA;GO:0016021-IEA;GO:0055114-IEA;GO:0098869-IEA	glutathione peroxidase activity-IEA;response to oxidative stress-IEA;peroxidase activity-IEA;oxidoreductase activity-IEA;membrane-IEA;integral component of membrane-IEA;oxidation-reduction process-IEA;cellular oxidant detoxification-IEA	Molecular Function-IEA;Biological Process-IEA;Molecular Function-IEA;Molecular Function-IEA;Cellular Component-IEA;Cellular Component-IEA;Biological Process-IEA;Biological Process-IEA	GO:0004602;GO:0006979;GO:0016021;GO:0055114;GO:0098869	glutathione peroxidase activity;response to oxidative stress;integral component of membrane;oxidation-reduction process;cellular oxidant detoxification	Molecular Function;Biological Process;Cellular Component;Biological Process;Biological Process
BN1106_s10348B000022.mRNA-2	10	gi|117956206|gb|ABK58679.1|PHGPx isoform 1 [Clonorchis sinensis];gi|1277516690|gb|PIS82514.1|glutathione peroxidase [Fasciola hepatica];gi|257471711|pdb|2V1M|AChain A, Crystal Structure Of Schistosoma Mansoni Glutathione Peroxidase;gi|257471712|pdb|2WGR|AChain A, Combining Crystallography And Molecular Dynamics: The Case Of Schistosoma Mansoni Phospholipid Glutathione Peroxidase;gi|1084308934|ref…	Clonorchis sinensis;Fasciola hepatica;Schistosoma mansoni;Schistosoma mansoni;Schistosoma mansoni/Schistosoma mansoni/Schistosoma mansoni/Schistosoma mansoni/Schistosoma mansoni/Schistosoma mansoni;Schistosoma mansoni;Clonorchis sinensis;Schistosoma japonicum;Schistosoma japonicum;Branchiostoma belcheri	1.3E-61;6.8E-61;1.6E-58;1.6E-58;1.7E-58;5.5E-58;2.5E-57;3.6E-56;1.6E-53;6.2E-51	88.98%;98.90%;83.05%;83.05%;83.05%;83.05%;84.75%;83.90%;83.19%;83.78%	ABK58679.1;PIS82514.1;2V1M_A;2WGR_A;Q00277.2/XP_018645850.1/AAC14468.2/AAA29885.2/CCD59495.1/AAB08485.2;2006278A;ABK58681.1;AJD79086.1;AAP06182.1;XP_019643296.1	195.667;193.356;187.193;187.193;186.808;185.652;184.111;181.415;172.555;168.318	2V1M_A;GPX1;Smp_058690;Q86EQ5;Smp_058690;Smp_058690;Q86EQ5;Smp_058690;2V1M_A;Smp_058690;Smp_058690;Smp_058690;Smp_058690;Smp_058690;A0A0B4ZS40;Smp_058690;Smp_058690;Smp_058690;GPX1;2WGR_A;2V1M_A;A0A0B4ZS40;Smp_058690;Smp_058690;Smp_058690;PHGPx1;PHGPx3;Smp_058690;Smp_058690;Smp_058690;Smp_058690;GPX1;PHGPx1;Q86EQ5;Smp_058690;2WGR_A;GPX1;GPX1;Smp_058690;PHGPx3;Smp_058690;GPX1;Smp_058690;GPX1;Smp_0…	6183;6183;6183;6182;6183;6183;6182;6183;6183;6183;6183;6183;6183;6183;6182;6183;6183;6183;6183;6183;6183;6182;6183;6183;6183;79923;79923;6183;6183;6183;6183;6183;79923;6182;6183;6183;6183;6183;6183;79923;6183;6183;6183;6183;6183;6183;6183;6183;79923;79923;79923;6183;6183;6183;6183;6182;6183;6183;6183;6183;6183;6183;6183;6183;6183;6182;6183;6182;6183;6183;6183;6182;6183;6183;6183;6183;6183;79923;6…	2V1M_A;Q00277;G4LX61;Q86EQ5;G4LX61;G4LX61;Q86EQ5;G4LX61;2V1M_A;G4LX61;G4LX61;G4LX61;G4LX61;G4LX61;A0A0B4ZS40;G4LX61;G4LX61;G4LX61;Q00277;2WGR_A;2V1M_A;A0A0B4ZS40;G4LX61;G4LX61;G4LX61;A0SWV9;A0SWW1;G4LX61;G4LX61;G4LX61;G4LX61;Q00277;A0SWV9;Q86EQ5;G4LX61;2WGR_A;Q00277;Q00277;G4LX61;A0SWW1;G4LX61;Q00277;G4LX61;Q00277;G4LX61;G4LX61;G4LX61;G4LX61;A0SWW1;A0SWV9;A0SWW1;Q00277;2WGR_A;2WGR_A;G4LX61;Q86EQ5…	PDB;UniProtKB;UniProtKB;UniProtKB;UniProtKB;UniProtKB;UniProtKB;UniProtKB;PDB;UniProtKB;UniProtKB;UniProtKB;UniProtKB;UniProtKB;UniProtKB;UniProtKB;UniProtKB;UniProtKB;UniProtKB;PDB;PDB;UniProtKB;UniProtKB;UniProtKB;UniProtKB;UniProtKB;UniProtKB;UniProtKB;UniProtKB;UniProtKB;UniProtKB;UniProtKB;UniProtKB;UniProtKB;UniProtKB;PDB;UniProtKB;UniProtKB;UniProtKB;UniProtKB;UniProtKB;UniProtKB;UniProtKB…	GO:0006979-IEA;GO:0004602-IEA;GO:0004601-IEA;GO:0016491-IEA;GO:0055114-IEA;GO:0098869-IEA	response to oxidative stress-IEA;glutathione peroxidase activity-IEA;peroxidase activity-IEA;oxidoreductase activity-IEA;oxidation-reduction process-IEA;cellular oxidant detoxification-IEA	Biological Process-IEA;Molecular Function-IEA;Molecular Function-IEA;Molecular Function-IEA;Biological Process-IEA;Biological Process-IEA	GO:0004602;GO:0006979;GO:0055114;GO:0098869	glutathione peroxidase activity;response to oxidative stress;oxidation-reduction process;cellular oxidant detoxification	Molecular Function;Biological Process;Biological Process;Biological Process
BN1106_s1037B000175.mRNA-1	10	gi|1277522606|gb|PIS86800.1|PDZ/DHR/GLGF domain protein [Fasciola hepatica];gi|349970636|dbj|GAA41087.1|Na(+)/H(+) exchange regulatory cofactor NHE-RF2 [Clonorchis sinensis];gi|1149667425|gb|OON23951.1|PDZ/DHR/GLGF domain protein [Opisthorchis viverrini];gi|684386073|ref|XP_009168355.1|hypothetical protein T265_05159 [Opisthorchis viverrini]/gi|663051894|gb|KER27876.1|hypothetical protein T265_05…	Fasciola hepatica;Clonorchis sinensis;Opisthorchis viverrini;Opisthorchis viverrini/Opisthorchis viverrini;Schistosoma japonicum;Bombyx mori;Danaus plexippus plexippus;Schistosoma haematobium/Schistosoma haematobium;Schistosoma mansoni/Schistosoma mansoni;Operophtera brumata	1.9E-76;7.7E-48;1.5E-46;1.6E-31;2.4E-30;1.2E-24;1.6E-24;3.4E-24;1.5E-22;4.9E-22	98.46%;68.28%;66.67%;57.53%;56.78%;57.78%;61.40%;60.31%;54.04%;63.11%	PIS86800.1;GAA41087.1;OON23951.1;XP_009168355.1/KER27876.1;CAX72987.1;XP_004923504.1;OWR49098.1;XP_012800817.1/KGB41055.1;XP_018649500.1/CCD76629.1;KOB69025.1	234.187;163.31;159.844;120.939;119.013;103.605;103.605;101.293;98.5969;100.138
BN1106_s1057B000126.mRNA-1	10	gi|1277522402|gb|PIS86645.1|DnaJ domain protein [Fasciola hepatica];gi|358340573|dbj|GAA36748.2|DnaJ homolog subfamily A member 1 [Clonorchis sinensis];gi|684379366|ref|XP_009166302.1|hypothetical protein T265_03526 [Opisthorchis viverrini]/gi|663053998|gb|KER29937.1|hypothetical protein T265_03526 [Opisthorchis viverrini]/gi|1149635763|gb|OON15341.1|DnaJ domain protein [Opisthorchis viverrini];g…	Fasciola hepatica;Clonorchis sinensis;Opisthorchis viverrini/Opisthorchis viverrini/Opisthorchis viverrini;Schistosoma mansoni/Schistosoma mansoni;Schistosoma japonicum/Schistosoma japonicum/Schistosoma japonicum/Schistosoma japonicum/Schistosoma japonicum/Schistosoma japonicum/Schistosoma japonicum/Schistosoma japonicum;Dugesia japonica;Ictalurus punctatus/Ictalurus punctatus;Schistosoma mansoni…	0.0E0;0.0E0;0.0E0;1.1E-176;9.4E-170;4.3E-154;1.1E-149;4.6E-149;1.2E-147;3.4E-147	100.00%;91.56%;91.32%;80.10%;78.36%;78.04%;78.19%;79.94%;80.23%;77.51%	PIS86645.1;GAA36748.2;KER29937.1/OON15341.1/XP_009166302.1;XP_018647887.1/CCD75012.1;CAX76207.1/CAX70969.1/CAX76206.1/CAX76205.1/CAX76204.1/CAX76209.1/AAW26670.1/CAX76210.1;AES12470.1;NP_001187713.1/ADO29024.1;XP_018647886.1/CCD75011.1;KGB39309.1/XP_012799069.1;PAA73377.1	711.835;598.586;597.045;507.294;489.574;450.284;439.113;435.261;431.795;432.95	T265_03526;Smp_035200.1;Smp_035200.1;dnaja1;Smp_035200.4;dnja4;dnaja1;Smp_035200.4;dnaja1;G8IIK6;dnaja1;T265_03526;Smp_035200.1;Smp_035200.4;dnaja1;T265_03526;MS3_07729;T265_03526;DNJA4;DNJA4;Smp_035200.1;dnaja1;dnaja1;T265_03526;Smp_035200.1;Smp_035200.3;dnaja1;dnaja1;T265_03526;dnaja1;CLF_101606;DNJA4;DNJA4;dnaja1;DNJA4;MS3_07729;T265_03526;Smp_035200.4;dnja4;dnaja1;Smp_035200.4;dnaja1;MS3_0772…	6198;6183;6183;6182;6183;7998;6182;6183;6182;6161;6182;6198;6183;6183;6182;6198;6185;6198;7998;7998;6183;6182;6182;6198;6183;6183;6182;6182;6198;6182;79923;7998;7998;6182;7998;6185;6198;6183;7998;6182;6183;6182;6185;6182;6182;7998;7998;6183;6183;6198;6185;6183;6183;6161;6198;6185;7998;6185;6182;6182;6182;7998;6185;6183;6161;6183;7998;6182;6182;6198;6198;79923;79923;6198;7998;6182;79923;6182;7998;…	A0A074ZVL8;G4V806;G4V806;Q5DBY6;G4V805;E3TFD8;Q5DBY6;G4V805;Q5DBY6;G8IIK6;Q5DBY6;A0A074ZVL8;G4V806;G4V805;Q5DBY6;A0A074ZVL8;A0A095A1I4;A0A074ZVL8;E3TFD8;E3TFD8;G4V806;Q5DBY6;Q5DBY6;A0A074ZVL8;G4V806;G4V804;Q5DBY6;Q5DBY6;A0A074ZVL8;Q5DBY6;H2KPA7;E3TFD8;E3TFD8;Q5DBY6;E3TFD8;A0A095A1I4;A0A074ZVL8;G4V805;E3TFD8;Q5DBY6;G4V805;Q5DBY6;A0A095A1I4;Q5DBY6;Q5DBY6;E3TFD8;E3TFD8;G4V806;G4V806;A0A074ZVL8;A0A09…	UniProtKB;UniProtKB;UniProtKB;UniProtKB;UniProtKB;UniProtKB;UniProtKB;UniProtKB;UniProtKB;UniProtKB;UniProtKB;UniProtKB;UniProtKB;UniProtKB;UniProtKB;UniProtKB;UniProtKB;UniProtKB;UniProtKB;UniProtKB;UniProtKB;UniProtKB;UniProtKB;UniProtKB;UniProtKB;UniProtKB;UniProtKB;UniProtKB;UniProtKB;UniProtKB;UniProtKB;UniProtKB;UniProtKB;UniProtKB;UniProtKB;UniProtKB;UniProtKB;UniProtKB;UniProtKB;UniProtKB…	GO:0031072-IEA;GO:0009408-IEA;GO:0046872-IEA;GO:0051082-IEA;GO:0005524-IEA;GO:0006457-IEA	heat shock protein binding-IEA;response to heat-IEA;metal ion binding-IEA;unfolded protein binding-IEA;ATP binding-IEA;protein folding-IEA	Molecular Function-IEA;Biological Process-IEA;Molecular Function-IEA;Molecular Function-IEA;Molecular Function-IEA;Biological Process-IEA	GO:0005524;GO:0006457;GO:0009408;GO:0031072;GO:0046872;GO:0051082	ATP binding;protein folding;response to heat;heat shock protein binding;metal ion binding;unfolded protein binding	Molecular Function;Biological Process;Biological Process;Molecular Function;Molecular Function;Molecular Function
BN1106_s1061B000223.mRNA-1	10	gi|946715062|gb|ALM24137.1|glutaredoxin [Fasciola gigantica];gi|1277521543|gb|PIS85978.1|monothiol glutaredoxin, Grx4 family [Fasciola hepatica];gi|1084290303|ref|XP_018648255.1|putative glutaredoxin, grx [Schistosoma mansoni]/gi|353229209|emb|CCD75380.1|putative glutaredoxin, grx [Schistosoma mansoni];gi|226486788|emb|CAX74471.1|thioredoxin-like 2 [Schistosoma japonicum];gi|358337075|dbj|GAA5549…	Fasciola gigantica;Fasciola hepatica;Schistosoma mansoni/Schistosoma mansoni;Schistosoma japonicum;Clonorchis sinensis;Opisthorchis viverrini/Opisthorchis viverrini;Opisthorchis viverrini;Schistosoma haematobium/Schistosoma haematobium;Orussus abietinus;Boleophthalmus pectinirostris	6.0E-134;5.7E-98;2.0E-65;2.0E-60;8.8E-59;4.8E-56;2.0E-55;2.9E-55;1.4E-50;2.0E-50	86.15%;98.61%;67.17%;63.86%;63.86%;62.16%;71.26%;81.34%;59.20%;59.50%	ALM24137.1;PIS85978.1;CCD75380.1/XP_018648255.1;CAX74471.1;GAA55497.1;XP_009165615.1/KER30617.1;OON22364.1;KGB31474.1/XP_012802388.1;XP_012280839.1;XP_020791423.1	386.726;293.893;212.616;199.904;198.749;198.364;193.741;183.726;174.866;177.563	T265_02972;T265_02972;Txnl2;T265_02972;Smp_006550.1;MS3_11161;Smp_006550.1;Txnl2;MS3_11161;T265_02972;T265_02972;MS3_11161;Txnl2;T265_02972;A0A0S1TLI3;T265_02972;T265_02972;MS3_11161;MS3_11161;Smp_006550.1;A0A0S1TLI3;CLF_108162;Smp_006550.1;CLF_108162;A0A0S1TLI3;MS3_11161;CLF_108162;Smp_006550.1;Smp_006550.1;Smp_006550.1;T265_02972;Smp_006550.1;T265_02972;T265_02972;T265_02972;MS3_11161;MS3_11161…	6198;6198;6182;6198;6183;6185;6183;6182;6185;6198;6198;6185;6182;6198;46835;6198;6198;6185;6185;6183;46835;79923;6183;79923;46835;6185;79923;6183;6183;6183;6198;6183;6198;6198;6198;6185;6185;6198;6183;6183;6185;6198;6185;46835;6183;6185;6183;6198;6183;6182;6183;6198;6185;6185;6185;6183;6183;6185;6185;6185;6183;6185;6185;6182;6183;6198;6183;6198;79923;79923;46835;6185;6198;6183;6198	A0A074ZXG3;A0A074ZXG3;C1LIE3;A0A074ZXG3;G4V9X6;A0A094ZEW9;G4V9X6;C1LIE3;A0A094ZEW9;A0A074ZXG3;A0A074ZXG3;A0A094ZEW9;C1LIE3;A0A074ZXG3;A0A0S1TLI3;A0A074ZXG3;A0A074ZXG3;A0A094ZEW9;A0A094ZEW9;G4V9X6;A0A0S1TLI3;G7YRB7;G4V9X6;G7YRB7;A0A0S1TLI3;A0A094ZEW9;G7YRB7;G4V9X6;G4V9X6;G4V9X6;A0A074ZXG3;G4V9X6;A0A074ZXG3;A0A074ZXG3;A0A074ZXG3;A0A094ZEW9;A0A094ZEW9;A0A074ZXG3;G4V9X6;G4V9X6;A0A094ZEW9;A0A074ZXG3;A…	UniProtKB;UniProtKB;UniProtKB;UniProtKB;UniProtKB;UniProtKB;UniProtKB;UniProtKB;UniProtKB;UniProtKB;UniProtKB;UniProtKB;UniProtKB;UniProtKB;UniProtKB;UniProtKB;UniProtKB;UniProtKB;UniProtKB;UniProtKB;UniProtKB;UniProtKB;UniProtKB;UniProtKB;UniProtKB;UniProtKB;UniProtKB;UniProtKB;UniProtKB;UniProtKB;UniProtKB;UniProtKB;UniProtKB;UniProtKB;UniProtKB;UniProtKB;UniProtKB;UniProtKB;UniProtKB;UniProtKB…	GO:0015035-IEA;GO:0045454-IEA;GO:0009055-IEA;GO:0055114-IEA;GO:0005623-IEA	protein disulfide oxidoreductase activity-IEA;cell redox homeostasis-IEA;electron carrier activity-IEA;oxidation-reduction process-IEA;cell-IEA	Molecular Function-IEA;Biological Process-IEA;Molecular Function-IEA;Biological Process-IEA;Cellular Component-IEA	GO:0005623;GO:0009055;GO:0015035;GO:0045454;GO:0055114	cell;electron carrier activity;protein disulfide oxidoreductase activity;cell redox homeostasis;oxidation-reduction process	Cellular Component;Molecular Function;Molecular Function;Biological Process;Biological Process
BN1106_s10667B000018.mRNA-1	10	gi|119389962|pdb|2HUE|CChain C, Structure Of The H3-h4 Chaperone Asf1 Bound To Histones H3 And H4/gi|304446003|pdb|3NQJ|BChain B, Crystal Structure Of (Cenp-AH4)2 HETEROTETRAMER/gi|887492817|pdb|4ZBJ|CChain C, Ubn1 Peptide Bound To H3.3/h4/asf1;gi|939186398|pdb|4Z66|BChain B, Nucleosome Disassembly By Rsc And Swi/snf Is Enhanced By H3 Acetylation Near The Nucleosome Dyad Axis/gi|939186402|pdb|4Z6…	Xenopus laevis/Homo sapiens/Xenopus laevis;Xenopus laevis/Xenopus laevis;Elephantulus edwardii;Drosophila takahashii/Xenopus laevis/Xenopus laevis/Homo sapiens/Homo sapiens;Drosophila sechellia/Drosophila sechellia;Homo sapiens/Homo sapiens;Xenopus laevis/Xenopus laevis/Manacus vitellinus/Manacus vitellinus;Drosophila ananassae/Ictalurus punctatus/Drosophila ananassae;Xenopus laevis/Xenopus laevi…	1.1E-50;1.1E-50;1.1E-50;1.2E-50;1.3E-50;1.3E-50;1.3E-50;1.4E-50;1.4E-50;1.8E-50	100.00%;100.00%;100.00%;100.00%;100.00%;100.00%;100.00%;100.00%;100.00%;100.00%	4ZBJ_C/2HUE_C/3NQJ_B;4Z66_B/4Z66_F;XP_006890704.1;3KWQ_B/3KWQ_F/XP_017008549.1/4H9S_D/4H9S_C;XP_002045100.1/EDW52848.1;3W99_B/3W99_F;5MLU_B/5MLU_F/KFW77911.1/KFW77915.1;XP_014758968.1/KPU81831.1/XP_017318340.1;1AOI_B/1AOI_F;KFM02255.1/XP_009047049.1/ESP02264.1	163.696;163.696;163.696;163.31;163.696;163.696;163.31;163.31;163.31;163.31	HIST1H4A;HIST1H4A;3KWQ_F;1AOI_B;DsecGM19733;HIST1H4A;HIST1H4A;4H9S_C;HIST1H4A;HIST1H4A;3NQJ_B;HIST1H4A;P62799;HIST1H4A;N305_08114;HIST1H4A;HIST1H4A;P62799;4Z66_B;HIST1H4A;N305_08114;P62799;HIST1H4A;HIST1H4A;HIST1H4A;HIST1H4A;HIST1H4A;HIST1H4A;4H9S_D;DsecGM19733;4Z66_F;HIST1H4A;3NQJ_B;HIST1H4A;HIST1H4A;HIST1H4A;HIST1H4A;P62799;3NQJ_B;HIST1H4A;DsecGM19733;P62799;3W99_B;HIST1H4A;HIST1H4A;P62799;P627…	9606;9606;8355;8355;7238;9606;9606;9606;9606;9606;9606;9606;8355;9606;328815;9606;9606;8355;8355;9606;328815;8355;9606;9606;9606;9606;9606;9606;9606;7238;8355;9606;9606;9606;9606;9606;9606;8355;9606;9606;7238;8355;9606;9606;9606;8355;8355;8355;9606;8355;9606;9606;8355;9606;9606;9606;9606;9606;9606;9606;9606;8355;9606;7217;9606;9606;8355;9606;9606;9606;328815;9606;8355;9606;9606;8355;9606;9606;960…	P62805;P62805;3KWQ_F;1AOI_B;B4IMZ0;P62805;P62805;4H9S_C;P62805;P62805;3NQJ_B;P62805;P62799;P62805;A0A093PN76;P62805;P62805;P62799;4Z66_B;P62805;A0A093PN76;P62799;P62805;P62805;P62805;P62805;P62805;P62805;4H9S_D;B4IMZ0;4Z66_F;P62805;3NQJ_B;P62805;P62805;P62805;P62805;P62799;3NQJ_B;P62805;B4IMZ0;P62799;3W99_B;P62805;P62805;P62799;P62799;4Z66_B;P62805;P62799;P62805;P62805;P62799;P62805;P62805;P62805…	UniProtKB;UniProtKB;PDB;PDB;UniProtKB;UniProtKB;UniProtKB;PDB;UniProtKB;UniProtKB;PDB;UniProtKB;UniProtKB;UniProtKB;UniProtKB;UniProtKB;UniProtKB;UniProtKB;PDB;UniProtKB;UniProtKB;UniProtKB;UniProtKB;UniProtKB;UniProtKB;UniProtKB;UniProtKB;UniProtKB;PDB;UniProtKB;PDB;UniProtKB;PDB;UniProtKB;UniProtKB;UniProtKB;UniProtKB;UniProtKB;PDB;UniProtKB;UniProtKB;UniProtKB;PDB;UniProtKB;UniProtKB;UniProtKB…	GO:0070062-IDA;GO:0042393-IPI;GO:0016020-IDA;GO:0032200-TAS;GO:0006352-IEA;GO:0006334-IEA;GO:0006334-IDA;GO:0006335-IDA;GO:0034080-TAS;GO:0006336-IDA;GO:0003677-TAS;GO:0003677-IEA;GO:0005515-IPI;GO:0046982-IEA;GO:0000183-TAS;GO:0031047-TAS;GO:0016233-TAS;GO:0045815-TAS;GO:0019904-IPI;GO:0005694-IEA;GO:0043234-IDA;GO:0044267-TAS;GO:0045653-IDA;GO:0000228-IDA;GO:0051290-IDA;GO:0005654-TAS;GO:004482…	extracellular exosome-IDA;histone binding-IPI;membrane-IDA;telomere organization-TAS;DNA-templated transcription, initiation-IEA;nucleosome assembly-IEA;nucleosome assembly-IDA;DNA replication-dependent nucleosome assembly-IDA;CENP-A containing nucleosome assembly-TAS;DNA replication-independent nucleosome assembly-IDA;DNA binding-TAS;DNA binding-IEA;protein binding-IPI;protein heterodimerization…	Cellular Component-IDA;Molecular Function-IPI;Cellular Component-IDA;Biological Process-TAS;Biological Process-IEA;Biological Process-IEA;Biological Process-IDA;Biological Process-IDA;Biological Process-TAS;Biological Process-IDA;Molecular Function-TAS;Molecular Function-IEA;Molecular Function-IPI;Molecular Function-IEA;Biological Process-TAS;Biological Process-TAS;Biological Process-TAS;Biologic…	GO:0000183;GO:0000784;GO:0000786;GO:0003677;GO:0005654;GO:0006303;GO:0006335;GO:0006352;GO:0016020;GO:0016233;GO:0019904;GO:0031047;GO:0034080;GO:0042393;GO:0043234;GO:0044267;GO:0045653;GO:0045815;GO:0046982;GO:0051290;GO:0070062;GO:1904837	chromatin silencing at rDNA;nuclear chromosome, telomeric region;nucleosome;DNA binding;nucleoplasm;double-strand break repair via nonhomologous end joining;DNA replication-dependent nucleosome assembly;DNA-templated transcription, initiation;membrane;telomere capping;protein domain specific binding;gene silencing by RNA;CENP-A containing nucleosome assembly;histone binding;protein complex;cellul…	Biological Process;Cellular Component;Cellular Component;Molecular Function;Cellular Component;Biological Process;Biological Process;Biological Process;Cellular Component;Biological Process;Molecular Function;Biological Process;Biological Process;Molecular Function;Cellular Component;Biological Process;Biological Process;Biological Process;Molecular Function;Biological Process;Cellular Component;…
BN1106_s1079B000440.mRNA-1	10	gi|1277521364|gb|PIS85846.1|translation initiation factor eIF-5A [Fasciola hepatica];gi|1149655952|gb|OON18352.1|translation initiation factor eIF-5A [Opisthorchis viverrini];gi|358341630|dbj|GAA49255.1|translation initiation factor 5A, partial [Clonorchis sinensis];gi|684405241|ref|XP_009174389.1|hypothetical protein T265_09909 [Opisthorchis viverrini]/gi|663045674|gb|KER21879.1|hypothetical pro…	Fasciola hepatica;Opisthorchis viverrini;Clonorchis sinensis;Opisthorchis viverrini/Opisthorchis viverrini;Schistosoma japonicum;Schistosoma japonicum/Schistosoma japonicum/Schistosoma japonicum/Schistosoma japonicum/Schistosoma japonicum/Schistosoma japonicum/Schistosoma japonicum/Schistosoma japonicum/Schistosoma japonicum/Schistosoma japonicum/Schistosoma japonicum/Schistosoma japonicum/Schist…	2.7E-101;8.9E-75;2.7E-66;4.7E-66;4.9E-64;2.6E-63;2.4E-62;3.6E-62;5.5E-56;2.8E-55	100.00%;87.90%;91.24%;89.19%;79.61%;78.95%;79.47%;78.29%;73.01%;76.87%	PIS85846.1;OON18352.1;GAA49255.1;KER21879.1/XP_009174389.1;CAX71949.1;CAX78597.1/CAX78596.1/CAX78595.1/CAX71950.1/CAX78594.1/CAX71951.1/CAX71952.1/CAX71953.1/CAX78599.1/CAX71954.1/CAX78598.1/CAX71955.1/CAX71956.1/CAX71957.1/CAX71958.1/CAX78592.1/CAX78591.1/CAX78590.1/CAX78601.1/CAX78600.1/CAX78586.1/CAX78589.1/CAX78588.1/AAP06472.1/CAX78587.1;XP_018650526.1/CCD77907.1;CAX71948.1;KGB32058.1/XP_012…	297.36;230.72;208.764;209.92;203.756;201.83;199.134;198.749;186.037;181.415	Smp_039400;eif5a;MS3_00147;MS3_00147;eif5a;eif5a;T265_09909;eif5a;Smp_039400;eif5a;MS3_00147;eif5a;eif5a;eif5a;eif5a;eif5a;MS3_00147;eif5a;eif5a;eif5a;eif5a;eif5a;eif5a;eif5a;eif5a;eif5a;eif5a;eif5a;G210_4617;eif5a;CLF_102766;eif5a;eif5a;eif5a;eif5a;eif5a;eif5a;eif5a;Smp_039400;MS3_00147;eif5a;eif5a;eif5a;MS3_00147;eif5a;eif5a;eif5a;MS3_00147;eif5a;T265_09909;eif5a;eif5a;eif5a;eif5a;Smp_039400;ei…	6183;6182;6185;6185;6182;6182;6198;6182;6183;6182;6185;6182;6182;6182;6182;6182;6185;6182;6182;6182;6182;6182;6182;6182;6182;6182;6182;6182;1245528;6182;79923;6182;6182;6182;6182;6182;6182;6182;6183;6185;6182;6182;6182;6185;6182;6182;6182;6185;6182;6198;6182;6182;6182;6182;6183;6182;6182;6182;6182;6183;6185;6182;6182;6182;6183;6182;6182;6182;6182;6182;6182;6198;6182;6182;6182;6185;6185;6182;6182;…	G4VDD2;Q86DY5;A0A095BTA3;A0A095BTA3;Q86DY5;Q86DY5;A0A075A398;Q86DY5;G4VDD2;Q86DY5;A0A095BTA3;C1LB71;Q86DY5;Q86DY5;Q86DY5;Q86DY5;A0A095BTA3;Q86DY5;Q86DY5;Q86DY5;Q86DY5;Q86DY5;Q86DY5;Q86DY5;Q86DY5;Q86DY5;Q86DY5;Q86DY5;M3JDR4;Q86DY5;G7Y8H0;Q86DY5;C1LB71;Q86DY5;Q86DY5;Q86DY5;Q86DY5;Q86DY5;G4VDD2;A0A095BTA3;C1LB70;Q86DY5;Q86DY5;A0A095BTA3;Q86DY5;Q86DY5;Q86DY5;A0A095BTA3;Q86DY5;A0A075A398;Q86DY5;Q86DY5…	UniProtKB;UniProtKB;UniProtKB;UniProtKB;UniProtKB;UniProtKB;UniProtKB;UniProtKB;UniProtKB;UniProtKB;UniProtKB;UniProtKB;UniProtKB;UniProtKB;UniProtKB;UniProtKB;UniProtKB;UniProtKB;UniProtKB;UniProtKB;UniProtKB;UniProtKB;UniProtKB;UniProtKB;UniProtKB;UniProtKB;UniProtKB;UniProtKB;UniProtKB;UniProtKB;UniProtKB;UniProtKB;UniProtKB;UniProtKB;UniProtKB;UniProtKB;UniProtKB;UniProtKB;UniProtKB;UniProtKB…	GO:0003743-IEA;GO:0045905-IEA;GO:0003723-IEA;GO:0003746-IEA;GO:0043022-IEA;GO:0006452-IEA;GO:0045901-IEA;GO:0006412-IEA;GO:0006413-IEA	translation initiation factor activity-IEA;positive regulation of translational termination-IEA;RNA binding-IEA;translation elongation factor activity-IEA;ribosome binding-IEA;translational frameshifting-IEA;positive regulation of translational elongation-IEA;translation-IEA;translational initiation-IEA	Molecular Function-IEA;Biological Process-IEA;Molecular Function-IEA;Molecular Function-IEA;Molecular Function-IEA;Biological Process-IEA;Biological Process-IEA;Biological Process-IEA;Biological Process-IEA	GO:0003743;GO:0003746;GO:0006413;GO:0006452;GO:0043022;GO:0045901;GO:0045905	translation initiation factor activity;translation elongation factor activity;translational initiation;translational frameshifting;ribosome binding;positive regulation of translational elongation;positive regulation of translational termination	Molecular Function;Molecular Function;Biological Process;Biological Process;Molecular Function;Biological Process;Biological Process
BN1106_s1081B000242.mRNA-1	10	gi|292659520|pdb|2WB9|AChain A, Fasciola Hepatica Sigma Class Gst/gi|292659521|pdb|2WB9|BChain B, Fasciola Hepatica Sigma Class Gst/gi|294979316|pdb|2WDU|AChain A, Fasciola Hepatica Sigma Class Gst/gi|294979317|pdb|2WDU|BChain B, Fasciola Hepatica Sigma Class Gst/gi|114797025|gb|ABI79450.1|glutathione transferase sigma class [Fasciola hepatica];gi|425856958|gb|AFX98103.1|glutathione S-transferase…	Fasciola hepatica/Fasciola hepatica/Fasciola hepatica/Fasciola hepatica/Fasciola hepatica;Fasciola gigantica/Fasciola gigantica;Fasciola hepatica;Schistosoma mansoni/Schistosoma mansoni/Schistosoma mansoni/Schistosoma mansoni/Schistosoma mansoni/Schistosoma mansoni/Schistosoma mansoni;Clonorchis sinensis;Schistosoma mansoni;Opisthorchis viverrini;Opisthorchis viverrini;Clonorchis sinensis;Schisto…	2.0E-125;4.0E-124;7.4E-101;7.9E-45;9.4E-45;1.2E-44;1.3E-44;1.7E-44;4.6E-44;4.7E-44	100.00%;100.00%;100.00%;62.93%;66.83%;62.44%;66.83%;66.83%;66.35%;63.41%	ABI79450.1/2WB9_B/2WDU_A/2WB9_A/2WDU_B;AFX98103.1/AHB33338.1;PIS90503.1;CCD60449.1/CAA28796.1/P09792.1/AAA29891.1/1304302A/AAC60508.1/XP_018646799.1;GAA33791.2;1U3I_A;AAL23713.1;OON16509.1;ABC72085.1;CAX79590.1/CAX79576.1/CAX79602.1/CAX72408.1/CAX72414.1/CAX79595.1/CAX72415.1/CAX79589.1/CAX72411.1/CAX79608.1	362.844;359.762;298.901;158.303;158.303;157.918;157.918;157.532;156.377;156.377	K7Z2A9;Smp_054160;1U3I_A;gst-3;GST28;Smp_054160;gst-3;Q06A71;gst-3;2WDU_A;2WDU_B;gst-3;2WDU_A;1U3I_A;CLF_113114;gst-3;gst-3;Smp_054160;GST28;gst-3;GST28;Smp_054160;Smp_054160;GST1;Q06A71;gst-3;gst-3;Q06A71;Q06A71;2WDU_B;gst-3;Smp_054160;gst-3;GST28;GST28;gst-3;gst-3;K7Z2A9;GST28;GST1;Q06A71;Smp_054160;Q8ISK1;2WB9_B;gst-3;gst-3;Smp_054160;2WB9_A;GST28;Q06A71;Q06A71;gst-3;Q06A71;gst-3;K7Z2A9;GST28;…	46835;6183;6183;6182;6183;6183;6182;6192;6182;6192;6192;6182;6192;6183;79923;6182;6182;6183;6183;6182;6183;6183;6183;79923;6192;6182;6182;6192;6192;6192;6182;6183;6182;6183;6183;6182;6182;46835;6183;79923;6192;6183;6198;6192;6182;6182;6183;6192;6183;6192;6192;6182;6192;6182;46835;6183;6183;6192;6192;6183;46835;6183;6192;6182;6182;6183;6183;6183;6183;6183;6182;6192	K7Z2A9;P09792;1U3I_A;C1LCI7;P09792;P09792;C1LCI7;Q06A71;C1LCI7;2WDU_A;2WDU_B;C1LCI7;2WDU_A;1U3I_A;H2KVT7;C1LCI7;C1LCI7;P09792;P09792;C1LCI7;P09792;P09792;P09792;A1BNE5;Q06A71;C1LCI7;C1LCI7;Q06A71;Q06A71;2WDU_B;C1LCI7;P09792;C1LCI7;P09792;P09792;C1LCI7;C1LCI7;K7Z2A9;P09792;A1BNE5;Q06A71;P09792;Q8ISK1;2WB9_B;C1LCI7;C1LCI7;P09792;2WB9_A;P09792;Q06A71;Q06A71;C1LCI7;Q06A71;C1LCI7;K7Z2A9;P09792;P09792;…	UniProtKB;UniProtKB;PDB;UniProtKB;UniProtKB;UniProtKB;UniProtKB;UniProtKB;UniProtKB;PDB;PDB;UniProtKB;PDB;PDB;UniProtKB;UniProtKB;UniProtKB;UniProtKB;UniProtKB;UniProtKB;UniProtKB;UniProtKB;UniProtKB;UniProtKB;UniProtKB;UniProtKB;UniProtKB;UniProtKB;UniProtKB;PDB;UniProtKB;UniProtKB;UniProtKB;UniProtKB;UniProtKB;UniProtKB;UniProtKB;UniProtKB;UniProtKB;UniProtKB;UniProtKB;UniProtKB;UniProtKB;PDB;U…	GO:0004364-IEA;GO:0016740-IEA;GO:0016853-IEA	glutathione transferase activity-IEA;transferase activity-IEA;isomerase activity-IEA	Molecular Function-IEA;Molecular Function-IEA;Molecular Function-IEA	GO:0004364	glutathione transferase activity	Molecular Function
BN1106_s1081B000248.mRNA-1	10	gi|1277527187|gb|PIS90502.1|Cofilin/tropomyosin-type actin-binding protein [Fasciola hepatica];gi|684378973|ref|XP_009166177.1|hypothetical protein T265_03429 [Opisthorchis viverrini]/gi|663054119|gb|KER30056.1|hypothetical protein T265_03429 [Opisthorchis viverrini];gi|29841150|gb|AAP06163.1|SJCHGC01677 protein [Schistosoma japonicum]/gi|226475932|emb|CAX72056.1|actin depolymerizing factor-like …	Fasciola hepatica;Opisthorchis viverrini/Opisthorchis viverrini;Schistosoma japonicum/Schistosoma japonicum/Schistosoma japonicum/Schistosoma japonicum/Schistosoma japonicum/Schistosoma japonicum/Schistosoma japonicum/Schistosoma japonicum/Schistosoma japonicum/Schistosoma japonicum/Schistosoma japonicum/Schistosoma japonicum/Schistosoma japonicum/Schistosoma japonicum/Schistosoma japonicum/Schis…	3.7E-103;6.5E-35;3.2E-31;4.7E-31;4.2E-30;9.0E-30;7.3E-24;5.3E-23;1.2E-21;1.3E-21	100.00%;72.18%;67.69%;64.79%;65.47%;66.92%;57.78%;58.16%;58.33%;58.33%	PIS90502.1;KER30056.1/XP_009166177.1;CAX78814.1/CAX78811.1/CAX78812.1/CAX72056.1/CAX72059.1/CAX72057.1/CAX72058.1/CAX78810.1/CAX78792.1/CAX78802.1/CAX78793.1/CAX78803.1/CAX78794.1/CAX78795.1/CAX78801.1/CAX78796.1/CAX78806.1/CAX78797.1/CAX78807.1/CAX78798.1/CAX78804.1/CAX78799.1/CAX78805.1/CAX78808.1/AAP06163.1/CAX78809.1/CAX72062.1/CAX72061.1/CAX78791.1;CAX78813.1;CAX78800.1;CAX72060.1;XP_0186467…	300.056;135.961;117.857;117.857;114.775;114.005;98.9821;97.0561;93.2041;93.2041	tsr;tsr;tsr;ACA1_296340;ACA1_296340;tsr;tsr;tsr;tsr;tsr;tsr;ACA1_296340;tsr;tsr;tsr;tsr;tsr;tsr;tsr;HELRODRAFT_160072;P37167;Smp_195080;tsr;tsr;tsr;T265_03429;tsr;1AHQ_A;tsr;tsr;tsr;tsr;tsr;tsr;tsr;tsr;Smp_195080;tsr;1AHQ_A;tsr;HELRODRAFT_160072;T265_03429;T265_03429;ACA1_296340;tsr;tsr;tsr;tsr;ACA1_296340;P37167;Smp_195080;tsr;tsr;P37167;tsr;tsr;T265_03429;1AHQ_A;P37167;tsr;P37167;tsr;T265_03429…	6182;6182;6182;1257118;1257118;6182;6182;6182;6182;6182;6182;1257118;6182;6182;6182;6182;6182;6182;6182;6412;5755;6183;6182;6182;6182;6198;6182;5755;6182;6182;6182;6182;6182;6182;6182;6182;6183;6182;5755;6182;6412;6198;6198;1257118;6182;6182;6182;6182;1257118;5755;6183;6182;6182;5755;6182;6182;6198;5755;5755;6182;5755;6182;6198;6182;6183;6182;6182;6182;6183;6182;6198;6182;6182;6182;5755;6182;5755…	Q86ES4;Q86ES4;Q86ES4;L8HMC3;L8HMC3;Q86ES4;Q86ES4;Q86ES4;Q86ES4;Q86ES4;Q86ES4;L8HMC3;C1LBI2;Q86ES4;Q86ES4;Q86ES4;Q86ES4;Q86ES4;Q86ES4;T1EPQ9;P37167;G4LZY0;Q86ES4;Q86ES4;Q86ES4;A0A074ZSE7;Q86ES4;1AHQ_A;Q86ES4;Q86ES4;Q86ES4;Q86ES4;C1LVT5;Q86ES4;Q86ES4;Q86ES4;G4LZY0;Q86ES4;1AHQ_A;Q86ES4;T1EPQ9;A0A074ZSE7;A0A074ZSE7;L8HMC3;Q86ES4;Q86ES4;Q86ES4;Q86ES4;L8HMC3;P37167;G4LZY0;Q86ES4;Q86ES4;P37167;Q86ES4;Q8…	UniProtKB;UniProtKB;UniProtKB;UniProtKB;UniProtKB;UniProtKB;UniProtKB;UniProtKB;UniProtKB;UniProtKB;UniProtKB;UniProtKB;UniProtKB;UniProtKB;UniProtKB;UniProtKB;UniProtKB;UniProtKB;UniProtKB;UniProtKB;UniProtKB;UniProtKB;UniProtKB;UniProtKB;UniProtKB;UniProtKB;UniProtKB;PDB;UniProtKB;UniProtKB;UniProtKB;UniProtKB;UniProtKB;UniProtKB;UniProtKB;UniProtKB;UniProtKB;UniProtKB;PDB;UniProtKB;UniProtKB;U…	GO:0005737-IEA;GO:0003779-IEA;GO:0030042-IEA;GO:0015629-IEA;GO:0005622-IEA	cytoplasm-IEA;actin binding-IEA;actin filament depolymerization-IEA;actin cytoskeleton-IEA;intracellular-IEA	Cellular Component-IEA;Molecular Function-IEA;Biological Process-IEA;Cellular Component-IEA;Cellular Component-IEA	GO:0044424	intracellular part	Cellular Component
BN1106_s1109B000181.mRNA-1	10	gi|358253100|dbj|GAA52055.1|tubulin polymerization-promoting protein [Clonorchis sinensis];gi|684372013|ref|XP_009163968.1|hypothetical protein T265_01638 [Opisthorchis viverrini]/gi|663056298|gb|KER32204.1|hypothetical protein T265_01638 [Opisthorchis viverrini];gi|56755069|gb|AAW25714.1|SJCHGC01071 protein [Schistosoma japonicum];gi|576692624|gb|EUB56264.1|Tubulin polymerization-promoting prote…	Clonorchis sinensis;Opisthorchis viverrini/Opisthorchis viverrini;Schistosoma japonicum;Echinococcus granulosus/Echinococcus multilocularis/Echinococcus granulosus;Schistosoma japonicum;Hymenolepis microstoma;Fasciola hepatica;Clonorchis sinensis;Echinococcus multilocularis;Echinococcus granulosus	3.4E-48;4.9E-47;5.9E-38;1.3E-35;4.0E-30;2.9E-29;3.3E-27;5.3E-27;9.3E-27;1.2E-26	81.03%;81.03%;76.19%;76.42%;73.68%;70.08%;74.71%;73.56%;64.76%;64.76%	GAA52055.1;XP_009163968.1/KER32204.1;AAW25714.1;CDS21100.1/EUB56264.1/CDI97204.1;AAP06442.1;CDS33139.1;PIS90692.1;GAA32777.1;CDS35636.1;EUB59872.1	162.155;159.458;136.346;130.568;116.701;117.857;108.997;108.612;108.227;107.457
BN1106_s1110B000106.mRNA-1	10	gi|1277526456|gb|PIS89891.1|hypothetical protein D915_02592 [Fasciola hepatica];gi|1277526458|gb|PIS89893.1|hypothetical protein D915_02594 [Fasciola hepatica];gi|1277526455|gb|PIS89890.1|CUB domain protein [Fasciola hepatica];gi|1277526457|gb|PIS89892.1|CUB domain protein [Fasciola hepatica];gi|1277517456|gb|PIS83027.1|CUB domain protein [Fasciola hepatica];gi|1277517455|gb|PIS83026.1|hypothetic…	Fasciola hepatica;Fasciola hepatica;Fasciola hepatica;Fasciola hepatica;Fasciola hepatica;Fasciola hepatica;Propithecus coquereli;Erinaceus europaeus;Elephantulus edwardii;Ceratotherium simum simum	3.7E-81;2.3E-62;4.4E-36;4.4E-32;6.0E-24;1.3E-20;3.9E-7;4.4E-7;2.1E-6;5.6E-6	98.39%;87.60%;100.00%;98.39%;60.14%;52.48%;43.72%;39.20%;40.70%;41.92%	PIS89891.1;PIS89893.1;PIS89890.1;PIS89892.1;PIS83027.1;PIS83026.1;XP_012516356.1;XP_007526728.1;XP_006894385.1;XP_014639010.1	250.751;202.216;137.117;128.257;104.76;95.1301;61.6178;61.6178;59.6918;58.151
BN1106_s1111B000205.mRNA-1	10	gi|684376267|ref|XP_009165338.1|hypothetical protein T265_02759 [Opisthorchis viverrini]/gi|663055026|gb|KER30949.1|hypothetical protein T265_02759 [Opisthorchis viverrini];gi|1149645366|gb|OON15986.1|hypothetical protein X801_08205, partial [Opisthorchis viverrini];gi|674560831|emb|CDS24824.1|hypothetical protein EgrG_000296800 [Echinococcus granulosus];gi|674580496|emb|CDS35499.1|hypothetical t…	Opisthorchis viverrini/Opisthorchis viverrini;Opisthorchis viverrini;Echinococcus granulosus;Echinococcus multilocularis;Echinococcus granulosus;Echinococcus granulosus;Echinococcus granulosus;Opisthorchis viverrini;Opisthorchis viverrini/Opisthorchis viverrini;Opisthorchis viverrini/Opisthorchis viverrini	0.0E0;0.0E0;1.0E-91;8.7E-91;3.7E-77;2.6E-1;3.3E-1;2.1E0;2.8E0;3.0E0	88.62%;89.97%;62.23%;61.50%;64.07%;41.35%;41.35%;41.30%;41.43%;41.43%	KER30949.1/XP_009165338.1;OON15986.1;CDS24824.1;CDS35499.1;EUB57663.1;EUB64430.1;CDS17195.1;OON20412.1;XP_009177551.1/KER18702.1;XP_009174760.1/KER21481.1	653.284;551.592;292.738;290.426;268.47;45.0542;44.669;42.3578;41.9726;41.5874	EGR_07470;EGR_07470	6210;6210	W6U8N8;W6U8N8	UniProtKB;UniProtKB	GO:0016020-IEA;GO:0016021-IEA	membrane-IEA;integral component of membrane-IEA	Cellular Component-IEA;Cellular Component-IEA
BN1106_s1136B000209.mRNA-1	3	gi|1277528608|gb|PIS91714.1|hypothetical protein D915_00610 [Fasciola hepatica];gi|684379154|ref|XP_009166234.1|hypothetical protein T265_03470 [Opisthorchis viverrini]/gi|663054048|gb|KER29986.1|hypothetical protein T265_03470 [Opisthorchis viverrini];gi|585646396|ref|XP_006882420.1|PREDICTED: protein FAM98A [Elephantulus edwardii]	Fasciola hepatica;Opisthorchis viverrini/Opisthorchis viverrini;Elephantulus edwardii	1.4E-81;1.5E-30;7.9E0	92.31%;50.48%;49.54%	PIS91714.1;XP_009166234.1/KER29986.1;XP_006882420.1	253.832;127.872;39.6614
BN1106_s1142B000130.mRNA-1	10	gi|684366068|ref|XP_009162086.1|hypothetical protein T265_00165 [Opisthorchis viverrini]/gi|663058435|gb|KER34324.1|hypothetical protein T265_00165 [Opisthorchis viverrini];gi|844839267|ref|XP_012792856.1|Syntaxin [Schistosoma haematobium]/gi|685956926|gb|KGB33085.1|Syntaxin [Schistosoma haematobium];gi|56754921|gb|AAW25643.1|SJCHGC06025 protein [Schistosoma japonicum];gi|674594504|emb|CDS26760.1…	Opisthorchis viverrini/Opisthorchis viverrini;Schistosoma haematobium/Schistosoma haematobium;Schistosoma japonicum;Hymenolepis microstoma;Folsomia candida;Folsomia candida;Folsomia candida;Zootermopsis nevadensis;Zootermopsis nevadensis;Zootermopsis nevadensis	2.6E-84;1.0E-75;3.2E-70;1.7E-69;1.6E-68;2.2E-68;5.2E-68;6.0E-68;6.6E-68;6.8E-68	81.16%;72.89%;70.80%;74.76%;70.37%;67.53%;70.37%;74.62%;74.62%;74.62%	XP_009162086.1/KER34324.1;KGB33085.1/XP_012792856.1;AAW25643.1;CDS26760.1;XP_021943561.1;XP_021943559.1;XP_021943558.1;XP_021927508.1;XP_021927509.1;XP_021927511.1	271.166;246.899;231.491;229.565;226.098;226.868;226.098;225.328;225.328;225.328	Q5DEW3;Q5DEW3;T265_00165;T265_00165;MS3_01240;T265_00165;MS3_01240;MS3_01240;T265_00165;MS3_01240;MS3_01240;HmN_000693400;MS3_01240;Q5DEW3;MS3_01240;T265_00165;T265_00165;MS3_01240;MS3_01240;MS3_01240;T265_00165;T265_00165;Q5DEW3;T265_00165;HmN_000693400;T265_00165;T265_00165;MS3_01240;MS3_01240;MS3_01240;T265_00165;MS3_01240;HmN_000693400;Q5DEW3;MS3_01240;MS3_01240;T265_00165;MS3_01240;MS3_01240…	6182;6182;6198;6198;6185;6198;6185;6185;6198;6185;6185;85433;6185;6182;6185;6198;6198;6185;6185;6185;6198;6198;6182;6198;85433;6198;6198;6185;6185;6185;6198;6185;85433;6182;6185;6185;6198;6185;6185;6185;6185;85433;6198;6198;6198;6198;6198;85433;6185;6182;6185;85433;6198;6185;6185;6185;6185;85433;6185;6182;6198;6198;6198;6198;6198;6198;6182;6198;6198;85433;6198;6185;6198;6185;6185;6198;6185;6185;6…	Q5DEW3;Q5DEW3;A0A075AK11;A0A075AK11;A0A094ZF74;A0A075AK11;A0A094ZF74;A0A094ZF74;A0A075AK11;A0A094ZF74;A0A094ZF74;A0A068X3R6;A0A094ZF74;Q5DEW3;A0A094ZF74;A0A075AK11;A0A075AK11;A0A094ZF74;A0A094ZF74;A0A094ZF74;A0A075AK11;A0A075AK11;Q5DEW3;A0A075AK11;A0A068X3R6;A0A075AK11;A0A075AK11;A0A094ZF74;A0A094ZF74;A0A094ZF74;A0A075AK11;A0A094ZF74;A0A068X3R6;Q5DEW3;A0A094ZF74;A0A094ZF74;A0A075AK11;A0A094ZF74;A…	UniProtKB;UniProtKB;UniProtKB;UniProtKB;UniProtKB;UniProtKB;UniProtKB;UniProtKB;UniProtKB;UniProtKB;UniProtKB;UniProtKB;UniProtKB;UniProtKB;UniProtKB;UniProtKB;UniProtKB;UniProtKB;UniProtKB;UniProtKB;UniProtKB;UniProtKB;UniProtKB;UniProtKB;UniProtKB;UniProtKB;UniProtKB;UniProtKB;UniProtKB;UniProtKB;UniProtKB;UniProtKB;UniProtKB;UniProtKB;UniProtKB;UniProtKB;UniProtKB;UniProtKB;UniProtKB;UniProtKB…	GO:0061025-IEA;GO:0016192-IEA;GO:0016020-IEA;GO:0016021-IEA;GO:0007340-IEA;GO:0005484-IEA;GO:0030154-IEA;GO:0017157-IEA;GO:0000149-IEA;GO:0005622-IEA;GO:0006886-IEA	membrane fusion-IEA;vesicle-mediated transport-IEA;membrane-IEA;integral component of membrane-IEA;acrosome reaction-IEA;SNAP receptor activity-IEA;cell differentiation-IEA;regulation of exocytosis-IEA;SNARE binding-IEA;intracellular-IEA;intracellular protein transport-IEA	Biological Process-IEA;Biological Process-IEA;Cellular Component-IEA;Cellular Component-IEA;Biological Process-IEA;Molecular Function-IEA;Biological Process-IEA;Biological Process-IEA;Molecular Function-IEA;Cellular Component-IEA;Biological Process-IEA	GO:0000149;GO:0005484;GO:0005622;GO:0006886;GO:0016021;GO:0016192;GO:0017157;GO:0044699;GO:0061025	SNARE binding;SNAP receptor activity;intracellular;intracellular protein transport;integral component of membrane;vesicle-mediated transport;regulation of exocytosis;single-organism process;membrane fusion	Molecular Function;Molecular Function;Cellular Component;Biological Process;Cellular Component;Biological Process;Biological Process;Biological Process;Biological Process
BN1106_s11465B000018.mRNA-1	10	gi|1084313997|ref|XP_018644115.1|rab-2,4,14, putative [Schistosoma mansoni]/gi|238657101|emb|CAZ28182.1|rab-2,4,14, putative [Schistosoma mansoni];gi|844853376|ref|XP_012796145.1|Ras-related protein Rab-14 [Schistosoma haematobium]/gi|685960695|gb|KGB36382.1|Ras-related protein Rab-14 [Schistosoma haematobium];gi|1277527530|gb|PIS90797.1|Ras family protein [Fasciola hepatica];gi|29841087|gb|AAP06…	Schistosoma mansoni/Schistosoma mansoni;Schistosoma haematobium/Schistosoma haematobium;Fasciola hepatica;Schistosoma japonicum;Echinococcus granulosus;Echinococcus multilocularis;Opisthorchis viverrini;Echinococcus granulosus;Toxocara canis;Lingula anatina/Lingula anatina/Lingula anatina/Lingula anatina	4.0E-118;4.8E-118;4.1E-114;6.2E-111;2.4E-109;3.2E-108;3.8E-108;4.4E-108;8.3E-105;9.9E-105	96.11%;96.11%;100.00%;93.33%;91.11%;91.11%;98.73%;91.11%;83.82%;90.96%	CAZ28182.1/XP_018644115.1;XP_012796145.1/KGB36382.1;PIS90797.1;AAP06100.1;EUB62681.1;CDS37256.1;OON15783.1;CDS19204.1;KHN80582.1;XP_013388284.1/XP_013388285.1/XP_013390846.1/XP_013390845.1	344.354;343.969;332.028;326.25;322.013;320.472;316.62;319.701;310.457;310.071	Smp_004910;Smp_004910;RAB14;Smp_004910;Smp_004910;MS3_04680;MS3_04680;Smp_004910;MS3_04680;MS3_04680;MS3_04680;EmuJ_000449500;Smp_004910;Smp_004910;MS3_04680;MS3_04680;EmuJ_000449500;Smp_004910;MS3_04680;Smp_004910;Smp_004910;Smp_004910;EmuJ_000449500;Smp_004910;MS3_04680;Smp_004910;Q86EY7;EGR_02477;Smp_004910;Smp_004910;MS3_04680;Smp_004910;MS3_04680;MS3_04680;RAB14;Q86EY7;EgrG_000449500;MS3_046…	6183;6183;6265;6183;6183;6185;6185;6183;6185;6185;6185;6211;6183;6183;6185;6185;6211;6183;6185;6183;6183;6183;6211;6183;6185;6183;6182;6210;6183;6183;6185;6183;6185;6185;6265;6182;6210;6185;6211;6183;6183;6182;6183;6183;6210;6211;6183;6185;6183;6183;6265;6211;6185;6183;6182;6183;6183;6183;6211;6183;6183;6185;6182;6211;6183;6185;6182;6183;6210;6210;6185;6265;6183;6183;6183;6183;6210;6183;6210;6210…	C4PY91;C4PY91;A0A0B2VGK1;C4PY91;C4PY91;A0A094ZQG8;A0A094ZQG8;C4PY91;A0A094ZQG8;A0A094ZQG8;A0A094ZQG8;A0A068Y4P5;C4PY91;C4PY91;A0A094ZQG8;A0A094ZQG8;A0A068Y4P5;C4PY91;A0A094ZQG8;C4PY91;C4PY91;C4PY91;A0A068Y4P5;C4PY91;A0A094ZQG8;C4PY91;Q86EY7;W6UPH1;C4PY91;C4PY91;A0A094ZQG8;C4PY91;A0A094ZQG8;A0A094ZQG8;A0A0B2VGK1;Q86EY7;A0A068WGG7;A0A094ZQG8;A0A068Y4P5;C4PY91;C4PY91;Q86EY7;C4PY91;C4PY91;A0A068WGG7;…	UniProtKB;UniProtKB;UniProtKB;UniProtKB;UniProtKB;UniProtKB;UniProtKB;UniProtKB;UniProtKB;UniProtKB;UniProtKB;UniProtKB;UniProtKB;UniProtKB;UniProtKB;UniProtKB;UniProtKB;UniProtKB;UniProtKB;UniProtKB;UniProtKB;UniProtKB;UniProtKB;UniProtKB;UniProtKB;UniProtKB;UniProtKB;UniProtKB;UniProtKB;UniProtKB;UniProtKB;UniProtKB;UniProtKB;UniProtKB;UniProtKB;UniProtKB;UniProtKB;UniProtKB;UniProtKB;UniProtKB…	GO:0005525-IEA;GO:0005802-IEA;GO:0005769-IBA;GO:0003924-IEA;GO:0005829-IEA;GO:0032456-IEA;GO:0055037-IEA;GO:0007264-IEA;GO:0090387-IBA;GO:0006895-IBA;GO:0006895-IEA;GO:0045335-IBA;GO:0045335-IEA;GO:0005794-IBA;GO:0042742-IEA;GO:0090382-IEA	GTP binding-IEA;trans-Golgi network-IEA;early endosome-IBA;GTPase activity-IEA;cytosol-IEA;endocytic recycling-IEA;recycling endosome-IEA;small GTPase mediated signal transduction-IEA;phagolysosome assembly involved in apoptotic cell clearance-IBA;Golgi to endosome transport-IBA;Golgi to endosome transport-IEA;phagocytic vesicle-IBA;phagocytic vesicle-IEA;Golgi apparatus-IBA;defense response to b…	Molecular Function-IEA;Cellular Component-IEA;Cellular Component-IBA;Molecular Function-IEA;Cellular Component-IEA;Biological Process-IEA;Cellular Component-IEA;Biological Process-IEA;Biological Process-IBA;Biological Process-IBA;Biological Process-IEA;Cellular Component-IBA;Cellular Component-IEA;Cellular Component-IBA;Biological Process-IEA;Biological Process-IEA	GO:0003924;GO:0005525;GO:0005769;GO:0005802;GO:0005829;GO:0006895;GO:0007264;GO:0032456;GO:0042742;GO:0045335;GO:0055037;GO:0090387	GTPase activity;GTP binding;early endosome;trans-Golgi network;cytosol;Golgi to endosome transport;small GTPase mediated signal transduction;endocytic recycling;defense response to bacterium;phagocytic vesicle;recycling endosome;phagolysosome assembly involved in apoptotic cell clearance	Molecular Function;Molecular Function;Cellular Component;Cellular Component;Cellular Component;Biological Process;Biological Process;Biological Process;Biological Process;Cellular Component;Cellular Component;Biological Process
BN1106_s114B000615.mRNA-1	10	gi|1277528123|gb|PIS91305.1|hypothetical protein D915_01070 [Fasciola hepatica];gi|1277528121|gb|PIS91303.1|hypothetical protein D915_01068 [Fasciola hepatica];gi|1277529002|gb|PIS92054.1|CUB domain protein [Fasciola hepatica];gi|1277528124|gb|PIS91306.1|hypothetical protein D915_01071, partial [Fasciola hepatica];gi|1248997683|ref|XP_007250431.2|cubilin [Astyanax mexicanus];gi|913309614|ref|XP_0…	Fasciola hepatica;Fasciola hepatica;Fasciola hepatica;Fasciola hepatica;Astyanax mexicanus;Amyelois transitella;Oryzias latipes;Haplochromis burtoni;Vicugna pacos;Esox lucius	1.2E-42;1.6E-6;1.8E-6;2.2E-6;4.0E-5;1.5E-3;5.8E-3;7.5E-3;8.8E-3;1.0E-2	100.00%;56.92%;44.19%;45.65%;50.96%;45.45%;48.15%;46.30%;46.15%;46.15%	PIS91305.1;PIS91303.1;PIS92054.1;PIS91306.1;XP_007250431.2;XP_013185402.1;XP_011471890.2;XP_005941337.1;XP_006216833.1;XP_019897556.1	145.591;53.9138;56.9954;55.8398;53.1434;48.521;46.9802;46.595;46.2098;46.2098
BN1106_s1153B000359.mRNA-1	10	gi|169146628|emb|CAP72052.1|tubulin beta-4 [Fasciola hepatica];gi|165973170|emb|CAO79610.1|beta-tubulin [Fasciola hepatica];gi|1131290486|ref|XP_019779277.1|PREDICTED: tubulin beta chain [Tursiops truncatus]/gi|1214018050|ref|XP_021564004.1|tubulin beta chain-like isoform X2 [Carlito syrichta];gi|14124960|gb|AAH08006.1|TUBB2C protein, partial [Homo sapiens];gi|86559792|gb|ABD04191.1|beta-tubulin,…	Fasciola hepatica;Fasciola hepatica;Tursiops truncatus/Carlito syrichta;Homo sapiens;Anthopleura elegantissima;Schistosoma japonicum;Felis catus;Microplitis demolitor;Azumapecten farreri;Python bivittatus	3.1E-142;3.1E-142;1.6E-141;2.3E-141;4.7E-141;4.9E-141;5.8E-141;6.4E-141;6.7E-141;9.5E-141	100.00%;100.00%;98.97%;98.97%;98.97%;99.48%;98.97%;98.97%;98.97%;98.97%	CAP72052.1;CAO79610.1;XP_019779277.1/XP_021564004.1;AAH08006.1;ABD04191.1;CAX82410.1;XP_011278403.1;XP_014296620.1;AAR39410.1;XP_007445520.1	413.305;413.305;402.519;402.905;403.29;400.979;401.364;401.364;404.445;400.593	TUBB4B;beta-tub4;TUBB4B;TUBB4B;Q2F6F1;beta-tub4;TUBB2C;Q6TL28;C7TXT4;beta-tub4;Q2F6F1;TUBB2C;beta-tub4;beta-tub4;Q2F6F1;TUBB2C;Q6TL28;beta-tub4;Q2F6F1;TUBB4B;Q6TL28;C7TXT4;TUBB4B;TUBB4B;beta-tub4;C7TXT4;C7TXT4;TUBB4B;TUBB4B;TUBB4B;beta-tub4;TUBB4B;TUBB4B;TUBB4B;Q6TL28;beta-tub4;TUBB4B;TUBB2C;beta-tub4;TUBB4B;Q2F6F1;TUBB4B;beta-tub4;Q6TL28;beta-tub4;TUBB4B;Q2F6F1;TUBB4B;TUBB4B;TUBB4B;Q6TL28;C7TXT4…	9606;6192;9606;9606;6110;6192;9606;106299;6182;6192;6110;9606;6192;6192;6110;9606;106299;6192;6110;9606;106299;6182;9606;9606;6192;6182;6182;9606;9606;9606;6192;9606;9606;9606;106299;6192;9606;9606;6192;9606;6110;9606;6192;106299;6192;9606;6110;9606;9606;9606;106299;6182;9606;6192;6192;6192;6192;9606;9606	P68371;B0B5H1;P68371;P68371;Q2F6F1;B0RZ79;Q96HX0;Q6TL28;C7TXT4;B0B5H1;Q2F6F1;Q96HX0;B0B5H1;B0B5H1;Q2F6F1;Q96HX0;Q6TL28;B0RZ79;Q2F6F1;P68371;Q6TL28;C7TXT4;P68371;P68371;B0RZ79;C7TXT4;C7TXT4;P68371;P68371;P68371;B0RZ79;P68371;P68371;P68371;Q6TL28;B0RZ79;P68371;Q96HX0;B0RZ79;P68371;Q2F6F1;P68371;B0B5H1;Q6TL28;B0RZ79;P68371;Q2F6F1;P68371;P68371;P68371;Q6TL28;C7TXT4;P68371;B0RZ79;B0B5H1;B0B5H1;B0B5H1;…	UniProtKB;UniProtKB;UniProtKB;UniProtKB;UniProtKB;UniProtKB;UniProtKB;UniProtKB;UniProtKB;UniProtKB;UniProtKB;UniProtKB;UniProtKB;UniProtKB;UniProtKB;UniProtKB;UniProtKB;UniProtKB;UniProtKB;UniProtKB;UniProtKB;UniProtKB;UniProtKB;UniProtKB;UniProtKB;UniProtKB;UniProtKB;UniProtKB;UniProtKB;UniProtKB;UniProtKB;UniProtKB;UniProtKB;UniProtKB;UniProtKB;UniProtKB;UniProtKB;UniProtKB;UniProtKB;UniProtKB…	GO:0005856-TAS;GO:0005856-IEA;GO:0005525-IEA;GO:0000166-IEA;GO:0005737-IEA;GO:0070062-IDA;GO:0006928-TAS;GO:0003725-IDA;GO:0000086-TAS;GO:0003924-IEA;GO:0005829-TAS;GO:0043209-IEA;GO:1903561-IDA;GO:0042288-TAS;GO:0042267-NAS;GO:0005200-IEA;GO:0005874-IEA;GO:0005874-IDA;GO:0051082-NAS;GO:0007017-IEA;GO:0005634-IDA	cytoskeleton-TAS;cytoskeleton-IEA;GTP binding-IEA;nucleotide binding-IEA;cytoplasm-IEA;extracellular exosome-IDA;movement of cell or subcellular component-TAS;double-stranded RNA binding-IDA;G2/M transition of mitotic cell cycle-TAS;GTPase activity-IEA;cytosol-TAS;myelin sheath-IEA;extracellular vesicle-IDA;MHC class I protein binding-TAS;natural killer cell mediated cytotoxicity-NAS;structural c…	Cellular Component-TAS;Cellular Component-IEA;Molecular Function-IEA;Molecular Function-IEA;Cellular Component-IEA;Cellular Component-IDA;Biological Process-TAS;Molecular Function-IDA;Biological Process-TAS;Molecular Function-IEA;Cellular Component-TAS;Cellular Component-IEA;Cellular Component-IDA;Molecular Function-TAS;Biological Process-NAS;Molecular Function-IEA;Cellular Component-IEA;Cellular…	GO:0000086;GO:0003725;GO:0003924;GO:0005200;GO:0005525;GO:0005634;GO:0005829;GO:0005874;GO:0006928;GO:0007017;GO:0042267;GO:0042288;GO:0043209;GO:0051082;GO:0070062	G2/M transition of mitotic cell cycle;double-stranded RNA binding;GTPase activity;structural constituent of cytoskeleton;GTP binding;nucleus;cytosol;microtubule;movement of cell or subcellular component;microtubule-based process;natural killer cell mediated cytotoxicity;MHC class I protein binding;myelin sheath;unfolded protein binding;extracellular exosome	Biological Process;Molecular Function;Molecular Function;Molecular Function;Molecular Function;Cellular Component;Cellular Component;Cellular Component;Biological Process;Biological Process;Biological Process;Molecular Function;Cellular Component;Molecular Function;Cellular Component
BN1106_s1155B000117.mRNA-1	10	gi|1277496432|gb|PIS77729.1|hypothetical protein D915_16002 [Fasciola hepatica];gi|358340513|dbj|GAA48391.1|hypothetical protein CLF_101548 [Clonorchis sinensis];gi|684406996|ref|XP_009174959.1|hypothetical protein T265_10350 [Opisthorchis viverrini]/gi|663045041|gb|KER21289.1|hypothetical protein T265_10350 [Opisthorchis viverrini]/gi|1149658205|gb|OON19254.1|Memo-like protein [Opisthorchis vive…	Fasciola hepatica;Clonorchis sinensis;Opisthorchis viverrini/Opisthorchis viverrini/Opisthorchis viverrini;Echinococcus granulosus;Echinococcus multilocularis;Echinococcus granulosus;Hymenolepis microstoma;Batrachochytrium dendrobatidis JEL423;Helobdella robusta/Helobdella robusta;Oryctes borbonicus	6.0E-138;3.5E-69;8.3E-64;4.8E-22;1.5E-21;1.5E-21;9.1E-13;1.2E-10;1.3E-10;1.3E-10	100.00%;75.13%;76.32%;52.46%;52.46%;53.89%;50.34%;43.53%;53.91%;47.93%	PIS77729.1;GAA48391.1;OON19254.1/KER21289.1/XP_009174959.1;CDS15664.1;CDS40482.1;EUB64807.1;CUU00324.1;OAJ36771.1;XP_009028381.1/ESN93520.1;KRT78526.1	392.119;220.32;209.149;100.908;99.3673;99.7525;72.7886;67.0106;69.3218;68.9366
BN1106_s11605B000010.mRNA-1	10	gi|1277501169|gb|PIS78064.1|hypothetical protein D915_15594, partial [Fasciola hepatica];gi|1277510914|gb|PIS79379.1|hypothetical protein D915_13843 [Fasciola hepatica];gi|1277497258|gb|PIS77775.1|hypothetical protein D915_15950 [Fasciola hepatica];gi|1277514887|gb|PIS81387.1|CUB domain protein [Fasciola hepatica];gi|1277498873|gb|PIS77908.1|hypothetical protein D915_15804 [Fasciola hepatica];gi|…	Fasciola hepatica;Fasciola hepatica;Fasciola hepatica;Fasciola hepatica;Fasciola hepatica;Fasciola hepatica;Fasciola hepatica;Fasciola hepatica;Neodiprion lecontei;Fasciola hepatica	1.2E-152;1.7E-98;1.4E-64;1.3E-55;7.0E-14;1.0E-7;3.8E-4;5.2E-4;6.7E-3;9.4E-3	95.83%;84.15%;81.82%;82.76%;44.10%;48.18%;51.18%;51.18%;41.43%;65.85%	PIS78064.1;PIS79379.1;PIS77775.1;PIS81387.1;PIS77908.1;PIS83025.1;PIS89892.1;PIS89890.1;XP_015515221.1;PIS80439.1	431.409;300.442;208.764;185.267;78.9518;58.9214;51.2174;50.447;48.1358;46.595
BN1106_s1162B000591.mRNA-1	10	gi|1277519517|gb|PIS84473.1|Mov34/MPN/PAD-1 family protein [Fasciola hepatica];gi|358252931|dbj|GAA50831.1|26S proteasome regulatory subunit N8 [Clonorchis sinensis];gi|1149661244|gb|OON20835.1|Mov34/MPN/PAD-1 family protein, partial [Opisthorchis viverrini];gi|674594125|emb|CDS27146.1|26S proteasome non ATPase regulatory subunit 7 [Hymenolepis microstoma];gi|576696940|gb|EUB60488.1|26S proteasom…	Fasciola hepatica;Clonorchis sinensis;Opisthorchis viverrini;Hymenolepis microstoma;Echinococcus granulosus/Echinococcus granulosus;Schistosoma haematobium/Schistosoma haematobium;Schistosoma mansoni/Schistosoma mansoni;Echinococcus multilocularis;Schistosoma japonicum;Schistosoma japonicum/Schistosoma japonicum	2.3E-103;6.7E-99;1.4E-98;5.1E-80;1.6E-79;4.6E-79;5.2E-79;5.4E-79;2.7E-78;5.4E-78	93.68%;93.75%;88.67%;87.50%;88.07%;88.05%;88.05%;88.07%;87.42%;87.42%	PIS84473.1;GAA50831.1;OON20835.1;CDS27146.1;CDS22887.1/EUB60488.1;KGB36192.1/XP_012795957.1;XP_018645842.1/CCD59487.1;CDS39370.1;CAX72781.1;CAX72849.1/CAX72719.1	304.294;307.375;298.901;250.751;249.21;248.825;248.825;248.44;245.743;246.128	Smp_026630;EGR_04682;Smp_026630;Smp_026630;C1LDK3;Smp_026630;Smp_026630;MS3_04468;EGR_04682;CLF_105114;B3GUY5;Smp_026630;MS3_04468;HmN_000725500;MS3_04468;EmuJ_000687300;B3GUY5;Smp_026630;Smp_026630;Smp_026630;MS3_04468	6183;6210;6183;6183;6182;6183;6183;6185;6210;79923;6182;6183;6185;85433;6185;6211;6182;6183;6183;6183;6185	G4LX53;U6JFN5;G4LX53;G4LX53;C1LDK3;G4LX53;G4LX53;A0A094ZPW9;U6JFN5;G7YCZ7;B3GUY5;G4LX53;A0A094ZPW9;A0A068X8L1;A0A094ZPW9;A0A068Y4B6;B3GUY5;G4LX53;G4LX53;G4LX53;A0A094ZPW9	UniProtKB;UniProtKB;UniProtKB;UniProtKB;UniProtKB;UniProtKB;UniProtKB;UniProtKB;UniProtKB;UniProtKB;UniProtKB;UniProtKB;UniProtKB;UniProtKB;UniProtKB;UniProtKB;UniProtKB;UniProtKB;UniProtKB;UniProtKB;UniProtKB	GO:0043161-IBA;GO:0000502-IBA;GO:0000502-IEA	proteasome-mediated ubiquitin-dependent protein catabolic process-IBA;proteasome complex-IBA;proteasome complex-IEA	Biological Process-IBA;Cellular Component-IBA;Cellular Component-IEA	GO:0000502;GO:0043161	proteasome complex;proteasome-mediated ubiquitin-dependent protein catabolic process	Cellular Component;Biological Process
BN1106_s11672B000010.mRNA-1	10	gi|844845271|ref|XP_012794238.1|Prohibitin-2 [Schistosoma haematobium]/gi|685958518|gb|KGB34461.1|Prohibitin-2 [Schistosoma haematobium];gi|684410329|ref|XP_009176036.1|hypothetical protein T265_15371, partial [Opisthorchis viverrini]/gi|663043861|gb|KER20209.1|hypothetical protein T265_15371, partial [Opisthorchis viverrini];gi|76154194|gb|AAX25688.2|SJCHGC06627 protein, partial [Schistosoma jap…	Schistosoma haematobium/Schistosoma haematobium;Opisthorchis viverrini/Opisthorchis viverrini;Schistosoma japonicum;Schistosoma mansoni/Schistosoma mansoni;Schistosoma japonicum;Schistosoma mansoni/Schistosoma mansoni;Echinococcus multilocularis;Echinococcus granulosus/Echinococcus granulosus/Echinococcus granulosus;Opisthorchis viverrini/Opisthorchis viverrini;Clonorchis sinensis	2.5E-64;1.6E-59;2.0E-59;4.5E-59;6.7E-59;1.3E-58;1.1E-56;2.2E-56;7.3E-56;7.6E-56	87.68%;97.09%;95.19%;95.19%;95.19%;95.19%;98.08%;97.12%;97.12%;97.12%	XP_012794238.1/KGB34461.1;XP_009176036.1/KER20209.1;AAX25688.2;CCD82828.1/XP_018655408.1;CAX75146.1;XP_018655409.1/CCD82829.1;CDS37121.1;EUB62803.1/ALN94730.1/CDS19072.1;XP_009176035.1/KER20208.1;GAA49369.1	204.912;196.823;192.586;191.815;191.815;192.2;187.193;186.422;197.593;197.593	Smp_075210.1;T265_15371;Smp_075210.1;Smp_075210.2;T265_15371;MS3_02685;MS3_02685;EGR_02244;T265_15370;EGR_02244;MS3_02685;Smp_075210.1;MS3_02685;T265_15370;Smp_075210.1;T265_15370;Q5C3T7;EGR_02244;EGR_02244;CLF_102934;Smp_075210.1;MS3_02685;Q5C3T7;EGR_02244;Smp_075210.1;MS3_02685;Smp_075210.2;T265_15371;Smp_075210.2;MS3_02685;T265_15370;EGR_02244;T265_15371;MS3_02685;C1LKB8;EmuJ_000435200;Smp_075…	6183;6198;6183;6183;6198;6185;6185;6210;6198;6210;6185;6183;6185;6198;6183;6198;6182;6210;6210;79923;6183;6185;6182;6210;6183;6185;6183;6198;6183;6185;6198;6210;6198;6185;6182;6211;6183	G4VS57;A0A074ZYI2;G4VS57;G4VS58;A0A074ZYI2;A0A095AK49;A0A095AK49;U6J9E1;A0A074YZX5;U6J9E1;A0A095AK49;G4VS57;A0A095AK49;A0A074YZX5;G4VS57;A0A074YZX5;Q5C3T7;U6J9E1;U6J9E1;G7Y8T4;G4VS57;A0A095AK49;Q5C3T7;U6J9E1;G4VS57;A0A095AK49;G4VS58;A0A074ZYI2;G4VS58;A0A095AK49;A0A074YZX5;U6J9E1;A0A074ZYI2;A0A095AK49;C1LKB8;A0A068XY19;G4VS58	UniProtKB;UniProtKB;UniProtKB;UniProtKB;UniProtKB;UniProtKB;UniProtKB;UniProtKB;UniProtKB;UniProtKB;UniProtKB;UniProtKB;UniProtKB;UniProtKB;UniProtKB;UniProtKB;UniProtKB;UniProtKB;UniProtKB;UniProtKB;UniProtKB;UniProtKB;UniProtKB;UniProtKB;UniProtKB;UniProtKB;UniProtKB;UniProtKB;UniProtKB;UniProtKB;UniProtKB;UniProtKB;UniProtKB;UniProtKB;UniProtKB;UniProtKB;UniProtKB	GO:0016020-IEA;GO:0016021-IEA	membrane-IEA;integral component of membrane-IEA	Cellular Component-IEA;Cellular Component-IEA	GO:0016021	integral component of membrane	Cellular Component
BN1106_s1170B000182.mRNA-1	10	gi|1277506911|gb|PIS78459.1|eukaryotic phosphomannomutase [Fasciola hepatica];gi|844841615|ref|XP_012793287.1|Phosphomannomutase 2 [Schistosoma haematobium]/gi|685957388|gb|KGB33501.1|Phosphomannomutase 2 [Schistosoma haematobium];gi|226480832|emb|CAX73513.1|phosphomannomutase 2 [Schistosoma japonicum];gi|1084299843|ref|XP_018653014.1|phosphomannomutase [Schistosoma mansoni]/gi|353233060|emb|CCD8…	Fasciola hepatica;Schistosoma haematobium/Schistosoma haematobium;Schistosoma japonicum;Schistosoma mansoni/Schistosoma mansoni;Schistosoma japonicum;Halyomorpha halys;Lingula anatina;Lingula anatina;Spodoptera litura;Helicoverpa armigera	1.6E-118;2.7E-98;6.8E-97;1.1E-96;1.8E-92;2.3E-88;3.0E-87;3.0E-87;6.9E-86;3.2E-85	85.02%;80.48%;79.15%;79.15%;78.33%;78.20%;75.12%;75.12%;75.58%;75.58%	PIS78459.1;KGB33501.1/XP_012793287.1;CAX73513.1;CCD80415.1/XP_018653014.1;AAW24633.1;XP_014275051.1;XP_013383356.1;XP_013420942.1;XP_022835039.1;XP_021197480.1	347.051;297.36;291.582;291.582;279.256;270.396;268.085;268.085;264.233;262.692	Smp_087860;Q5DHS3;MS3_01692;Smp_087860;Q5DHS3;Smp_087860;Smp_087860;MS3_01692;MS3_01692;MS3_01692;Pmm2;Pmm2;Smp_087860;Smp_087860;Smp_087860;MS3_01692;Smp_087860;MS3_01692;MS3_01692;Q5DHS3;MS3_01692;Smp_087860;Smp_087860;MS3_01692;Smp_087860;MS3_01692;Smp_087860;MS3_01692;Q5DHS3;MS3_01692;Smp_087860;Smp_087860;Smp_087860;Pmm2;Pmm2;Smp_087860;MS3_01692;MS3_01692;MS3_01692;MS3_01692	6183;6182;6185;6183;6182;6183;6183;6185;6185;6185;6182;6182;6183;6183;6183;6185;6183;6185;6185;6182;6185;6183;6183;6185;6183;6185;6183;6185;6182;6185;6183;6183;6183;6182;6182;6183;6185;6185;6185;6185	G4VLR0;Q5DHS3;A0A095AHQ3;G4VLR0;Q5DHS3;G4VLR0;G4VLR0;A0A095AHQ3;A0A095AHQ3;A0A095AHQ3;C1LFN5;C1LFN5;G4VLR0;G4VLR0;G4VLR0;A0A095AHQ3;G4VLR0;A0A095AHQ3;A0A095AHQ3;Q5DHS3;A0A095AHQ3;G4VLR0;G4VLR0;A0A095AHQ3;G4VLR0;A0A095AHQ3;G4VLR0;A0A095AHQ3;Q5DHS3;A0A095AHQ3;G4VLR0;G4VLR0;G4VLR0;C1LFN5;C1LFN5;G4VLR0;A0A095AHQ3;A0A095AHQ3;A0A095AHQ3;A0A095AHQ3	UniProtKB;UniProtKB;UniProtKB;UniProtKB;UniProtKB;UniProtKB;UniProtKB;UniProtKB;UniProtKB;UniProtKB;UniProtKB;UniProtKB;UniProtKB;UniProtKB;UniProtKB;UniProtKB;UniProtKB;UniProtKB;UniProtKB;UniProtKB;UniProtKB;UniProtKB;UniProtKB;UniProtKB;UniProtKB;UniProtKB;UniProtKB;UniProtKB;UniProtKB;UniProtKB;UniProtKB;UniProtKB;UniProtKB;UniProtKB;UniProtKB;UniProtKB;UniProtKB;UniProtKB;UniProtKB;UniProtKB	GO:0005737-IEA;GO:0004615-IEA;GO:0009298-IEA;GO:0016853-IEA	cytoplasm-IEA;phosphomannomutase activity-IEA;GDP-mannose biosynthetic process-IEA;isomerase activity-IEA	Cellular Component-IEA;Molecular Function-IEA;Biological Process-IEA;Molecular Function-IEA	GO:0004615;GO:0005737;GO:0009298	phosphomannomutase activity;cytoplasm;GDP-mannose biosynthetic process	Molecular Function;Cellular Component;Biological Process
BN1106_s1172B000096.mRNA-1	10	gi|1277521463|gb|PIS85922.1|Ras family protein [Fasciola hepatica];gi|684386838|ref|XP_009168589.1|hypothetical protein T265_13754, partial [Opisthorchis viverrini]/gi|663051721|gb|KER27708.1|hypothetical protein T265_13754, partial [Opisthorchis viverrini];gi|684386806|ref|XP_009168580.1|hypothetical protein T265_05333 [Opisthorchis viverrini]/gi|358339872|dbj|GAA27821.2|Ras-related protein Rab-…	Fasciola hepatica;Opisthorchis viverrini/Opisthorchis viverrini;Opisthorchis viverrini/Clonorchis sinensis/Opisthorchis viverrini/Opisthorchis viverrini;Fasciola hepatica;Schistosoma japonicum;Schistosoma japonicum;Schistosoma haematobium/Schistosoma haematobium;Schistosoma mansoni/Schistosoma mansoni;Echinococcus granulosus;Hymenolepis microstoma	4.8E-85;1.9E-65;4.1E-58;5.8E-58;6.8E-57;7.2E-57;1.2E-49;6.1E-48;7.3E-42;4.6E-39	100.00%;90.24%;83.87%;84.68%;80.49%;80.49%;76.42%;77.24%;82.52%;79.59%	PIS85922.1;XP_009168589.1/KER27708.1;GAA27821.2/KER27706.1/OON13344.1/XP_009168580.1;PIS84493.1;AAX27619.2;CAX69369.1;XP_012797383.1/KGB37621.1;XP_018653691.1/CCD81093.1;EUB58526.1;CDS30925.1	256.529;204.527;188.348;187.963;184.882;184.882;166.777;166.777;149.828;139.428	T265_05333;HmN_000325700;EGR_06615;Smp_139340;MS3_05976;T265_05333;Smp_139340;T265_13754;Smp_139340;Smp_139340;T265_05333;MS3_05976;EGR_06615;T265_13754;EGR_06615;Smp_139340;Smp_139340;T265_05333;Smp_139340;CLF_100881;Smp_139340;HmN_000325700;T265_05333;HmN_000325700;Smp_139340;T265_13754;Q5BYA6;T265_13754;T265_13754;T265_13754;Smp_139340;T265_13754;T265_13754;Smp_139340;Smp_139340;MS3_05976;Smp_…	6198;85433;6210;6183;6185;6198;6183;6198;6183;6183;6198;6185;6210;6198;6210;6183;6183;6198;6183;79923;6183;85433;6198;85433;6183;6198;6182;6198;6198;6198;6183;6198;6198;6183;6183;6185;6183;79923;6183;6198;6198;79923;6198;6198;6185;6198;6198;6183;6198;6185;6185;6182;6185;6183;6183;6183;6182;6183;6183;6198;6182;6198;6198;6198;6198;6185;6185;6198;6198;6183;6185;6183;6183;6182;6198;6183;6198;6185;619…	A0A074ZKZ6;A0A068XLK7;W6UCR6;G4VN56;A0A095AT55;A0A074ZKZ6;G4VN56;A0A074ZK68;G4VN56;G4VN56;A0A074ZKZ6;A0A095AT55;W6UCR6;A0A074ZK68;W6UCR6;G4VN56;G4VN56;A0A074ZKZ6;G4VN56;H2KNW4;G4VN56;A0A068XLK7;A0A074ZKZ6;A0A068XLK7;G4VN56;A0A074ZK68;Q5BYA6;A0A074ZK68;A0A074ZK68;A0A074ZK68;G4VN56;A0A074ZK68;A0A074ZK68;G4VN56;G4VN56;A0A095AT55;G4VN56;H2KNW4;G4VN56;A0A074ZK68;A0A074ZKZ6;H2KNW4;A0A074ZK68;A0A074ZKZ6…	UniProtKB;UniProtKB;UniProtKB;UniProtKB;UniProtKB;UniProtKB;UniProtKB;UniProtKB;UniProtKB;UniProtKB;UniProtKB;UniProtKB;UniProtKB;UniProtKB;UniProtKB;UniProtKB;UniProtKB;UniProtKB;UniProtKB;UniProtKB;UniProtKB;UniProtKB;UniProtKB;UniProtKB;UniProtKB;UniProtKB;UniProtKB;UniProtKB;UniProtKB;UniProtKB;UniProtKB;UniProtKB;UniProtKB;UniProtKB;UniProtKB;UniProtKB;UniProtKB;UniProtKB;UniProtKB;UniProtKB…	GO:0005525-IEA;GO:0007264-IEA;GO:0042470-IBA;GO:0016020-IEA;GO:0030141-IBA;GO:0016021-IEA;GO:0045921-IBA;GO:0032402-IBA;GO:0005622-IEA	GTP binding-IEA;small GTPase mediated signal transduction-IEA;melanosome-IBA;membrane-IEA;secretory granule-IBA;integral component of membrane-IEA;positive regulation of exocytosis-IBA;melanosome transport-IBA;intracellular-IEA	Molecular Function-IEA;Biological Process-IEA;Cellular Component-IBA;Cellular Component-IEA;Cellular Component-IBA;Cellular Component-IEA;Biological Process-IBA;Biological Process-IBA;Cellular Component-IEA	GO:0005525;GO:0007264;GO:0016021;GO:0030141;GO:0032402;GO:0042470;GO:0045921	GTP binding;small GTPase mediated signal transduction;integral component of membrane;secretory granule;melanosome transport;melanosome;positive regulation of exocytosis	Molecular Function;Biological Process;Cellular Component;Cellular Component;Biological Process;Cellular Component;Biological Process
BN1106_s1185B000344.mRNA-1	10	gi|1277517970|gb|PIS83385.1|endoribonuclease XendoU [Fasciola hepatica];gi|1277517969|gb|PIS83384.1|endoribonuclease XendoU [Fasciola hepatica];gi|684393592|ref|XP_009170638.1|hypothetical protein T265_06968 [Opisthorchis viverrini]/gi|663049582|gb|KER25623.1|hypothetical protein T265_06968 [Opisthorchis viverrini];gi|358254757|dbj|GAA56298.1|poly(U)-specific endoribonuclease [Clonorchis sinensis…	Fasciola hepatica;Fasciola hepatica;Opisthorchis viverrini/Opisthorchis viverrini;Clonorchis sinensis;Monopterus albus;Schistosoma japonicum;Sinocyclocheilus anshuiensis;Nothobranchius furzeri/Nothobranchius furzeri;Fasciola hepatica;Clupea harengus	3.3E-76;2.1E-73;7.0E-51;1.9E-50;1.6E-42;3.7E-42;3.8E-42;3.8E-42;2.7E-41;4.5E-41	71.06%;88.67%;61.09%;60.67%;53.77%;53.18%;54.42%;53.92%;59.64%;53.20%	PIS83385.1;PIS83384.1;KER25623.1/XP_009170638.1;GAA56298.1;XP_020455443.1;AAW25442.1;XP_016307062.1;XP_015816752.1/XP_015816751.1;PIS78598.1;XP_012693264.1	242.276;232.646;177.178;176.022;157.532;156.762;156.377;156.377;153.295;153.68	T265_06968;T265_06968;T265_06968;Q5DFG4;T265_06968;CLF_110530	6198;6198;6198;6182;6198;79923	A0A074ZEL9;A0A074ZEL9;A0A074ZEL9;Q5DFG4;A0A074ZEL9;G7YTL8	UniProtKB;UniProtKB;UniProtKB;UniProtKB;UniProtKB;UniProtKB	GO:0016788-IEA	hydrolase activity, acting on ester bonds-IEA	Molecular Function-IEA
BN1106_s1187B000336.mRNA-1	10	gi|684379680|ref|XP_009166402.1|hypothetical protein T265_03603 [Opisthorchis viverrini]/gi|663053863|gb|KER29804.1|hypothetical protein T265_03603 [Opisthorchis viverrini];gi|226477964|emb|CAX72675.1|Syntaxin-binding protein 1 [Schistosoma japonicum]/gi|257205934|emb|CAX82618.1|Syntaxin-binding protein 1 [Schistosoma japonicum];gi|226467646|emb|CAX69699.1|Syntaxin-binding protein 1 [Schistosoma …	Opisthorchis viverrini/Opisthorchis viverrini;Schistosoma japonicum/Schistosoma japonicum;Schistosoma japonicum;Schistosoma mansoni/Schistosoma mansoni;Opisthorchis viverrini;Echinococcus granulosus;Echinococcus granulosus;Echinococcus multilocularis;Hymenolepis microstoma;Schistosoma haematobium/Schistosoma haematobium	0.0E0;0.0E0;0.0E0;0.0E0;1.1E-165;3.4E-153;4.0E-153;2.1E-152;7.6E-152;2.0E-151	71.63%;64.66%;64.51%;67.61%;78.74%;54.26%;54.17%;54.21%;55.59%;67.07%	XP_009166402.1/KER29804.1;CAX72675.1/CAX82618.1;CAX69699.1;XP_018644234.1/CAZ32052.2;OON22794.1;CDS22702.1;EUB58123.1;CDS35928.1;CDS31882.1;XP_012794897.1/KGB35124.1	761.14;619.002;616.305;615.15;491.5;469.544;471.855;467.618;466.848;469.159	T265_03603;C7TYE2;Smp_146400;C1L4S1;EGR_07043;Smp_146400;T265_03603;MS3_03372;C7TYE2;Smp_146400;MS3_03372;MS3_03372;MS3_03372;T265_03603;EmuJ_001188600;C7TYE2;MS3_03372;T265_03603;T265_03603;T265_03603;T265_03603;HmN_000065300;Smp_146400;EmuJ_001188600;MS3_03372;HmN_000065300;Smp_146400;C7TYE2;MS3_03372;MS3_03372;EgrG_001188600;EgrG_001188600;EGR_07043;C1L4S1;T265_03603;Smp_146400	6198;6182;6183;6182;6210;6183;6198;6185;6182;6183;6185;6185;6185;6198;6211;6182;6185;6198;6198;6198;6198;85433;6183;6211;6185;85433;6183;6182;6185;6185;6210;6210;6210;6182;6198;6183	A0A075AHF7;C7TYE2;C4Q9B5;C1L4S1;W6U9S4;C4Q9B5;A0A075AHF7;A0A094ZQ00;C7TYE2;C4Q9B5;A0A094ZQ00;A0A094ZQ00;A0A094ZQ00;A0A075AHF7;A0A068Y0N9;C7TYE2;A0A094ZQ00;A0A075AHF7;A0A075AHF7;A0A075AHF7;A0A075AHF7;A0A068XIB5;C4Q9B5;A0A068Y0N9;A0A094ZQ00;A0A068XIB5;C4Q9B5;C7TYE2;A0A094ZQ00;A0A094ZQ00;A0A068WW32;A0A068WW32;W6U9S4;C1L4S1;A0A075AHF7;C4Q9B5	UniProtKB;UniProtKB;UniProtKB;UniProtKB;UniProtKB;UniProtKB;UniProtKB;UniProtKB;UniProtKB;UniProtKB;UniProtKB;UniProtKB;UniProtKB;UniProtKB;UniProtKB;UniProtKB;UniProtKB;UniProtKB;UniProtKB;UniProtKB;UniProtKB;UniProtKB;UniProtKB;UniProtKB;UniProtKB;UniProtKB;UniProtKB;UniProtKB;UniProtKB;UniProtKB;UniProtKB;UniProtKB;UniProtKB;UniProtKB;UniProtKB;UniProtKB	GO:0016192-IEA;GO:0006904-IEA	vesicle-mediated transport-IEA;vesicle docking involved in exocytosis-IEA	Biological Process-IEA;Biological Process-IEA	GO:0016192	vesicle-mediated transport	Biological Process
BN1106_s11916B000010.mRNA-1	10	gi|1277498424|gb|PIS77857.1|DnaJ region [Fasciola hepatica];gi|684396595|ref|XP_009171576.1|hypothetical protein T265_07716 [Opisthorchis viverrini]/gi|663048597|gb|KER24668.1|hypothetical protein T265_07716 [Opisthorchis viverrini]/gi|1149652448|gb|OON17165.1|DnaJ domain protein [Opisthorchis viverrini];gi|358339620|dbj|GAA47645.1|DnaJ homolog subfamily B member 4 [Clonorchis sinensis];gi|108430…	Fasciola hepatica;Opisthorchis viverrini/Opisthorchis viverrini/Opisthorchis viverrini;Clonorchis sinensis;Schistosoma mansoni/Schistosoma mansoni;Schistosoma mansoni/Schistosoma mansoni;Schistosoma haematobium/Schistosoma haematobium;Schistosoma japonicum/Schistosoma japonicum/Schistosoma japonicum;Echinococcus granulosus;Echinococcus granulosus;Echinococcus multilocularis	4.4E-131;1.5E-99;6.6E-99;3.0E-92;3.7E-91;8.0E-91;3.3E-87;1.5E-77;2.1E-77;1.2E-76	100.00%;87.36%;87.36%;86.81%;86.81%;86.81%;84.07%;80.33%;80.33%;79.78%	PIS77857.1;OON17165.1/KER24668.1/XP_009171576.1;GAA47645.1;CCD81462.1/XP_018654058.1;XP_018654057.1/CCD81461.1;XP_012797554.1/KGB37792.1;CAX70225.1/AAW25539.1/CAX74736.1;EUB61812.1;CDS18365.1;CUT99075.1	374.785;300.827;298.901;278.485;279.256;278.1;268.855;244.588;244.973;243.047	Smp_020920.1;Smp_020920.1;MS3_06149;Smp_020920.2;Smp_020920.2;T265_07716;MS3_06149;A0A068Y8S0;Smp_020920.1;T265_07716;EgrG_000614200;EgrG_000614200;Smp_020920.1;T265_07716;Smp_020920.1;MS3_06149;Smp_020920.1;MS3_06149;Smp_020920.1;Smp_020920.1;Smp_020920.1;MS3_06149;Smp_020920.1;Smp_020920.2;Smp_020920.1;Q5DF67;A0A068Y8S0;T265_07716;MS3_06149;T265_07716;Q5DF67;Q5DF67;T265_07716;MS3_06149;T265_077…	6183;6183;6185;6183;6183;6198;6185;6211;6183;6198;6210;6210;6183;6198;6183;6185;6183;6185;6183;6183;6183;6185;6183;6183;6183;6182;6211;6198;6185;6198;6182;6182;6198;6185;6198;6198;6182;6182;6182;6183;6210;79923;6210;6183;79923;6185	G4VQD2;G4VQD2;A0A094ZUA7;G4VQD3;G4VQD3;A0A074ZC20;A0A094ZUA7;A0A068Y8S0;G4VQD2;A0A074ZC20;A0A068WL78;A0A068WL78;G4VQD2;A0A074ZC20;G4VQD2;A0A094ZUA7;G4VQD2;A0A094ZUA7;G4VQD2;G4VQD2;G4VQD2;A0A094ZUA7;G4VQD2;G4VQD3;G4VQD2;Q5DF67;A0A068Y8S0;A0A074ZC20;A0A094ZUA7;A0A074ZC20;Q5DF67;Q5DF67;A0A074ZC20;A0A094ZUA7;A0A074ZC20;A0A074ZC20;Q5DF67;Q5DF67;Q5DF67;G4VQD3;W6UTW6;G7Y3V9;W6UTW6;G4VQD2;G7Y3V9;A0A094ZU…	UniProtKB;UniProtKB;UniProtKB;UniProtKB;UniProtKB;UniProtKB;UniProtKB;UniProtKB;UniProtKB;UniProtKB;UniProtKB;UniProtKB;UniProtKB;UniProtKB;UniProtKB;UniProtKB;UniProtKB;UniProtKB;UniProtKB;UniProtKB;UniProtKB;UniProtKB;UniProtKB;UniProtKB;UniProtKB;UniProtKB;UniProtKB;UniProtKB;UniProtKB;UniProtKB;UniProtKB;UniProtKB;UniProtKB;UniProtKB;UniProtKB;UniProtKB;UniProtKB;UniProtKB;UniProtKB;UniProtKB…	GO:0051082-IEA;GO:0006457-IEA	unfolded protein binding-IEA;protein folding-IEA	Molecular Function-IEA;Biological Process-IEA	GO:0006457;GO:0051082	protein folding;unfolded protein binding	Biological Process;Molecular Function
BN1106_s1191B000313.mRNA-1	10	gi|684388720|ref|XP_009169153.1|hypothetical protein T265_05795 [Opisthorchis viverrini]/gi|663051098|gb|KER27099.1|hypothetical protein T265_05795 [Opisthorchis viverrini];gi|1149666229|gb|OON23047.1|von Willebrand factor type A domain protein [Opisthorchis viverrini];gi|1149657320|gb|OON18875.1|von Willebrand factor type A domain protein, partial [Opisthorchis viverrini];gi|358333097|dbj|GAA516…	Opisthorchis viverrini/Opisthorchis viverrini;Opisthorchis viverrini;Opisthorchis viverrini;Clonorchis sinensis;Schistosoma mansoni/Schistosoma mansoni;Schistosoma japonicum;Schistosoma japonicum;Schistosoma japonicum;Echinococcus multilocularis;Echinococcus granulosus	7.3E-164;3.8E-163;7.4E-153;4.0E-146;3.0E-145;4.2E-140;1.1E-139;4.7E-139;5.2E-108;6.2E-107	62.03%;61.70%;56.70%;62.74%;56.82%;57.69%;57.69%;57.53%;52.89%;52.09%	XP_009169153.1/KER27099.1;OON23047.1;OON18875.1;GAA51674.1;XP_018648288.1/CCD75413.1;CAX74654.1;CAX74655.1;CAX74653.1;CDS35741.1;EUB58992.1	501.516;500.745;468.774;464.537;451.44;438.343;437.573;435.647;353.984;350.132	CLF_106607;CLF_106607	79923;79923	G7YFE1;G7YFE1	UniProtKB;UniProtKB	GO:0016020-IEA;GO:0016021-IEA	membrane-IEA;integral component of membrane-IEA	Cellular Component-IEA;Cellular Component-IEA
BN1106_s122B000261.mRNA-1	10	gi|1084311534|ref|XP_018646699.1|serpin, putative [Schistosoma mansoni]/gi|350644933|emb|CCD60349.1|serpin, putative [Schistosoma mansoni];gi|684408128|ref|XP_009175323.1|hypothetical protein T265_15206, partial [Opisthorchis viverrini]/gi|663044641|gb|KER20920.1|hypothetical protein T265_15206, partial [Opisthorchis viverrini];gi|1084311536|ref|XP_018646700.1|serpin, putative [Schistosoma manson…	Schistosoma mansoni/Schistosoma mansoni;Opisthorchis viverrini/Opisthorchis viverrini;Schistosoma mansoni/Schistosoma mansoni;Schistosoma mansoni/Schistosoma mansoni;Schistosoma japonicum;Opisthorchis viverrini/Opisthorchis viverrini;Schistosoma japonicum;Opisthorchis viverrini/Opisthorchis viverrini;Opisthorchis viverrini/Opisthorchis viverrini/Opisthorchis viverrini;Paragonimus westermani	6.2E-46;2.0E-45;4.3E-45;8.9E-45;1.2E-44;1.6E-44;3.5E-44;5.0E-44;1.6E-43;9.6E-43	59.42%;59.31%;58.94%;58.94%;60.10%;59.80%;60.10%;59.71%;57.43%;60.00%	XP_018646699.1/CCD60349.1;XP_009175323.1/KER20920.1;XP_018646700.1/CCD60350.1;XP_018646698.1/CCD60348.1;CAX69453.1;XP_009171196.1/KER25076.1;AAW26816.1;KER18876.1/XP_009177378.1;KER23503.1/XP_009172751.1/OON19214.1;ABV57466.1	166.007;160.614;163.696;162.925;162.54;167.933;161.384;156.762;159.844;157.532	Smp_155560;Smp_155550;T265_14285;Smp_155560;Smp_155550;T265_08625;Smp_062120;Smp_155560;Smp_062120;T265_15206;Smp_155550;T265_15776;Smp_062120;Smp_062120;Smp_155560;T265_08625;T265_14285;T265_14285;Smp_062120;Smp_062120;Smp_155560;Smp_062120;Smp_155560;Smp_155550;Q5DBJ0;Smp_155550;Smp_155560;Smp_155560;A9XX87;T265_15776;C1L425;Smp_155550;Smp_155560;Smp_155550;Smp_155560;T265_15206;Smp_155550;Smp_…	6183;6183;6198;6183;6183;6198;6183;6183;6183;6198;6183;6198;6183;6183;6183;6198;6198;6198;6183;6183;6183;6183;6183;6183;6182;6183;6183;6183;34504;6198;6182;6183;6183;6183;6183;6198;6183;6183;6183;6198;34504;6183;6198;6198;6198;6183;6183;6183;6198;6183;6198;34504;6183;6183;6183;6198;6183	G4LZN0;G4LZN1;A0A074ZCS0;G4LZN0;G4LZN1;A0A074Z8P4;G4LZN2;G4LZN0;G4LZN2;A0A074ZCJ2;G4LZN1;A0A074YVS9;G4LZN2;G4LZN2;G4LZN0;A0A074Z8P4;A0A074ZCS0;A0A074ZCS0;G4LZN2;G4LZN2;G4LZN0;G4LZN2;G4LZN0;G4LZN1;Q5DBJ0;G4LZN1;G4LZN0;G4LZN0;A9XX87;A0A074YVS9;C1L425;G4LZN1;G4LZN0;G4LZN1;G4LZN0;A0A074ZCJ2;G4LZN1;G4LZN2;G4LZN0;A0A074Z8P4;A9XX87;G4LZN2;A0A074Z8P4;A0A074ZCJ2;A0A074YVS9;G4LZN0;G4LZN1;G4LZN1;A0A074ZCJ2;…	UniProtKB;UniProtKB;UniProtKB;UniProtKB;UniProtKB;UniProtKB;UniProtKB;UniProtKB;UniProtKB;UniProtKB;UniProtKB;UniProtKB;UniProtKB;UniProtKB;UniProtKB;UniProtKB;UniProtKB;UniProtKB;UniProtKB;UniProtKB;UniProtKB;UniProtKB;UniProtKB;UniProtKB;UniProtKB;UniProtKB;UniProtKB;UniProtKB;UniProtKB;UniProtKB;UniProtKB;UniProtKB;UniProtKB;UniProtKB;UniProtKB;UniProtKB;UniProtKB;UniProtKB;UniProtKB;UniProtKB…	GO:0005615-IBA;GO:0005615-IEA;GO:0004867-IBA;GO:0008233-IEA;GO:0006508-IEA;GO:0010951-IEA	extracellular space-IBA;extracellular space-IEA;serine-type endopeptidase inhibitor activity-IBA;peptidase activity-IEA;proteolysis-IEA;negative regulation of endopeptidase activity-IEA	Cellular Component-IBA;Cellular Component-IEA;Molecular Function-IBA;Molecular Function-IEA;Biological Process-IEA;Biological Process-IEA
BN1106_s1241B000264.mRNA-1	10	gi|226481641|emb|CAX73718.1|Lysosomal protective protein precursor [Schistosoma japonicum];gi|56752609|gb|AAW24518.1|SJCHGC06223 protein [Schistosoma japonicum];gi|1149634859|gb|OON15207.1|serine carboxypeptidase, partial [Opisthorchis viverrini];gi|358339254|dbj|GAA47352.1|cathepsin A (carboxypeptidase C) [Clonorchis sinensis];gi|56757692|gb|AAW26988.1|SJCHGC09294 protein [Schistosoma japonicum]…	Schistosoma japonicum;Schistosoma japonicum;Opisthorchis viverrini;Clonorchis sinensis;Schistosoma japonicum;Schistosoma japonicum;Opisthorchis viverrini/Opisthorchis viverrini;Schistosoma mansoni/Schistosoma mansoni;Schistosoma haematobium/Schistosoma haematobium;Lottia gigantea/Lottia gigantea	1.3E-108;1.6E-108;3.7E-108;2.0E-107;1.5E-106;5.3E-106;1.1E-103;3.9E-98;3.8E-93;3.0E-80	58.33%;58.33%;58.81%;59.00%;54.66%;55.75%;58.81%;52.94%;63.64%;51.91%	CAX73718.1;AAW24518.1;OON15207.1;GAA47352.1;AAW26988.1;CAX69725.1;KER23778.1/XP_009172461.1;CCD79042.1/XP_018651650.1;XP_012796090.1/KGB36326.1;XP_009052364.1/ESO96867.1	338.191;337.806;336.265;335.109;329.717;331.257;339.732;311.612;298.13;263.462	C1LG90;T265_08401;Smp_172590;MS3_04617;MS3_04617;C1LG90;MS3_04617;MS3_04617;Smp_172590;CLF_100255;T265_08401;Q5DI38;T265_08401;T265_08401;T265_08401;Smp_172590;LOTGIDRAFT_159616;Smp_172590;CLF_100255;T265_08401;T265_08401;T265_08401;C1L4U7;Smp_172590;Smp_172590;Smp_172590;Q5DI38;Q5DB18;Q5DI38;T265_08401;Smp_172590;C1L4U7;LOTGIDRAFT_159616;MS3_04617;C1LG90;Smp_172590;MS3_04617;LOTGIDRAFT_159616;T2…	6182;6198;6183;6185;6185;6182;6185;6185;6183;79923;6198;6182;6198;6198;6198;6183;225164;6183;79923;6198;6198;6198;6182;6183;6183;6183;6182;6182;6182;6198;6183;6182;225164;6185;6182;6183;6185;225164;6198;6183;6198;6198;6185;6185;6185;6182;79923;6185;6185;6198;225164;6198;6183;6183;79923;6185;6183;6183;6182;6182;6183;6183;225164;225164;6185;6182;6182;225164;6185;6198;6182;6198;6185;6183;6182;6183;6…	C1LG90;A0A074Z9I8;G4VHZ1;A0A095APX3;A0A095APX3;C1LG90;A0A095APX3;A0A095APX3;G4VHZ1;G7Y320;A0A074Z9I8;Q5DI38;A0A074Z9I8;A0A074Z9I8;A0A074Z9I8;G4VHZ1;V4AIP2;G4VHZ1;G7Y320;A0A074Z9I8;A0A074Z9I8;A0A074Z9I8;C1L4U7;G4VHZ1;G4VHZ1;G4VHZ1;Q5DI38;Q5DB18;Q5DI38;A0A074Z9I8;G4VHZ1;C1L4U7;V4AIP2;A0A095APX3;C1LG90;G4VHZ1;A0A095APX3;V4AIP2;A0A074Z9I8;G4VHZ1;A0A074Z9I8;A0A074Z9I8;A0A095APX3;A0A095APX3;A0A095APX3;…	UniProtKB;UniProtKB;UniProtKB;UniProtKB;UniProtKB;UniProtKB;UniProtKB;UniProtKB;UniProtKB;UniProtKB;UniProtKB;UniProtKB;UniProtKB;UniProtKB;UniProtKB;UniProtKB;UniProtKB;UniProtKB;UniProtKB;UniProtKB;UniProtKB;UniProtKB;UniProtKB;UniProtKB;UniProtKB;UniProtKB;UniProtKB;UniProtKB;UniProtKB;UniProtKB;UniProtKB;UniProtKB;UniProtKB;UniProtKB;UniProtKB;UniProtKB;UniProtKB;UniProtKB;UniProtKB;UniProtKB…	GO:0004180-IEA;GO:0008233-IEA;GO:0006508-IEA;GO:0004185-IBA;GO:0004185-IEA;GO:0051603-IBA;GO:0016787-IEA	carboxypeptidase activity-IEA;peptidase activity-IEA;proteolysis-IEA;serine-type carboxypeptidase activity-IBA;serine-type carboxypeptidase activity-IEA;proteolysis involved in cellular protein catabolic process-IBA;hydrolase activity-IEA	Molecular Function-IEA;Molecular Function-IEA;Biological Process-IEA;Molecular Function-IBA;Molecular Function-IEA;Biological Process-IBA;Molecular Function-IEA	GO:0016787	hydrolase activity	Molecular Function
BN1106_s1251B000300.mRNA-1	10	gi|1277520265|gb|PIS85022.1|Actin [Fasciola hepatica]/gi|1277520536|gb|PIS85216.1|Actin [Fasciola hepatica];gi|1277522168|gb|PIS86458.1|Actin [Fasciola hepatica];gi|1277520264|gb|PIS85021.1|Actin [Fasciola hepatica];gi|844863991|ref|XP_012798726.1|Actin-2 [Schistosoma haematobium]/gi|1703114|sp|P53471.1|ACT2_SCHMARecName: Full=Actin-2/gi|924603|gb|AAC46966.1|actin [Schistosoma mansoni]/gi|6979994…	Fasciola hepatica/Fasciola hepatica;Fasciola hepatica;Fasciola hepatica;Schistosoma haematobium/Schistosoma mansoni/Schistosoma mansoni/Schistosoma japonicum/Schistosoma bovis/Schistosoma japonicum/Schistosoma japonicum/Schistosoma japonicum/Schistosoma japonicum/Schistosoma japonicum/Schistosoma haematobium;Opisthorchis viverrini/Opisthorchis viverrini;Lepeophtheirus salmonis;Schistosoma turkest…	0.0E0;0.0E0;0.0E0;0.0E0;0.0E0;0.0E0;0.0E0;0.0E0;0.0E0;0.0E0	100.00%;100.00%;99.73%;99.73%;99.47%;99.47%;98.94%;99.47%;99.47%;98.40%	PIS85216.1/PIS85022.1;PIS86458.1;PIS85021.1;CAX71149.1/CAX71148.1/CAX71151.1/CAX71147.1/CAX71150.1/AAF34686.1/AAC46966.1/P53471.1/ACC78609.1/XP_012798726.1/KGB38966.1;XP_009175832.1/KER20428.1;ADD38432.1;AAY52491.1;EUB59337.1;CDS23020.1/CDS22071.1/CDS23004.1/EUB54482.1/CDI96885.1/CDS39504.1/CUU97442.1/CDS34922.1/CDS34919.1/AFV99546.1/AAA30093.1/AAA30092.1/P68555.1/AAA82602.1/P68556.1/AAA21481.1;C…	787.719;785.793;782.326;781.171;776.548;773.081;772.696;771.926;771.541;770.0	Q71TT8;ACT1;MS3_07374;P53471;Q71TT8;MS3_07374;P53471;P53471;ACT1;ACT1;MS3_07374;P53471;MS3_07374;Q71TT8;P53471;Q71TT8;EGR_05821;EGR_10650;ACT1;ACT1;P53471;OCBIM_22013417mg;ACT1;K7SRY9;ACT1;EGR_10650;EGR_10650;Q71TT8;ACT1;Q71TT8;ACT1;MS3_07374;ACT1;Q4U3C7;EGR_10650;EGR_10650;EGR_10650;MS3_07374;K7SRY9;ACT1;OCBIM_22013417mg;ACT1;ACT1;ACT1;ACT1;B2LXT9;EmuJ_000061200;EmuJ_000061200;B2LXT9;ACT1;ACT1;H…	6182;6204;6185;6183;6182;6185;6183;6183;6204;6204;6185;6183;6185;6182;6183;6182;6210;6210;6204;6204;6183;37653;6204;85432;28845;6210;6210;6182;6204;6182;28845;6185;28845;1163369;6210;6210;6210;6185;85432;28845;37653;6204;28845;28845;28845;6184;6211;6211;6184;28845;28845;85433;6182;6182;6210;1163369;6204;6185;6210;85433;6610;37653;6182;6211;6211;85433;72036;28845;6204;72036;28845;85433;6185;6210;6…	Q71TT8;P68555;A0A095AWE8;P53471;Q71TT8;A0A095AWE8;P53471;P53471;P68555;P68555;A0A095AWE8;P53471;A0A095AWE8;Q71TT8;P53471;Q71TT8;W6UMH9;U6JMK8;P68555;P68555;P53471;A0A0L8HIZ8;P68555;K7SRY9;P68556;U6JMK8;U6JMK8;Q71TT8;P68555;Q71TT8;P68556;A0A095AWE8;P68556;Q4U3C7;U6JMK8;U6JMK8;U6JMK8;A0A095AWE8;K7SRY9;P68556;A0A0L8HIZ8;P68555;P68556;P68556;P68556;B2LXT9;U6HS43;U6HS43;B2LXT9;P68556;P68556;U6H898;Q71…	UniProtKB;UniProtKB;UniProtKB;UniProtKB;UniProtKB;UniProtKB;UniProtKB;UniProtKB;UniProtKB;UniProtKB;UniProtKB;UniProtKB;UniProtKB;UniProtKB;UniProtKB;UniProtKB;UniProtKB;UniProtKB;UniProtKB;UniProtKB;UniProtKB;UniProtKB;UniProtKB;UniProtKB;UniProtKB;UniProtKB;UniProtKB;UniProtKB;UniProtKB;UniProtKB;UniProtKB;UniProtKB;UniProtKB;UniProtKB;UniProtKB;UniProtKB;UniProtKB;UniProtKB;UniProtKB;UniProtKB…	GO:0005856-IEA;GO:0000166-IEA;GO:0005737-IEA;GO:0005524-IEA	cytoskeleton-IEA;nucleotide binding-IEA;cytoplasm-IEA;ATP binding-IEA	Cellular Component-IEA;Molecular Function-IEA;Cellular Component-IEA;Molecular Function-IEA	GO:0005524;GO:0005737;GO:0005856	ATP binding;cytoplasm;cytoskeleton	Molecular Function;Cellular Component;Cellular Component
BN1106_s1251B000326.mRNA-1	8	gi|1277512187|gb|PIS79919.1|hypothetical protein D915_13272, partial [Fasciola hepatica];gi|684409681|ref|XP_009175828.1|hypothetical protein T265_11024 [Opisthorchis viverrini]/gi|663044095|gb|KER20424.1|hypothetical protein T265_11024 [Opisthorchis viverrini];gi|358253596|dbj|GAA53476.1|hypothetical protein CLF_110325 [Clonorchis sinensis];gi|1149658010|gb|OON19170.1|hypothetical protein X801_0…	Fasciola hepatica;Opisthorchis viverrini/Opisthorchis viverrini;Clonorchis sinensis;Opisthorchis viverrini;Fasciola hepatica;Schistosoma haematobium/Schistosoma haematobium;Schistosoma mansoni;Schistosoma mansoni/Schistosoma mansoni	0.0E0;2.2E-35;1.4E-32;2.0E-30;1.9E-16;7.3E-4;2.5E-3;3.6E-3	93.87%;42.33%;44.62%;42.08%;48.90%;37.81%;38.69%;37.90%	PIS79919.1;XP_009175828.1/KER20424.1;GAA53476.1;OON19170.1;PIS85218.1;KGB41708.1/XP_012801493.1;SJK83150.1;XP_018655544.1/CCD82965.1	1292.33;156.377;147.517;140.584;95.5153;55.0694;53.1434;52.7582	T265_11024;T265_11024;T265_11024;T265_11024	6198;6198;6198;6198	A0A074ZZ02;A0A074ZZ02;A0A074ZZ02;A0A074ZZ02	UniProtKB;UniProtKB;UniProtKB;UniProtKB	GO:0005856-IEA	cytoskeleton-IEA	Cellular Component-IEA
BN1106_s1259B000205.mRNA-1	10	gi|684379530|ref|XP_009166355.1|hypothetical protein T265_03572 [Opisthorchis viverrini]/gi|663053935|gb|KER29875.1|hypothetical protein T265_03572 [Opisthorchis viverrini];gi|1149657471|gb|OON18938.1|peptidase, T1 family, partial [Opisthorchis viverrini];gi|56755003|gb|AAW25684.1|SJCHGC05022 protein [Schistosoma japonicum]/gi|226469138|emb|CAX70048.1|proteasome (prosome, macropain) subunit, alph…	Opisthorchis viverrini/Opisthorchis viverrini;Opisthorchis viverrini;Schistosoma japonicum/Schistosoma japonicum/Schistosoma japonicum;Schistosoma mansoni/Schistosoma mansoni;Fasciola hepatica;Echinococcus multilocularis;Echinococcus granulosus/Echinococcus granulosus;Hymenolepis microstoma;Schistosoma haematobium/Schistosoma haematobium;Macrostomum lignano	6.8E-134;5.7E-133;5.8E-115;1.2E-114;4.1E-114;1.0E-108;6.0E-108;2.3E-106;5.5E-100;2.3E-87	96.08%;96.06%;88.24%;88.73%;98.77%;86.27%;85.78%;83.82%;77.98%;78.43%	XP_009166355.1/KER29875.1;OON18938.1;AAW25684.1/CAX70048.1/CAX74383.1;CCD77370.1/XP_018649994.1;PIS88125.1;CDS41151.1;EUB58437.1/CDS16353.1;CDS32756.1;KGB34591.1/XP_012794359.1;PAA51854.1	386.726;383.645;338.576;337.421;334.724;322.783;320.857;317.005;300.827;268.855	EmuJ_000877400;MS3_02807;EGR_06724;Q5DES2;T265_03572;Q5DES2;Q5DES2;Smp_207080;EmuJ_000877400;T265_03572;T265_03572;MS3_02807;Q5DES2;Q5DES2;T265_03572;T265_03572;Smp_207080;Smp_207080;EGR_06724;EGR_06724;EmuJ_000877400;EGR_06724;Smp_207080;T265_03572;Q5DES2;MS3_02807;MS3_02807;Smp_207080;Q5DES2;MS3_02807;Smp_207080;T265_03572;Smp_207080;T265_03572;T265_03572;T265_03572;MS3_02807;Q5DES2;MS3_02807;M…	6211;6185;6210;6182;6198;6182;6182;6183;6211;6198;6198;6185;6182;6182;6198;6198;6183;6183;6210;6210;6211;6210;6183;6198;6182;6185;6185;6183;6182;6185;6183;6198;6183;6198;6198;6198;6185;6182;6185;6185;6183;6185;6182;6183;6182;6198;6198;6198;6198;85433;6198;6182;6183;6210;6183;6211;6198;6210;6198;6210;6185;6183;6210;85433;6210;6198;6185;6183;6210;6182;6198;6198;85433;6198;6183;6182;6183;6198;6185;6…	A0A068YCY5;A0A095AKG4;U6IX51;Q5DES2;A0A075A2S1;Q5DES2;Q5DES2;G4VBU6;A0A068YCY5;A0A075A2S1;A0A075A2S1;A0A095AKG4;Q5DES2;Q5DES2;A0A075A2S1;A0A075A2S1;G4VBU6;G4VBU6;U6IX51;U6IX51;A0A068YCY5;U6IX51;G4VBU6;A0A075A2S1;Q5DES2;A0A095AKG4;A0A095AKG4;G4VBU6;Q5DES2;A0A095AKG4;G4VBU6;A0A075A2S1;G4VBU6;A0A075A2S1;A0A075A2S1;A0A075A2S1;A0A095AKG4;Q5DES2;A0A095AKG4;A0A095AKG4;G4VBU6;A0A095AKG4;Q5DES2;G4VBU6;Q5D…	UniProtKB;UniProtKB;UniProtKB;UniProtKB;UniProtKB;UniProtKB;UniProtKB;UniProtKB;UniProtKB;UniProtKB;UniProtKB;UniProtKB;UniProtKB;UniProtKB;UniProtKB;UniProtKB;UniProtKB;UniProtKB;UniProtKB;UniProtKB;UniProtKB;UniProtKB;UniProtKB;UniProtKB;UniProtKB;UniProtKB;UniProtKB;UniProtKB;UniProtKB;UniProtKB;UniProtKB;UniProtKB;UniProtKB;UniProtKB;UniProtKB;UniProtKB;UniProtKB;UniProtKB;UniProtKB;UniProtKB…	GO:0005737-IEA;GO:0008233-IEA;GO:0006508-IEA;GO:0005839-IEA;GO:0019773-IEA;GO:0004175-IEA;GO:0000502-IEA;GO:0004298-IEA;GO:0051603-IEA;GO:0016787-IEA;GO:0005634-IEA;GO:0006511-IEA	cytoplasm-IEA;peptidase activity-IEA;proteolysis-IEA;proteasome core complex-IEA;proteasome core complex, alpha-subunit complex-IEA;endopeptidase activity-IEA;proteasome complex-IEA;threonine-type endopeptidase activity-IEA;proteolysis involved in cellular protein catabolic process-IEA;hydrolase activity-IEA;nucleus-IEA;ubiquitin-dependent protein catabolic process-IEA	Cellular Component-IEA;Molecular Function-IEA;Biological Process-IEA;Cellular Component-IEA;Cellular Component-IEA;Molecular Function-IEA;Cellular Component-IEA;Molecular Function-IEA;Biological Process-IEA;Molecular Function-IEA;Cellular Component-IEA;Biological Process-IEA	GO:0004298;GO:0005634;GO:0005737;GO:0006511;GO:0019773	threonine-type endopeptidase activity;nucleus;cytoplasm;ubiquitin-dependent protein catabolic process;proteasome core complex, alpha-subunit complex	Molecular Function;Cellular Component;Cellular Component;Biological Process;Cellular Component
BN1106_s1274B000227.mRNA-1	10	gi|684394121|ref|XP_009170805.1|hypothetical protein T265_07098 [Opisthorchis viverrini]/gi|663049369|gb|KER25416.1|hypothetical protein T265_07098 [Opisthorchis viverrini];gi|358341396|dbj|GAA40522.2|tubulin alpha-3 chain, partial [Clonorchis sinensis];gi|1277517873|gb|PIS83314.1|tubulin/FtsZ family protein [Fasciola hepatica];gi|576696462|gb|EUB60016.1|Tubulin alpha-3 chain [Echinococcus granul…	Opisthorchis viverrini/Opisthorchis viverrini;Clonorchis sinensis;Fasciola hepatica;Echinococcus granulosus;Echinococcus granulosus;Echinococcus multilocularis;Hymenolepis microstoma;Opisthorchis viverrini;Oikopleura dioica;Bombus terrestris	0.0E0;0.0E0;0.0E0;0.0E0;0.0E0;0.0E0;0.0E0;0.0E0;0.0E0;0.0E0	97.49%;97.27%;100.00%;86.76%;86.00%;86.00%;87.50%;96.90%;82.57%;83.18%	XP_009170805.1/KER25416.1;GAA40522.2;PIS83314.1;EUB60016.1;CDS20556.1;CDS43472.1;CDS30477.1;OON16151.1;CBY32292.1;XP_003401157.1	845.884;843.573;711.449;692.96;689.108;686.026;671.003;669.463;621.313;620.928	T265_07098;GSOID_T00030712001;EGR_05177;T265_07098;T265_07098;T265_07098;EGR_05177;CLF_102470;T265_07098;HmN_000285800;GSOID_T00030712001;GSOID_T00030712001;HmN_000285800;HmN_000285800;EmuJ_001124100;EgrG_001124100;GSOID_T00030712001;T265_07098;T265_07098;T265_07098;T265_07098;T265_07098;T265_07098;CLF_102470;EmuJ_001124100;EmuJ_001124100;CLF_102470;T265_07098;HmN_000285800;HmN_000285800;T265_070…	6198;34765;6210;6198;6198;6198;6210;79923;6198;85433;34765;34765;85433;85433;6211;6210;34765;6198;6198;6198;6198;6198;6198;79923;6211;6211;79923;6198;85433;85433;6198;6210;85433;79923;6211;6211;6198;6198;6211;6198;6198;6210;6198;6198;6198;6211;79923;6198;6198;6210;6198;6198;85433;6198;85433;6210;6198;6198;6198;6210;34765;6198;6210;79923;6210;34765;6198;34765;6210;34765;6198;6211;6198;6210;6210;62…	A0A074ZDQ0;E4Y9Q5;W6UGB8;A0A074ZDQ0;A0A074ZDQ0;A0A074ZDQ0;W6UGB8;H2KPR2;A0A074ZDQ0;A0A068XEC7;E4Y9Q5;E4Y9Q5;A0A068XEC7;A0A068XEC7;A0A068YMU9;A0A068WSE1;E4Y9Q5;A0A074ZDQ0;A0A074ZDQ0;A0A074ZDQ0;A0A074ZDQ0;A0A074ZDQ0;A0A074ZDQ0;H2KPR2;A0A068YMU9;A0A068YMU9;H2KPR2;A0A074ZDQ0;A0A068XEC7;A0A068XEC7;A0A074ZDQ0;A0A068WSE1;A0A068XEC7;H2KPR2;A0A068YMU9;A0A068YMU9;A0A074ZDQ0;A0A074ZDQ0;A0A068YMU9;A0A074ZDQ0…	UniProtKB;UniProtKB;UniProtKB;UniProtKB;UniProtKB;UniProtKB;UniProtKB;UniProtKB;UniProtKB;UniProtKB;UniProtKB;UniProtKB;UniProtKB;UniProtKB;UniProtKB;UniProtKB;UniProtKB;UniProtKB;UniProtKB;UniProtKB;UniProtKB;UniProtKB;UniProtKB;UniProtKB;UniProtKB;UniProtKB;UniProtKB;UniProtKB;UniProtKB;UniProtKB;UniProtKB;UniProtKB;UniProtKB;UniProtKB;UniProtKB;UniProtKB;UniProtKB;UniProtKB;UniProtKB;UniProtKB…	GO:0005856-IEA;GO:0005525-IEA;GO:0000166-IEA;GO:0005737-IEA;GO:0003924-IEA;GO:0005200-IEA;GO:0005874-IEA;GO:0007017-IEA	cytoskeleton-IEA;GTP binding-IEA;nucleotide binding-IEA;cytoplasm-IEA;GTPase activity-IEA;structural constituent of cytoskeleton-IEA;microtubule-IEA;microtubule-based process-IEA	Cellular Component-IEA;Molecular Function-IEA;Molecular Function-IEA;Cellular Component-IEA;Molecular Function-IEA;Molecular Function-IEA;Cellular Component-IEA;Biological Process-IEA	GO:0003924;GO:0005200;GO:0005525;GO:0005737;GO:0005874;GO:0007017	GTPase activity;structural constituent of cytoskeleton;GTP binding;cytoplasm;microtubule;microtubule-based process	Molecular Function;Molecular Function;Molecular Function;Cellular Component;Cellular Component;Biological Process
BN1106_s1277B000102.mRNA-1	10	gi|1277516682|gb|PIS82508.1|Hsp90 protein [Fasciola hepatica];gi|684412328|ref|XP_009176728.1|hypothetical protein T265_15515, partial [Opisthorchis viverrini]/gi|663043068|gb|KER19524.1|hypothetical protein T265_15515, partial [Opisthorchis viverrini];gi|844854124|ref|XP_012796339.1|hypothetical protein MS3_04874, partial [Schistosoma haematobium]/gi|685960896|gb|KGB36576.1|hypothetical protein …	Fasciola hepatica;Opisthorchis viverrini/Opisthorchis viverrini;Schistosoma haematobium/Schistosoma haematobium;Opisthorchis viverrini;Clonorchis sinensis;Opisthorchis viverrini;Schistosoma mansoni;Schistosoma japonicum;Crassostrea virginica;Crassostrea virginica	0.0E0;0.0E0;0.0E0;0.0E0;0.0E0;0.0E0;0.0E0;0.0E0;0.0E0;0.0E0	100.00%;85.91%;74.82%;84.16%;84.82%;84.53%;77.61%;77.55%;75.00%;75.00%	PIS82508.1;KER19524.1/XP_009176728.1;KGB36576.1/XP_012796339.1;OON18747.1;GAA49076.1;OON21215.1;AAF66929.1;AAW25122.1;XP_022297841.1;XP_022297716.1	1537.32;1183.7;1176.39;1157.13;966.452;957.977;845.499;827.78;811.601;811.601	T265_15515;CLF_102454;T265_15515;T265_15515;T265_15515;T265_15515;T265_15515;Q9NHY5;Q5DGD4;Q9NHY5;CLF_102454;CLF_102454;T265_15515;T265_15515;T265_15515;Q5DGD4;Q9NHY5;T265_15515;CLF_102454;Q5DGD4;T265_15515;T265_15515;MS3_04874;Q5DGD4;MS3_04874;T265_15515;Q9NHY5;T265_15515;CLF_102454;MS3_04874;T265_15515;T265_15515;T265_15515;T265_15515;T265_15515;T265_15515;MS3_04874	6198;79923;6198;6198;6198;6198;6198;6183;6182;6183;79923;79923;6198;6198;6198;6182;6183;6198;79923;6182;6198;6198;6185;6182;6185;6198;6183;6198;79923;6185;6198;6198;6198;6198;6198;6198;6185	A0A074ZWE7;G7Y7Z1;A0A074ZWE7;A0A074ZWE7;A0A074ZWE7;A0A074ZWE7;A0A074ZWE7;Q9NHY5;Q5DGD4;Q9NHY5;G7Y7Z1;G7Y7Z1;A0A074ZWE7;A0A074ZWE7;A0A074ZWE7;Q5DGD4;Q9NHY5;A0A074ZWE7;G7Y7Z1;Q5DGD4;A0A074ZWE7;A0A074ZWE7;A0A095AQH4;Q5DGD4;A0A095AQH4;A0A074ZWE7;Q9NHY5;A0A074ZWE7;G7Y7Z1;A0A095AQH4;A0A074ZWE7;A0A074ZWE7;A0A074ZWE7;A0A074ZWE7;A0A074ZWE7;A0A074ZWE7;A0A095AQH4	UniProtKB;UniProtKB;UniProtKB;UniProtKB;UniProtKB;UniProtKB;UniProtKB;UniProtKB;UniProtKB;UniProtKB;UniProtKB;UniProtKB;UniProtKB;UniProtKB;UniProtKB;UniProtKB;UniProtKB;UniProtKB;UniProtKB;UniProtKB;UniProtKB;UniProtKB;UniProtKB;UniProtKB;UniProtKB;UniProtKB;UniProtKB;UniProtKB;UniProtKB;UniProtKB;UniProtKB;UniProtKB;UniProtKB;UniProtKB;UniProtKB;UniProtKB;UniProtKB	GO:0005509-IEA;GO:0006950-IEA;GO:0051082-IEA;GO:0005524-IEA;GO:0006457-IEA	calcium ion binding-IEA;response to stress-IEA;unfolded protein binding-IEA;ATP binding-IEA;protein folding-IEA	Molecular Function-IEA;Biological Process-IEA;Molecular Function-IEA;Molecular Function-IEA;Biological Process-IEA	GO:0005509;GO:0005524;GO:0006457;GO:0006950;GO:0051082	calcium ion binding;ATP binding;protein folding;response to stress;unfolded protein binding	Molecular Function;Molecular Function;Biological Process;Biological Process;Molecular Function
BN1106_s1285B000159.mRNA-1	10	gi|684409921|ref|XP_009175905.1|hypothetical protein T265_11082 [Opisthorchis viverrini]/gi|663044014|gb|KER20349.1|hypothetical protein T265_11082 [Opisthorchis viverrini];gi|118577837|gb|ABL07370.1|sphingomyelin phosphodiesterase [Clonorchis sinensis];gi|358336706|dbj|GAA33847.2|acid sphingomyelinase-like phosphodiesterase 3a [Clonorchis sinensis];gi|1084309975|ref|XP_018646226.1|LOW QUALITY PR…	Opisthorchis viverrini/Opisthorchis viverrini;Clonorchis sinensis;Clonorchis sinensis;Schistosoma mansoni/Schistosoma mansoni;Clonorchis sinensis;Opisthorchis viverrini/Opisthorchis viverrini;Echinococcus granulosus;Echinococcus granulosus;Echinococcus multilocularis;Hymenolepis microstoma	7.4E-63;4.8E-60;1.7E-59;1.3E-34;5.0E-30;9.9E-30;4.1E-26;5.8E-26;3.5E-23;3.6E-23	58.80%;57.14%;56.21%;48.31%;47.66%;46.39%;42.23%;42.51%;41.79%;47.68%	KER20349.1/XP_009175905.1;ABL07370.1;GAA33847.2;XP_018646226.1/CCD59873.1;GAA35962.2;KER23744.1/XP_009172510.1;CDS20437.1;EUB54563.1;CDS43342.1;CDS27780.1	217.238;207.608;208.379;144.821;131.339;130.568;119.398;119.398;110.923;110.923	EGR_10576;Smp_133330;CLF_107034;Smp_133330;T265_14569;Smp_133330;EmuJ_001109500;HmN_000771700;T265_11082;T265_11082;HmN_000771700;T265_14569;EgrG_001109500;HmN_000771700;T265_11082;T265_11082;T265_11082;T265_11082;T265_11082;EGR_10576;T265_14569;T265_14569;CLF_103221;T265_14569;Smp_133330;EgrG_001109500;T265_11082;T265_14569;Smp_133330;CLF_107034;EgrG_001109500;T265_14569;T265_14569;CLF_103221;Sm…	6210;6183;79923;6183;6198;6183;6211;85433;6198;6198;85433;6198;6210;85433;6198;6198;6198;6198;6198;6210;6198;6198;79923;6198;6183;6210;6198;6198;6183;79923;6210;6198;6198;79923;6183	W6U0K8;G4LY88;H2KTZ7;G4LY88;A0A075A8F6;G4LY88;A0A068YFI0;A0A068XCW8;A0A074ZYT6;A0A074ZYT6;A0A068XCW8;A0A075A8F6;A0A068WK10;A0A068XCW8;A0A074ZYT6;A0A074ZYT6;A0A074ZYT6;A0A074ZYT6;A0A074ZYT6;W6U0K8;A0A075A8F6;A0A075A8F6;H2KQ49;A0A075A8F6;G4LY88;A0A068WK10;A0A074ZYT6;A0A075A8F6;G4LY88;H2KTZ7;A0A068WK10;A0A075A8F6;A0A075A8F6;H2KQ49;G4LY88	UniProtKB;UniProtKB;UniProtKB;UniProtKB;UniProtKB;UniProtKB;UniProtKB;UniProtKB;UniProtKB;UniProtKB;UniProtKB;UniProtKB;UniProtKB;UniProtKB;UniProtKB;UniProtKB;UniProtKB;UniProtKB;UniProtKB;UniProtKB;UniProtKB;UniProtKB;UniProtKB;UniProtKB;UniProtKB;UniProtKB;UniProtKB;UniProtKB;UniProtKB;UniProtKB;UniProtKB;UniProtKB;UniProtKB;UniProtKB;UniProtKB	GO:0016020-IEA;GO:0016021-IEA;GO:0016787-IEA;GO:0005634-IEA	membrane-IEA;integral component of membrane-IEA;hydrolase activity-IEA;nucleus-IEA	Cellular Component-IEA;Cellular Component-IEA;Molecular Function-IEA;Cellular Component-IEA
BN1106_s1285B000162.mRNA-1	9	gi|1277519316|gb|PIS84327.1|hypothetical protein D915_08552 [Fasciola hepatica];gi|1228059091|ref|WP_094152240.1|DUF4876 domain-containing protein [Prevotellaceae bacterium MN60];gi|1173260405|ref|WP_081120484.1|hypothetical protein [Rhodococcus hoagii]/gi|1172986042|gb|OQQ32721.1|hypothetical protein A6410_01565 [Rhodococcus hoagii]/gi|1172988184|gb|OQQ34673.1|hypothetical protein A6411_00790 [R…	Fasciola hepatica;Prevotellaceae bacterium MN60;Rhodococcus equi/Rhodococcus equi/Rhodococcus equi;Prevotellaceae bacterium MN60;Rhodococcus equi/Rhodococcus equi/Rhodococcus equi/Rhodococcus equi/Rhodococcus equi;Rhodococcus equi;Rhodococcus/Rhodococcus equi ATCC 33707/Rhodococcus sp. Br-6/Rhodococcus equi/Rhodococcus sp. Br-6/Rhodococcus equi/Rhodococcus equi/Rhodococcus equi/Rhodococcus equi/R…	7.7E-29;1.1E0;1.1E0;1.2E0;2.8E0;3.1E0;3.4E0;3.4E0;3.6E0	100.00%;58.46%;58.18%;58.46%;56.36%;56.36%;56.36%;56.36%;56.36%	PIS84327.1;WP_094152240.1;WP_081120484.1/OQQ32721.1/OQQ34673.1;SNU04899.1;WP_044991232.1/ORL29326.1/ORM29440.1/OQQ23955.1/ORM05814.1;WP_064078088.1;EGD21800.1/WP_005512315.1/ORM08768.1/ORL14632.1/ORL43269.1/ORL08807.1/ORL20525.1/ORL99924.1/ORL03429.1/ORL37536.1/ORL79647.1/ORL00500.1/ORM12594.1/OQQ38676.1/ORJ96865.1/ORL35050.1/ORL81390.1/ORL22899.1/ORL94330.1/ORM21896.1/ORL81915.1/ORL92979.1/ORM20…	112.464;41.2022;38.5058;41.2022;37.3502;36.965;36.965;36.965;36.965
BN1106_s1287B000154.mRNA-1	10	gi|1277518959|gb|PIS84075.1|hypothetical protein D915_08829 [Fasciola hepatica];gi|844864285|ref|XP_012798813.1|Lysosomal acid phosphatase [Schistosoma haematobium]/gi|685963982|gb|KGB39053.1|Lysosomal acid phosphatase [Schistosoma haematobium];gi|1084299709|ref|XP_018652947.1|acid phosphatase-related [Schistosoma mansoni]/gi|353232993|emb|CCD80348.1|acid phosphatase-related [Schistosoma mansoni]…	Fasciola hepatica;Schistosoma haematobium/Schistosoma haematobium;Schistosoma mansoni/Schistosoma mansoni;Schistosoma japonicum;Schistosoma japonicum;Clonorchis sinensis;Clonorchis sinensis;Opisthorchis viverrini/Opisthorchis viverrini;Opisthorchis viverrini/Opisthorchis viverrini;Opisthorchis viverrini/Opisthorchis viverrini	3.2E-158;1.0E-126;8.2E-126;2.6E-121;1.3E-120;4.3E-116;5.6E-108;7.3E-104;1.4E-103;1.1E-102	100.00%;63.39%;63.57%;64.25%;64.25%;67.04%;65.09%;64.36%;66.67%;63.80%	PIS84075.1;XP_012798813.1/KGB39053.1;CCD80348.1/XP_018652947.1;CAX72729.1;AAW25944.1;GAA51028.1;GAA55149.1;XP_009173139.1/KER23128.1;KER33542.1/XP_009162745.1;XP_009167506.1/KER28785.1	455.677;384.8;382.489;371.318;370.163;363.614;336.65;338.191;330.872;322.013	MS3_07465;T265_00653;Smp_123670;Smp_123670;Smp_123670;T265_00653;T265_08936;T265_00653;Smp_123670;T265_00653;T265_13517;T265_00653;Smp_123670;C1LDF1;T265_08936;T265_00653;MS3_07465;T265_08936;MS3_07465;T265_00653;T265_08936;MS3_07465;T265_00653;CLF_105456;T265_00653;MS3_07465;CLF_105456;Q5DE12;Q5DE12;CLF_107027;MS3_07465;MS3_07465;Smp_123670;CLF_105456;Smp_123670;Smp_123670;Q5DE12;T265_00653;T265…	6185;6198;6183;6183;6183;6198;6198;6198;6183;6198;6198;6198;6183;6182;6198;6198;6185;6198;6185;6198;6198;6185;6198;79923;6198;6185;79923;6182;6182;79923;6185;6185;6183;79923;6183;6183;6182;6198;6198;6183;6198;6183;6198;6198;6185;6185;6185;6185;6198;6185;6198;6182;6198;6198;6185;79923;6183;6198;6198;6183;6182;6183;6182;6183;6182;79923;6185;6198;6198;6198;6183;6198;6183;6198;6198;6182;6185;6198;6185	A0A095C9R5;A0A075A5G5;G4VLJ3;G4VLJ3;G4VLJ3;A0A075A5G5;A0A074Z7Q7;A0A075A5G5;G4VLJ3;A0A075A5G5;A0A074ZZR7;A0A075A5G5;G4VLJ3;C1LDF1;A0A074Z7Q7;A0A075A5G5;A0A095C9R5;A0A074Z7Q7;A0A095C9R5;A0A075A5G5;A0A074Z7Q7;A0A095C9R5;A0A075A5G5;G7YDJ4;A0A075A5G5;A0A095C9R5;G7YDJ4;Q5DE12;Q5DE12;G7YQB9;A0A095C9R5;A0A095C9R5;G4VLJ3;G7YDJ4;G4VLJ3;G4VLJ3;Q5DE12;A0A075A5G5;A0A074ZZR7;G4VLJ3;A0A075A5G5;G4VLJ3;A0A075A5G…	UniProtKB;UniProtKB;UniProtKB;UniProtKB;UniProtKB;UniProtKB;UniProtKB;UniProtKB;UniProtKB;UniProtKB;UniProtKB;UniProtKB;UniProtKB;UniProtKB;UniProtKB;UniProtKB;UniProtKB;UniProtKB;UniProtKB;UniProtKB;UniProtKB;UniProtKB;UniProtKB;UniProtKB;UniProtKB;UniProtKB;UniProtKB;UniProtKB;UniProtKB;UniProtKB;UniProtKB;UniProtKB;UniProtKB;UniProtKB;UniProtKB;UniProtKB;UniProtKB;UniProtKB;UniProtKB;UniProtKB…	GO:0016020-IEA;GO:0016021-IEA;GO:0016311-IEA;GO:0003993-IEA;GO:0016787-IEA	membrane-IEA;integral component of membrane-IEA;dephosphorylation-IEA;acid phosphatase activity-IEA;hydrolase activity-IEA	Cellular Component-IEA;Cellular Component-IEA;Biological Process-IEA;Molecular Function-IEA;Molecular Function-IEA
BN1106_s1295B000507.mRNA-1	10	gi|1277520616|gb|PIS85272.1|hypothetical protein D915_07527 [Fasciola hepatica];gi|1126182677|ref|XP_019623866.1|PREDICTED: uncharacterized protein LOC109469723 isoform X1 [Branchiostoma belcheri]/gi|1126182679|ref|XP_019623867.1|PREDICTED: uncharacterized protein LOC109469723 isoform X2 [Branchiostoma belcheri];gi|260836707|ref|XP_002613347.1|hypothetical protein BRAFLDRAFT_118730 [Branchiostoma…	Fasciola hepatica;Branchiostoma belcheri/Branchiostoma belcheri;Branchiostoma floridae/Branchiostoma floridae;Lingula anatina;Strongylocentrotus purpuratus;Mizuhopecten yessoensis/Mizuhopecten yessoensis;Strongylocentrotus purpuratus;Strongylocentrotus purpuratus;Fabibacter sp. 4D4/Fabibacter sp. 4D4;Acanthaster planci	2.9E-132;1.4E-39;1.4E-39;4.5E-38;1.7E-37;1.9E-37;3.1E-37;3.9E-37;4.8E-37;1.0E-36	100.00%;63.69%;62.94%;60.36%;62.94%;58.82%;62.94%;62.94%;60.24%;60.48%	PIS85272.1;XP_019623866.1/XP_019623867.1;XP_002613347.1/EEN69356.1;XP_013415002.1;XP_011668626.1;XP_021367638.1/OWF43525.1;XP_011668625.1;XP_794170.2;WP_069843233.1/OEK02780.1;XP_022095674.1	376.711;142.51;142.51;137.887;136.346;135.961;135.961;135.961;134.806;134.42	BRAFLDRAFT_118730;BRAFLDRAFT_118730	7739;7739	C3XRN8;C3XRN8	UniProtKB;UniProtKB	GO:0006520-IEA	cellular amino acid metabolic process-IEA	Biological Process-IEA
BN1106_s1300B000145.mRNA-1	10	gi|56758158|gb|AAW27219.1|SJCHGC06288 protein [Schistosoma japonicum];gi|257216474|emb|CAX82442.1|putative Ezrin [Schistosoma japonicum];gi|226477900|emb|CAX72657.1|putative Ezrin [Schistosoma japonicum];gi|1277518750|gb|PIS83927.1|FERM central domain protein [Fasciola hepatica];gi|1469904|gb|AAB49033.1|JF-2, partial [Schistosoma japonicum];gi|1084303470|ref|XP_018654750.1|putative merlin/moesin/…	Schistosoma japonicum;Schistosoma japonicum;Schistosoma japonicum;Fasciola hepatica;Schistosoma japonicum;Schistosoma mansoni/Schistosoma mansoni;Crassostrea virginica;Crassostrea gigas/Crassostrea gigas;Crassostrea virginica;Crassostrea gigas	2.1E-175;3.9E-175;1.6E-174;2.3E-174;2.0E-167;5.4E-167;1.1E-158;9.4E-158;2.3E-157;4.7E-157	71.35%;71.35%;71.17%;100.00%;71.79%;70.07%;64.10%;64.69%;63.86%;64.21%	AAW27219.1;CAX82442.1;CAX72657.1;PIS83927.1;AAB49033.1;XP_018654750.1/CCD82161.1;XP_022292008.1;XP_011453102.1/XP_011453094.1;XP_022292005.1;XP_011453137.1	515.768;514.998;513.457;500.745;494.197;493.812;473.781;471.47;470.7;469.544	C7TXW6;Smp_066760.1;Smp_066760.1;Smp_066760.2;Smp_066760.2;Smp_066760.2;Smp_066760.2;Q5DAD7;C1LD79;Q5DAD7;JF-2;Smp_066760.1;JF-2;C7TXW6;Smp_066760.2;Smp_066760.2;C1LD79;Smp_066760.1;Smp_066760.2;Smp_066760.2;Smp_066760.1;JF-2;Q5DAD7;JF-2;JF-2;Smp_066760.1;Smp_066760.1;C7TXW6;Smp_066760.1;Q5DAD7;C1LD79;C7TXW6;Smp_066760.2;C7TXW6;Smp_066760.2;C1LD79;C1LD79;Q5DAD7	6182;6183;6183;6183;6183;6183;6183;6182;6182;6182;6182;6183;6182;6182;6183;6183;6182;6183;6183;6183;6183;6182;6182;6182;6182;6183;6183;6182;6183;6182;6182;6182;6183;6182;6183;6182;6182;6182	C7TXW6;G4VND2;G4VND2;G4VND1;G4VND1;G4VND1;G4VND1;Q5DAD7;C1LD79;Q5DAD7;Q26520;G4VND2;Q26520;C7TXW6;G4VND1;G4VND1;C1LD79;G4VND2;G4VND1;G4VND1;G4VND2;Q26520;Q5DAD7;Q26520;Q26520;G4VND2;G4VND2;C7TXW6;G4VND2;Q5DAD7;C1LD79;C7TXW6;G4VND1;C7TXW6;G4VND1;C1LD79;C1LD79;Q5DAD7	UniProtKB;UniProtKB;UniProtKB;UniProtKB;UniProtKB;UniProtKB;UniProtKB;UniProtKB;UniProtKB;UniProtKB;UniProtKB;UniProtKB;UniProtKB;UniProtKB;UniProtKB;UniProtKB;UniProtKB;UniProtKB;UniProtKB;UniProtKB;UniProtKB;UniProtKB;UniProtKB;UniProtKB;UniProtKB;UniProtKB;UniProtKB;UniProtKB;UniProtKB;UniProtKB;UniProtKB;UniProtKB;UniProtKB;UniProtKB;UniProtKB;UniProtKB;UniProtKB;UniProtKB	GO:0005856-IEA;GO:0005737-IEA;GO:0003779-IEA;GO:0019898-IEA;GO:0008092-IEA	cytoskeleton-IEA;cytoplasm-IEA;actin binding-IEA;extrinsic component of membrane-IEA;cytoskeletal protein binding-IEA	Cellular Component-IEA;Cellular Component-IEA;Molecular Function-IEA;Cellular Component-IEA;Molecular Function-IEA	GO:0008092;GO:0044424	cytoskeletal protein binding;intracellular part	Molecular Function;Cellular Component
BN1106_s13034B000002.mRNA-1	10	gi|684402931|ref|XP_009173634.1|hypothetical protein T265_09337 [Opisthorchis viverrini]/gi|663046479|gb|KER22637.1|hypothetical protein T265_09337 [Opisthorchis viverrini]/gi|1149655664|gb|OON18243.1|peptidase family M49, partial [Opisthorchis viverrini];gi|358339394|dbj|GAA47464.1|dipeptidyl-peptidase III [Clonorchis sinensis];gi|1084296819|ref|XP_018651507.1|dipeptidyl-peptidase III (M49 famil…	Opisthorchis viverrini/Opisthorchis viverrini/Opisthorchis viverrini;Clonorchis sinensis;Schistosoma mansoni/Schistosoma mansoni;Schistosoma japonicum/Schistosoma japonicum;Schistosoma haematobium/Schistosoma haematobium;Hymenolepis microstoma/Hymenolepis microstoma;Echinococcus granulosus/Echinococcus granulosus;Echinococcus multilocularis;Acanthochromis polyacanthus;Acanthochromis polyacanthus	0.0E0;0.0E0;0.0E0;0.0E0;0.0E0;0.0E0;0.0E0;0.0E0;0.0E0;0.0E0	81.20%;80.68%;78.94%;78.77%;78.77%;72.43%;71.55%;70.74%;64.57%;64.57%	XP_009173634.1/KER22637.1/OON18243.1;GAA47464.1;XP_018651507.1/CCD78899.1;CAX74049.1/CAX74048.1;XP_012800231.1/KGB40473.1;CUU98717.1/CUU98718.1;EUB62208.1/CDS17523.1;CDS42565.1;XP_022061938.1;XP_022061937.1	835.099;828.165;763.066;751.895;751.51;649.818;646.351;636.336;545.043;543.888	dpp3;A0A0S4T5X8;MS3_08945;MS3_08945;Smp_019010;Smp_019010;EmuJ_001028100;MS3_08945;T265_09337;MS3_08945;A0A0S4T5X8;T265_09337;T265_09337;dpp3;EGR_02960;Smp_019010;dpp3;T265_09337;T265_09337;A0A0S4T5X8;T265_09337;MS3_08945;Smp_019010;MS3_08945;Smp_019010;Smp_019010;Smp_019010;dpp3;Smp_019010;EGR_02960;EGR_02960;EGR_02960;T265_09337;Smp_019010;Smp_019010;T265_09337;MS3_08945;Smp_019010;Smp_019010;E…	6182;85433;6185;6185;6183;6183;6211;6185;6198;6185;85433;6198;6198;6182;6210;6183;6182;6198;6198;85433;6198;6185;6183;6185;6183;6183;6183;6182;6183;6210;6210;6210;6198;6183;6183;6198;6185;6183;6183;6210;6182;6198;6185;6210;85433;85433;6210;6182;6198;79923;6183;6182;6185;6185;6210;85433;6183;6183;6198;6211;6183;6185;6185;6182;6185;6185;6198;6183;6211;6211;6182;6185;6182;85433;6183;6198;6198;6183;6…	C1LH70;A0A0S4T5X8;A0A095CCX8;A0A095CCX8;G4VG40;G4VG40;A0A068YK72;A0A095CCX8;A0A074ZAP3;A0A095CCX8;A0A0S4T5X8;A0A074ZAP3;A0A074ZAP3;C1LH70;U6J0K1;G4VG40;C1LH70;A0A074ZAP3;A0A074ZAP3;A0A0S4T5X8;A0A074ZAP3;A0A095CCX8;G4VG40;A0A095CCX8;G4VG40;G4VG40;G4VG40;C1LH70;G4VG40;U6J0K1;U6J0K1;U6J0K1;A0A074ZAP3;G4VG40;G4VG40;A0A074ZAP3;A0A095CCX8;G4VG40;G4VG40;U6J0K1;C1LH70;A0A074ZAP3;A0A095CCX8;U6J0K1;A0A0S4T…	UniProtKB;UniProtKB;UniProtKB;UniProtKB;UniProtKB;UniProtKB;UniProtKB;UniProtKB;UniProtKB;UniProtKB;UniProtKB;UniProtKB;UniProtKB;UniProtKB;UniProtKB;UniProtKB;UniProtKB;UniProtKB;UniProtKB;UniProtKB;UniProtKB;UniProtKB;UniProtKB;UniProtKB;UniProtKB;UniProtKB;UniProtKB;UniProtKB;UniProtKB;UniProtKB;UniProtKB;UniProtKB;UniProtKB;UniProtKB;UniProtKB;UniProtKB;UniProtKB;UniProtKB;UniProtKB;UniProtKB…	GO:0008152-IEA;GO:0005737-IEA;GO:0046872-IEA;GO:0006508-IEA;GO:0008239-IEA;GO:0016787-IEA	metabolic process-IEA;cytoplasm-IEA;metal ion binding-IEA;proteolysis-IEA;dipeptidyl-peptidase activity-IEA;hydrolase activity-IEA	Biological Process-IEA;Cellular Component-IEA;Molecular Function-IEA;Biological Process-IEA;Molecular Function-IEA;Molecular Function-IEA	GO:0005737;GO:0006508;GO:0008239;GO:0046872	cytoplasm;proteolysis;dipeptidyl-peptidase activity;metal ion binding	Cellular Component;Biological Process;Molecular Function;Molecular Function
BN1106_s1307B000310.mRNA-1	10	gi|684396252|ref|XP_009171463.1|hypothetical protein T265_14336, partial [Opisthorchis viverrini]/gi|663048722|gb|KER24789.1|hypothetical protein T265_14336, partial [Opisthorchis viverrini];gi|844862596|ref|XP_012798374.1|Transient receptor potential cation channel subfamily M member 2 [Schistosoma haematobium]/gi|685963444|gb|KGB38614.1|Transient receptor potential cation channel subfamily M me…	Opisthorchis viverrini/Opisthorchis viverrini;Schistosoma haematobium/Schistosoma haematobium;Clonorchis sinensis;Macrostomum lignano;Macrostomum lignano;Macrostomum lignano;Macrostomum lignano;Macrostomum lignano;Fasciola hepatica;Dugesia japonica	0.0E0;0.0E0;0.0E0;3.7E-171;1.3E-137;6.9E-137;2.6E-135;4.4E-131;1.5E-128;2.3E-105	70.97%;58.92%;62.40%;47.94%;44.57%;44.52%;44.74%;47.28%;99.51%;48.73%	XP_009171463.1/KER24789.1;KGB38614.1/XP_012798374.1;GAA50779.1;PAA68780.1;PAA76106.1;PAA49471.1;PAA85706.1;PAA69120.1;PIS90566.1;BAP91036.1	1439.86;1147.11;626.32;575.474;479.559;477.248;472.626;451.44;409.068;371.318	MS3_07009;T265_14336;MS3_07009;CLF_105033;CLF_105033;MS3_07009;T265_14336;MS3_07009;MS3_07009;MS3_07009;A0A0A8IBU0;MS3_07009;MS3_07009;MS3_07009;A0A0A8IBU0;A0A0A8IBU0;T265_14336;MS3_07009;MS3_07009;A0A0A8IBU0;T265_14336;T265_14336;T265_14336;T265_14336;T265_14336;T265_14336;MS3_07009;T265_14336;T265_14336;MS3_07009;T265_14336;MS3_07009;T265_14336;T265_14336;T265_14336;MS3_07009;T265_14336;MS3_070…	6185;6198;6185;79923;79923;6185;6198;6185;6185;6185;6161;6185;6185;6185;6161;6161;6198;6185;6185;6161;6198;6198;6198;6198;6198;6198;6185;6198;6198;6185;6198;6185;6198;6198;6198;6185;6198;6185;6185;6185;6161;6198;6185;79923;6198;6198;6198;6185;6198;6198;6185;6185;6185;6161;6185;79923;6198;6161;6198;79923;6185;79923;6161;79923;6198;6185;6198;6185;6185;6198;6198	A0A094ZZJ6;A0A075AB20;A0A094ZZJ6;G7YCU5;G7YCU5;A0A094ZZJ6;A0A075AB20;A0A094ZZJ6;A0A094ZZJ6;A0A094ZZJ6;A0A0A8IBU0;A0A094ZZJ6;A0A094ZZJ6;A0A094ZZJ6;A0A0A8IBU0;A0A0A8IBU0;A0A075AB20;A0A094ZZJ6;A0A094ZZJ6;A0A0A8IBU0;A0A075AB20;A0A075AB20;A0A075AB20;A0A075AB20;A0A075AB20;A0A075AB20;A0A094ZZJ6;A0A075AB20;A0A075AB20;A0A094ZZJ6;A0A075AB20;A0A094ZZJ6;A0A075AB20;A0A075AB20;A0A075AB20;A0A094ZZJ6;A0A075AB20;…	UniProtKB;UniProtKB;UniProtKB;UniProtKB;UniProtKB;UniProtKB;UniProtKB;UniProtKB;UniProtKB;UniProtKB;UniProtKB;UniProtKB;UniProtKB;UniProtKB;UniProtKB;UniProtKB;UniProtKB;UniProtKB;UniProtKB;UniProtKB;UniProtKB;UniProtKB;UniProtKB;UniProtKB;UniProtKB;UniProtKB;UniProtKB;UniProtKB;UniProtKB;UniProtKB;UniProtKB;UniProtKB;UniProtKB;UniProtKB;UniProtKB;UniProtKB;UniProtKB;UniProtKB;UniProtKB;UniProtKB…	GO:0055085-IEA;GO:0016020-IEA;GO:0034220-IEA;GO:0016021-IEA;GO:0006810-IEA;GO:0006811-IEA;GO:0005216-IEA;GO:0016787-IEA	transmembrane transport-IEA;membrane-IEA;ion transmembrane transport-IEA;integral component of membrane-IEA;transport-IEA;ion transport-IEA;ion channel activity-IEA;hydrolase activity-IEA	Biological Process-IEA;Cellular Component-IEA;Biological Process-IEA;Cellular Component-IEA;Biological Process-IEA;Biological Process-IEA;Molecular Function-IEA;Molecular Function-IEA	GO:0006810	transport	Biological Process
BN1106_s1317B000170.mRNA-1	10	gi|844871462|ref|XP_012800519.1|Protein l(2)37Cc [Schistosoma haematobium]/gi|685966468|gb|KGB40759.1|Protein l(2)37Cc [Schistosoma haematobium];gi|63099685|gb|AAY32923.1|prohibitin [Clonorchis sinensis];gi|1084306592|ref|XP_018645062.1|prohibitin, putative [Schistosoma mansoni]/gi|350646675|emb|CCD58702.1|prohibitin, putative [Schistosoma mansoni];gi|56755505|gb|AAW25931.1|SJCHGC06488 protein [S…	Schistosoma haematobium/Schistosoma haematobium;Clonorchis sinensis;Schistosoma mansoni/Schistosoma mansoni;Schistosoma japonicum/Schistosoma japonicum;Schistosoma japonicum;Echinococcus granulosus/Echinococcus granulosus;Echinococcus multilocularis;Ictalurus punctatus/Ictalurus punctatus;Hymenolepis microstoma;Halyomorpha halys	2.8E-81;3.3E-81;3.9E-81;4.4E-81;4.2E-80;7.3E-73;9.5E-73;1.6E-72;1.6E-70;5.9E-63	79.23%;78.95%;79.23%;79.43%;78.95%;76.33%;76.33%;76.33%;75.60%;75.38%	KGB40759.1/XP_012800519.1;AAY32923.1;CCD58702.1/XP_018645062.1;CAX74258.1/AAW25931.1;CAX69955.1;EUB58770.1/CDS24270.1;CDS39840.1;NP_001187574.1/ADO28838.1;CUU97904.1;XP_014280632.1	253.062;255.758;253.062;255.373;252.677;234.187;234.187;233.417;228.409;208.764	Smp_075940;L2CC;EGR_06319;Q5DE25;l2cc;Smp_075940;A0A0S4T5Y8;EmuJ_000738700;L2CC;EGR_06319;l2cc;Q5DE25;L2CC;A1L048;Smp_075940;MS3_09240;MS3_09240;MS3_09240;C1L5H7;L2CC;l2cc;MS3_09240;l2cc;A0A0S4T5Y8	6183;7998;6210;6182;7998;6183;85433;6211;7998;6210;7998;6182;7998;79923;6183;6185;6185;6185;6182;7998;7998;6185;7998;85433	G4LUW0;E3TEV2;U6JJM2;Q5DE25;E3TEV2;G4LUW0;A0A0S4T5Y8;A0A068Y4X6;E3TEV2;U6JJM2;E3TEV2;Q5DE25;E3TEV2;A1L048;G4LUW0;A0A095A5A5;A0A095A5A5;A0A095A5A5;C1L5H7;E3TEV2;E3TEV2;A0A095A5A5;E3TEV2;A0A0S4T5Y8	UniProtKB;UniProtKB;UniProtKB;UniProtKB;UniProtKB;UniProtKB;UniProtKB;UniProtKB;UniProtKB;UniProtKB;UniProtKB;UniProtKB;UniProtKB;UniProtKB;UniProtKB;UniProtKB;UniProtKB;UniProtKB;UniProtKB;UniProtKB;UniProtKB;UniProtKB;UniProtKB;UniProtKB	GO:0016020-IEA;GO:0016021-IEA	membrane-IEA;integral component of membrane-IEA	Cellular Component-IEA;Cellular Component-IEA	GO:0016020	membrane	Cellular Component
BN1106_s1320B000236.mRNA-1	10	gi|926460136|gb|ALD16260.1|heat shock protein 90 [Macrostomum lignano]/gi|1236524461|gb|PAA49776.1|hypothetical protein BOX15_Mlig023254g3 [Macrostomum lignano]/gi|1236544596|gb|PAA67592.1|hypothetical protein BOX15_Mlig023254g1 [Macrostomum lignano];gi|919054203|ref|XP_013409049.1|PREDICTED: heat shock protein 83-like [Lingula anatina];gi|223585702|gb|ACM91724.1|90 kDa heat shock protein [Dugesi…	Macrostomum lignano/Macrostomum lignano/Macrostomum lignano;Lingula anatina;Dugesia japonica;Macrostomum lignano;Crassostrea virginica;Corbicula fluminea;Opisthorchis viverrini/Opisthorchis viverrini/Opisthorchis viverrini;Clonorchis sinensis;Echinococcus granulosus;Echinococcus granulosus	0.0E0;0.0E0;0.0E0;0.0E0;0.0E0;0.0E0;9.5E-168;1.1E-167;1.0E-160;9.0E-160	90.35%;89.21%;91.59%;90.35%;89.89%;88.14%;95.44%;95.44%;93.58%;93.58%	PAA67592.1/PAA49776.1/ALD16260.1;XP_013409049.1;ACM91724.1;PAA47193.1;XP_022332033.1;AMM04544.1;XP_009172981.1/KER23276.1/OON14937.1;GAA47176.1;CDI70178.1;EUB54574.1	820.461;818.535;815.839;799.66;770.77;769.229;503.827;503.442;483.411;484.182	T265_08810;hsp90;C0KTP7;A0A140G0W1;T265_08810;hsp90;A0A140G0W1;T265_08810;hsp90;CLF_100048;CLF_100048;T265_08810;T265_08810;C0KTP7;C0KTP7;CLF_100048;T265_08810;T265_08810;A0A140G0W1;CLF_100048;C0KTP7;T265_08810;T265_08810;T265_08810;EGR_10560;T265_08810;A0A140G0W1;T265_08810;T265_08810;EGR_10560;T265_08810;EGR_10560;T265_08810;hsp90;EGR_10560;T265_08810	6198;282301;6161;45949;6198;282301;45949;6198;282301;79923;79923;6198;6198;6161;6161;79923;6198;6198;45949;79923;6161;6198;6198;6198;6210;6198;45949;6198;6198;6210;6198;6210;6198;282301;6210;6198	A0A074Z7V0;A0A0M4HFL9;C0KTP7;A0A140G0W1;A0A074Z7V0;A0A0M4HFL9;A0A140G0W1;A0A074Z7V0;A0A0M4HFL9;G7Y2I9;G7Y2I9;A0A074Z7V0;A0A074Z7V0;C0KTP7;C0KTP7;G7Y2I9;A0A074Z7V0;A0A074Z7V0;A0A140G0W1;G7Y2I9;C0KTP7;A0A074Z7V0;A0A074Z7V0;A0A074Z7V0;W6UM50;A0A074Z7V0;A0A140G0W1;A0A074Z7V0;A0A074Z7V0;W6UM50;A0A074Z7V0;W6UM50;A0A074Z7V0;A0A0M4HFL9;W6UM50;A0A074Z7V0	UniProtKB;UniProtKB;UniProtKB;UniProtKB;UniProtKB;UniProtKB;UniProtKB;UniProtKB;UniProtKB;UniProtKB;UniProtKB;UniProtKB;UniProtKB;UniProtKB;UniProtKB;UniProtKB;UniProtKB;UniProtKB;UniProtKB;UniProtKB;UniProtKB;UniProtKB;UniProtKB;UniProtKB;UniProtKB;UniProtKB;UniProtKB;UniProtKB;UniProtKB;UniProtKB;UniProtKB;UniProtKB;UniProtKB;UniProtKB;UniProtKB;UniProtKB	GO:0006950-IEA;GO:0051082-IEA;GO:0005524-IEA;GO:0006457-IEA	response to stress-IEA;unfolded protein binding-IEA;ATP binding-IEA;protein folding-IEA	Biological Process-IEA;Molecular Function-IEA;Molecular Function-IEA;Biological Process-IEA	GO:0005524;GO:0006457;GO:0006950;GO:0051082	ATP binding;protein folding;response to stress;unfolded protein binding	Molecular Function;Biological Process;Biological Process;Molecular Function
BN1106_s13444B000002.mRNA-1	10	gi|1277514095|gb|PIS80913.1|papain family cysteine protease [Fasciola hepatica];gi|973967879|gb|ALX81544.1|cathepsin B5 [Fasciola gigantica];gi|1277495833|gb|PIS77704.1|hypothetical protein D915_16032, partial [Fasciola hepatica];gi|1277498641|gb|PIS77885.1|papain family cysteine protease [Fasciola hepatica];gi|692348878|gb|AIS22047.1|cathepsin B4 [Fasciola gigantica];gi|27526823|emb|CAD32937.1|p…	Fasciola hepatica;Fasciola gigantica;Fasciola hepatica;Fasciola hepatica;Fasciola gigantica;Fasciola hepatica;Fasciola hepatica;Fasciola hepatica;Fasciola gigantica;Fasciola hepatica	3.8E-61;1.0E-55;9.9E-44;1.9E-43;1.9E-43;1.7E-42;2.2E-42;3.0E-42;1.8E-41;2.5E-41	100.00%;94.62%;82.80%;81.72%;82.29%;80.65%;81.25%;81.25%;81.25%;82.80%	PIS80913.1;ALX81544.1;PIS77704.1;PIS77885.1;AIS22047.1;CAD32937.1;PIS78104.1;AAD11445.1;AAO73003.1;PIS78078.1	198.364;184.496;146.747;149.443;152.91;150.599;146.747;147.517;147.902;144.05	cat-B2;CB5;CB2;cat-B2;CB2;CB5;cat-B2;CB2;O96866;O96866;cat-B2;cat-B2;CB4;O96866;CB2;CB5;CB4;O96866;CB4;CB2;CB5;CB4;CB4;cat-B2;CB5;CB5;CB4;CB2	46835;46835;6192;46835;6192;46835;46835;6192;6192;6192;46835;46835;46835;6192;6192;46835;46835;6192;46835;6192;46835;46835;46835;46835;46835;46835;46835;6192	Q86MW7;A0A0U4HGR1;Q8I7B2;Q86MW7;Q8I7B2;A0A0U4HGR1;Q86MW7;Q8I7B2;O96866;O96866;Q86MW7;Q86MW7;A0A096ZM60;O96866;Q8I7B2;A0A0U4HGR1;A0A096ZM60;O96866;A0A096ZM60;Q8I7B2;A0A0U4HGR1;A0A096ZM60;A0A096ZM60;Q86MW7;A0A0U4HGR1;A0A0U4HGR1;A0A096ZM60;Q8I7B2	UniProtKB;UniProtKB;UniProtKB;UniProtKB;UniProtKB;UniProtKB;UniProtKB;UniProtKB;UniProtKB;UniProtKB;UniProtKB;UniProtKB;UniProtKB;UniProtKB;UniProtKB;UniProtKB;UniProtKB;UniProtKB;UniProtKB;UniProtKB;UniProtKB;UniProtKB;UniProtKB;UniProtKB;UniProtKB;UniProtKB;UniProtKB;UniProtKB	GO:0008233-IEA;GO:0050790-IEA;GO:0006508-IEA;GO:0004197-IEA;GO:0008234-IEA;GO:0016787-IEA	peptidase activity-IEA;regulation of catalytic activity-IEA;proteolysis-IEA;cysteine-type endopeptidase activity-IEA;cysteine-type peptidase activity-IEA;hydrolase activity-IEA	Molecular Function-IEA;Biological Process-IEA;Biological Process-IEA;Molecular Function-IEA;Molecular Function-IEA;Molecular Function-IEA	GO:0004197;GO:0006508;GO:0050790	cysteine-type endopeptidase activity;proteolysis;regulation of catalytic activity	Molecular Function;Biological Process;Biological Process
BN1106_s1383B000093.mRNA-1	10	gi|1277521729|gb|PIS86117.1|oxidoreductase, short chain dehydrogenase/reductase family protein [Fasciola hepatica];gi|1277521730|gb|PIS86118.1|oxidoreductase, short chain dehydrogenase/reductase family protein [Fasciola hepatica];gi|1277521732|gb|PIS86120.1|oxidoreductase, short chain dehydrogenase/reductase family protein, partial [Fasciola hepatica];gi|1277506639|gb|PIS78406.1|oxidoreductase, s…	Fasciola hepatica;Fasciola hepatica;Fasciola hepatica;Fasciola hepatica;Schistosoma japonicum/Schistosoma japonicum/Schistosoma japonicum/Schistosoma japonicum;Schistosoma japonicum;Schistosoma japonicum;Schistosoma japonicum;Schistosoma mansoni/Schistosoma mansoni;Schistosoma haematobium/Schistosoma haematobium	0.0E0;0.0E0;1.9E-166;6.4E-153;1.3E-127;1.7E-127;1.9E-126;3.2E-126;1.1E-122;1.2E-121	100.00%;88.47%;79.30%;89.68%;73.04%;72.73%;72.73%;72.41%;72.10%;70.85%	PIS86117.1;PIS86118.1;PIS86120.1;PIS78406.1;CAX76269.1/CAX76265.1/CAX76262.1/CAX76263.1;CAX76267.1;CAX76268.1;CAX76266.1;XP_018655465.1/CCD82886.1;KGB41979.1/XP_012801790.1	667.152;527.709;476.478;438.343;376.326;376.326;373.629;372.859;363.999;361.303
BN1106_s1383B000094.mRNA-1	10	gi|1277521730|gb|PIS86118.1|oxidoreductase, short chain dehydrogenase/reductase family protein [Fasciola hepatica];gi|1277521729|gb|PIS86117.1|oxidoreductase, short chain dehydrogenase/reductase family protein [Fasciola hepatica];gi|1277506639|gb|PIS78406.1|oxidoreductase, short chain dehydrogenase/reductase family protein [Fasciola hepatica];gi|1277521732|gb|PIS86120.1|oxidoreductase, short chai…	Fasciola hepatica;Fasciola hepatica;Fasciola hepatica;Fasciola hepatica;Fasciola hepatica;Clonorchis sinensis;Fasciola hepatica;Opisthorchis viverrini/Opisthorchis viverrini/Opisthorchis viverrini;Schistosoma mansoni/Schistosoma mansoni;Schistosoma mansoni/Schistosoma mansoni	2.8E-146;5.6E-132;9.5E-127;2.6E-111;9.2E-93;2.9E-80;3.1E-80;1.1E-77;2.0E-77;1.8E-76	99.56%;92.51%;92.95%;80.54%;78.95%;75.54%;82.98%;74.68%;74.67%;76.21%	PIS86118.1;PIS86117.1;PIS78406.1;PIS86120.1;PIS86116.1;GAA39140.2;PIS79136.1;OON18575.1/KER19866.1/XP_009176391.1;XP_018655465.1/CCD82886.1;CCD82884.1/XP_018655463.1	422.165;385.956;370.548;335.109;283.878;254.988;251.136;248.44;247.284;244.973	Smp_139700;Smp_139700;Smp_139700;Smp_139700;Smp_139700;Smp_139700;Smp_139700;Smp_139700;Smp_139700;Smp_139700;Smp_139700;Smp_139700	6183;6183;6183;6183;6183;6183;6183;6183;6183;6183;6183;6183	G4VSH3;G4VSH3;G4VSH3;G4VSH3;G4VSH3;G4VSH3;G4VSH3;G4VSH3;G4VSH3;G4VSH3;G4VSH3;G4VSH3	UniProtKB;UniProtKB;UniProtKB;UniProtKB;UniProtKB;UniProtKB;UniProtKB;UniProtKB;UniProtKB;UniProtKB;UniProtKB;UniProtKB	GO:0016491-IEA;GO:0001758-IEA;GO:0055114-IEA	oxidoreductase activity-IEA;retinal dehydrogenase activity-IEA;oxidation-reduction process-IEA	Molecular Function-IEA;Molecular Function-IEA;Biological Process-IEA	GO:0016491	oxidoreductase activity	Molecular Function
BN1106_s1396B000332.mRNA-1	10	gi|1277509414|gb|PIS78894.1|methyltransferase domain protein [Fasciola hepatica];gi|684381967|ref|XP_009167098.1|hypothetical protein T265_04164 [Opisthorchis viverrini]/gi|663053202|gb|KER29156.1|hypothetical protein T265_04164 [Opisthorchis viverrini]/gi|1149659268|gb|OON19751.1|methyltransferase domain protein [Opisthorchis viverrini];gi|844863717|ref|XP_012798645.1|hypothetical protein MS3_07…	Fasciola hepatica;Opisthorchis viverrini/Opisthorchis viverrini/Opisthorchis viverrini;Schistosoma haematobium/Schistosoma haematobium;Echinococcus granulosus;Echinococcus granulosus;Echinococcus multilocularis;Schistosoma haematobium/Schistosoma haematobium;Mizuhopecten yessoensis/Mizuhopecten yessoensis/Mizuhopecten yessoensis/Mizuhopecten yessoensis/Mizuhopecten yessoensis/Mizuhopecten yessoen…	2.4E-137;1.0E-83;5.1E-61;2.6E-52;1.1E-51;1.5E-50;2.9E-48;4.8E-40;2.7E-36;1.4E-35	94.29%;66.28%;60.47%;53.82%;52.92%;53.45%;59.90%;52.46%;52.97%;55.30%	PIS78894.1;XP_009167098.1/OON19751.1/KER29156.1;XP_012798645.1/KGB38885.1;CDS24417.1;EUB58052.1;CDS43783.1;XP_012798646.1/KGB38886.1;XP_021363526.1/XP_021363527.1/XP_021363528.1/XP_021363529.1/OWF45571.1/XP_021363530.1/XP_021363531.1/XP_021363532.1;XP_005808724.1;XP_015255504.1	403.29;268.47;210.305;186.808;186.422;182.185;174.096;152.91;142.895;140.969	T265_04164;MS3_07288;MS3_07292;MS3_07292;EmuJ_001158600;EmuJ_001158600;T265_04164;T265_04164;EGR_07072;MS3_07292;MS3_07288;T265_04164;MS3_07288;MS3_07292;MS3_07292;MS3_07288;T265_04164;EmuJ_001158600;T265_04164;MS3_07292;MS3_07288;MS3_07292;T265_04164;EGR_07072;M4A1B1;EgrG_001158600;MS3_07292;MS3_07288;T265_04164;MS3_07288;MS3_07292;T265_04164;MS3_07292;MS3_07288;M4A1B1;T265_04164;MS3_07288;T265_…	6198;6185;6185;6185;6211;6211;6198;6198;6210;6185;6185;6198;6185;6185;6185;6185;6198;6211;6198;6185;6185;6185;6198;6210;8083;6210;6185;6185;6198;6185;6185;6198;6185;6185;8083;6198;6185;6198;6185;6210;6210;6210;8083;6198;6211;6210;6185;6210;6185;6185;6185	A0A074ZQ13;A0A095AW88;A0A094ZVI1;A0A094ZVI1;A0A068YG52;A0A068YG52;A0A074ZQ13;A0A074ZQ13;W6UIU2;A0A094ZVI1;A0A095AW88;A0A074ZQ13;A0A095AW88;A0A094ZVI1;A0A094ZVI1;A0A095AW88;A0A074ZQ13;A0A068YG52;A0A074ZQ13;A0A094ZVI1;A0A095AW88;A0A094ZVI1;A0A074ZQ13;W6UIU2;M4A1B1;A0A068X0Z3;A0A094ZVI1;A0A095AW88;A0A074ZQ13;A0A095AW88;A0A094ZVI1;A0A074ZQ13;A0A094ZVI1;A0A095AW88;M4A1B1;A0A074ZQ13;A0A095AW88;A0A074ZQ…	UniProtKB;UniProtKB;UniProtKB;UniProtKB;UniProtKB;UniProtKB;UniProtKB;UniProtKB;UniProtKB;UniProtKB;UniProtKB;UniProtKB;UniProtKB;UniProtKB;UniProtKB;UniProtKB;UniProtKB;UniProtKB;UniProtKB;UniProtKB;UniProtKB;UniProtKB;UniProtKB;UniProtKB;UniProtKB;UniProtKB;UniProtKB;UniProtKB;UniProtKB;UniProtKB;UniProtKB;UniProtKB;UniProtKB;UniProtKB;UniProtKB;UniProtKB;UniProtKB;UniProtKB;UniProtKB;UniProtKB…	GO:0008152-IEA;GO:0008168-IEA;GO:0016740-IEA;GO:0032259-IEA	metabolic process-IEA;methyltransferase activity-IEA;transferase activity-IEA;methylation-IEA	Biological Process-IEA;Molecular Function-IEA;Molecular Function-IEA;Biological Process-IEA
BN1106_s1399B000513.mRNA-1	10	gi|1277498159|gb|PIS77835.1|ATP synthase, subunit E [Fasciola hepatica];gi|358338239|dbj|GAA56575.1|V-type H+-transporting ATPase subunit E [Clonorchis sinensis];gi|1084312238|ref|XP_018646974.1|vacuolar ATP synthase subunit e, putative [Schistosoma mansoni]/gi|350644661|emb|CCD60625.1|vacuolar ATP synthase subunit e, putative [Schistosoma mansoni];gi|29841164|gb|AAP06177.1|SJCHGC05359 protein [S…	Fasciola hepatica;Clonorchis sinensis;Schistosoma mansoni/Schistosoma mansoni;Schistosoma japonicum/Schistosoma japonicum/Schistosoma japonicum;Schistosoma mansoni;Echinococcus multilocularis;Lingula anatina;Hymenolepis microstoma;Aquila chrysaetos canadensis;Haliaeetus leucocephalus	2.3E-160;3.2E-124;4.6E-119;8.4E-117;8.7E-100;2.5E-89;1.7E-88;4.2E-88;2.0E-87;3.3E-87	100.00%;90.22%;88.00%;87.56%;87.31%;79.91%;78.76%;78.67%;76.11%;76.11%	PIS77835.1;GAA56575.1;CCD60625.1/XP_018646974.1;CAX74213.1/AAP06177.1/CAX74214.1;ABG21816.1;CDS43426.1;XP_013416707.1;CDS30521.1;XP_011574937.1;XP_010564462.1	451.44;360.147;347.051;341.273;297.36;271.552;269.626;268.47;266.929;266.544	Q15ET5;atp6v1e1;atp6v1e1;atp6v1e1;atp6v1e1;atp6v1e1;atp6v1e1;HmN_000290300;atp6v1e1;atp6v1e1;atp6v1e1;Q15ET5;HmN_000290300;Smp_085520;atp6v1e1;Q15ET5;EmuJ_001118800;EmuJ_001118800;atp6v1e1;CLF_111125;HmN_000290300;CLF_111125;Smp_085520;Smp_085520;Smp_085520;Smp_085520;Smp_085520;CLF_111125;Smp_085520;Smp_085520;EmuJ_001118800;atp6v1e1;Smp_085520	6183;6182;6182;6182;6182;6182;6182;85433;6182;6182;6182;6183;85433;6183;6182;6183;6211;6211;6182;79923;85433;79923;6183;6183;6183;6183;6183;79923;6183;6183;6211;6182;6183	Q15ET5;Q86ER0;Q86ER0;Q86ER0;Q86ER0;Q86ER0;Q86ER0;A0A068XKV2;Q86ER0;Q86ER0;Q86ER0;Q15ET5;A0A068XKV2;G4M0F7;Q86ER0;Q15ET5;A0A068YF61;A0A068YF61;Q86ER0;G7YUE5;A0A068XKV2;G7YUE5;G4M0F7;G4M0F7;G4M0F7;G4M0F7;G4M0F7;G7YUE5;G4M0F7;G4M0F7;A0A068YF61;Q86ER0;G4M0F7	UniProtKB;UniProtKB;UniProtKB;UniProtKB;UniProtKB;UniProtKB;UniProtKB;UniProtKB;UniProtKB;UniProtKB;UniProtKB;UniProtKB;UniProtKB;UniProtKB;UniProtKB;UniProtKB;UniProtKB;UniProtKB;UniProtKB;UniProtKB;UniProtKB;UniProtKB;UniProtKB;UniProtKB;UniProtKB;UniProtKB;UniProtKB;UniProtKB;UniProtKB;UniProtKB;UniProtKB;UniProtKB;UniProtKB	GO:0033178-IEA;GO:0046961-IEA;GO:0015991-IEA;GO:0016787-IEA	proton-transporting two-sector ATPase complex, catalytic domain-IEA;proton-transporting ATPase activity, rotational mechanism-IEA;ATP hydrolysis coupled proton transport-IEA;hydrolase activity-IEA	Cellular Component-IEA;Molecular Function-IEA;Biological Process-IEA;Molecular Function-IEA	GO:0015991;GO:0033178;GO:0046961	ATP hydrolysis coupled proton transport;proton-transporting two-sector ATPase complex, catalytic domain;proton-transporting ATPase activity, rotational mechanism	Biological Process;Cellular Component;Molecular Function
BN1106_s1403B000129.mRNA-1	10	gi|1277523174|gb|PIS87244.1|hypothetical protein D915_05432 [Fasciola hepatica];gi|358336057|dbj|GAA54621.1|plastin-2 [Clonorchis sinensis];gi|684374680|ref|XP_009164821.1|hypothetical protein T265_02343 [Opisthorchis viverrini]/gi|663055518|gb|KER31434.1|hypothetical protein T265_02343 [Opisthorchis viverrini]/gi|1149664183|gb|OON21679.1|hypothetical protein X801_02421 [Opisthorchis viverrini];g…	Fasciola hepatica;Clonorchis sinensis;Opisthorchis viverrini/Opisthorchis viverrini/Opisthorchis viverrini;Schistosoma japonicum;Schistosoma haematobium/Schistosoma haematobium;Schistosoma mansoni;Schistosoma mansoni/Schistosoma mansoni;Echinococcus multilocularis;Echinococcus granulosus/Echinococcus granulosus;Hymenolepis microstoma	0.0E0;0.0E0;0.0E0;0.0E0;0.0E0;0.0E0;0.0E0;3.2E-180;2.9E-178;1.5E-176	94.71%;82.98%;82.65%;78.58%;77.60%;77.25%;78.26%;65.49%;65.36%;66.13%	PIS87244.1;GAA54621.1;XP_009164821.1/KER31434.1/OON21679.1;CAX82387.1;KGB39067.1/XP_012798827.1;AAA29882.1;XP_018646049.1/CCD59694.1;CDS40293.1;CDS15469.1/EUB64982.1;CDS34122.1	1094.72;835.484;833.558;737.643;714.916;709.523;672.929;531.561;526.554;522.316	MS3_07481;C7TXR1;MS3_07481;Smp_037230;Smp_037230;EGR_00251;MS3_07481;MS3_07481;Smp_037230;HmN_000565000;FM;EGR_00251	6185;6182;6185;6183;6183;6210;6185;6185;6183;85433;6183;6210	A0A094ZXH7;C7TXR1;A0A094ZXH7;G4LXR0;G4LXR0;U6IWR5;A0A094ZXH7;A0A094ZXH7;G4LXR0;A0A068XW32;Q26574;U6IWR5	UniProtKB;UniProtKB;UniProtKB;UniProtKB;UniProtKB;UniProtKB;UniProtKB;UniProtKB;UniProtKB;UniProtKB;UniProtKB;UniProtKB	GO:0003779-IEA	actin binding-IEA	Molecular Function-IEA	GO:0003779	actin binding	Molecular Function
BN1106_s1403B000132.mRNA-1	10	gi|844844835|ref|XP_012794144.1|MORC family CW-type zinc finger protein 2 [Schistosoma haematobium]/gi|685958410|gb|KGB34376.1|MORC family CW-type zinc finger protein 2 [Schistosoma haematobium];gi|1084298738|ref|XP_018652465.1|hypothetical protein Smp_055720.1 [Schistosoma mansoni]/gi|353232506|emb|CCD79861.1|hypothetical protein Smp_055720.3 [Schistosoma mansoni];gi|1084298736|ref|XP_018652464.…	Schistosoma haematobium/Schistosoma haematobium;Schistosoma mansoni/Schistosoma mansoni;Schistosoma mansoni/Schistosoma mansoni;Schistosoma mansoni/Schistosoma mansoni;Clonorchis sinensis;Opisthorchis viverrini;Echinococcus granulosus;Echinococcus multilocularis;Echinococcus granulosus;Hymenolepis microstoma	0.0E0;0.0E0;0.0E0;0.0E0;0.0E0;0.0E0;0.0E0;0.0E0;0.0E0;0.0E0	87.06%;86.65%;86.65%;86.65%;88.11%;80.11%;84.48%;79.40%;83.02%;82.34%	XP_012794144.1/KGB34376.1;XP_018652465.1/CCD79861.1;XP_018652464.1/CCD79860.1;XP_018652466.1/CCD79862.1;GAA48952.1;OON14728.1;EUB63696.1;CDS40660.1;CDS15848.1;CDS32030.1	1163.67;1160.21;1155.58;1155.2;1138.25;1032.71;951.429;943.34;942.184;804.668	Smp_055720.1;EmuJ_000825500;MS3_02580;EGR_01319;Smp_055720.3;Smp_055720.3;Smp_055720.1;Smp_055720.2;MS3_02580;CLF_102258;Smp_055720.1;Smp_055720.1;EgrG_000825500;MS3_02580;Smp_055720.1;HmN_000400800;Smp_055720.1;MS3_02580;Smp_055720.1;Smp_055720.2;Smp_055720.1	6183;6211;6185;6210;6183;6183;6183;6183;6185;79923;6183;6183;6210;6185;6183;85433;6183;6185;6183;6183;6183	G4VHJ9;A0A068Y811;A0A095AJZ3;W6USQ3;G4VHJ8;G4VHJ8;G4VHJ9;G4VHJ7;A0A095AJZ3;G7Y7L7;G4VHJ9;G4VHJ9;A0A068WBS6;A0A095AJZ3;G4VHJ9;A0A068XPL8;G4VHJ9;A0A095AJZ3;G4VHJ9;G4VHJ7;G4VHJ9	UniProtKB;UniProtKB;UniProtKB;UniProtKB;UniProtKB;UniProtKB;UniProtKB;UniProtKB;UniProtKB;UniProtKB;UniProtKB;UniProtKB;UniProtKB;UniProtKB;UniProtKB;UniProtKB;UniProtKB;UniProtKB;UniProtKB;UniProtKB;UniProtKB	GO:0008270-IEA	zinc ion binding-IEA	Molecular Function-IEA	GO:0008270	zinc ion binding	Molecular Function
BN1106_s1408B000088.mRNA-1	10	gi|1149634628|gb|OON15078.1|hypothetical protein X801_09126, partial [Opisthorchis viverrini];gi|358339104|dbj|GAA47226.1|dynein light intermediate chain axonemal [Clonorchis sinensis];gi|1277519438|gb|PIS84418.1|hypothetical protein D915_08455 [Fasciola hepatica];gi|684365776|ref|XP_009161991.1|hypothetical protein T265_00070 [Opisthorchis viverrini]/gi|663058319|gb|KER34208.1|hypothetical prote…	Opisthorchis viverrini;Clonorchis sinensis;Fasciola hepatica;Opisthorchis viverrini/Opisthorchis viverrini;Biomphalaria glabrata;Crassostrea gigas;Crassostrea virginica;Lingula anatina;Mizuhopecten yessoensis;Crassostrea gigas	4.1E-90;2.1E-89;3.0E-81;2.9E-69;1.1E-37;9.9E-37;6.8E-36;7.1E-36;4.2E-35;5.2E-35	76.39%;76.17%;91.91%;79.52%;54.72%;54.83%;54.62%;54.15%;53.99%;62.30%	OON15078.1;GAA47226.1;PIS84418.1;XP_009161991.1/KER34208.1;XP_013082820.1;XP_011434996.1;XP_022344023.1;XP_013418349.1;XP_021347234.1;EKC23323.1	276.174;272.707;249.21;220.32;142.124;139.428;137.502;137.502;135.576;134.42
BN1106_s140B000449.mRNA-1	10	gi|124391|sp|P19331.1|IM23_SCHMARecName: Full=23 kDa integral membrane protein AltName: Full=Sm23/gi|161030|gb|AAA29900.1|integral membrane protein [Schistosoma mansoni];gi|511890|gb|AAA73525.1|integral membrane protein 23 [Schistosoma mansoni];gi|1084307993|ref|XP_018645516.1|Sm23, putative [Schistosoma mansoni]/gi|350646174|emb|CCD59158.1|Sm23, putative [Schistosoma mansoni];gi|844871316|ref|XP…	Schistosoma mansoni/Schistosoma mansoni;Schistosoma mansoni;Schistosoma mansoni/Schistosoma mansoni;Schistosoma haematobium/Schistosoma haematobium/Schistosoma haematobium/Schistosoma haematobium;Schistosoma japonicum/Schistosoma japonicum;Schistosoma japonicum;Schistosoma japonicum/Schistosoma japonicum/Schistosoma japonicum/Schistosoma japonicum/Schistosoma japonicum/Schistosoma japonicum/Schis…	7.7E-64;1.0E-63;1.2E-62;6.9E-62;5.9E-61;6.0E-61;6.9E-61;7.2E-61;7.5E-61;7.6E-61	73.54%;73.09%;72.65%;72.65%;74.89%;74.89%;74.89%;73.42%;74.89%;74.89%	P19331.1/AAA29900.1;AAA73525.1;XP_018645516.1/CCD59158.1;AAC46959.1/KGB40717.1/XP_012800477.1/Q26499.1;CAX78868.1/CAX72082.1;CAX72085.1;CAX72079.1/CAX78874.1/CAX78864.1/CAX78865.1/CAX78875.1/CAX78870.1/P27591.1/CAX78872.1/CAX78871.1/CAX72093.1/CAX72094.1/CAX78867.1/CAX78869.1/CAX72078.1/CAX72089.1/CAX72077.1/CAX72088.1/AAA29920.1/CAX72075.1/CAX72083.1/CAX72091.1/CAX72092.1;AIA24557.1;CAX72087.1;C…	206.838;206.453;203.756;201.83;199.519;199.134;199.134;199.134;199.134;199.134	B3W665;B3W665;Smp_017430;P19331;B3W665;B3W665;B3W665;Smp_017430;B3W665;B3W665;MS3_09198;B3W665;cd63-prov;B3W665;cd63-prov;MS3_09198;cd63-prov;Smp_017430;MS3_09198;Smp_017430;B3W665;B3W665;B3W665;B3W665;B3W665;MS3_09198;Smp_017430;cd63-prov;MS3_09198;B3W665;B3W665;cd63-prov;B3W665;cd63-prov;B3W665;MS3_09198;B3W665;MS3_09198;cd63-prov;A0A059XNW5;Smp_017430;P27591;B3W665;P19331;B3W665;Smp_017430;B3W…	6182;6182;6183;6183;6182;6182;6182;6183;6182;6182;6185;6182;6182;6182;6182;6185;6182;6183;6185;6183;6182;6182;6182;6182;6182;6185;6183;6182;6185;6182;6182;6182;6182;6182;6182;6185;6182;6185;6182;1163369;6183;6182;6182;6183;6182;6183;6182;6182;6182;6182;6185;1163369;6182;6185;6182;6185;6185;6182;6182;6185;6182;6183;6183;6185;6185;6183;6182;6182;6182;6183;6185;6183;6182;6185;6183;6182;6183;6183;618…	B3W665;B3W665;G4LW70;P19331;B3W665;B3W665;B3W665;G4LW70;B3W665;B3W665;A0A095A1P6;B3W665;C1LBK7;B3W665;C1LBK9;A0A095A1P6;C1LVZ0;G4LW70;A0A095A1P6;G4LW70;B3W665;B3W665;B3W665;B3W665;B3W665;A0A095A1P6;G4LW70;C1LVZ0;A0A095A1P6;B3W665;B3W665;C1LBK7;B3W665;C1LBK9;B3W665;A0A095A1P6;B3W665;A0A095A1P6;C1LVZ0;A0A059XNW5;G4LW70;P27591;B3W665;P19331;B3W665;G4LW70;B3W665;B3W665;C1LVZ5;B3W665;A0A095A1P6;A0A059…	UniProtKB;UniProtKB;UniProtKB;UniProtKB;UniProtKB;UniProtKB;UniProtKB;UniProtKB;UniProtKB;UniProtKB;UniProtKB;UniProtKB;UniProtKB;UniProtKB;UniProtKB;UniProtKB;UniProtKB;UniProtKB;UniProtKB;UniProtKB;UniProtKB;UniProtKB;UniProtKB;UniProtKB;UniProtKB;UniProtKB;UniProtKB;UniProtKB;UniProtKB;UniProtKB;UniProtKB;UniProtKB;UniProtKB;UniProtKB;UniProtKB;UniProtKB;UniProtKB;UniProtKB;UniProtKB;UniProtKB…	GO:0007166-IBA;GO:0016020-IEA;GO:0016021-IEA;GO:0005887-IBA	cell surface receptor signaling pathway-IBA;membrane-IEA;integral component of membrane-IEA;integral component of plasma membrane-IBA	Biological Process-IBA;Cellular Component-IEA;Cellular Component-IEA;Cellular Component-IBA	GO:0005887;GO:0007166	integral component of plasma membrane;cell surface receptor signaling pathway	Cellular Component;Biological Process
BN1106_s1419B000169.mRNA-1	10	gi|1084313810|ref|XP_018644004.1|protein phsophatase-2a,putative [Schistosoma mansoni]/gi|350854894|emb|CAY17257.2|protein phsophatase-2a,putative [Schistosoma mansoni];gi|226467482|emb|CAX69617.1|hypothetical protein [Schistosoma japonicum]/gi|257205838|emb|CAX82570.1|hypothetical protein [Schistosoma japonicum];gi|76156666|gb|AAX27828.2|SJCHGC01338 protein, partial [Schistosoma japonicum];gi|67…	Schistosoma mansoni/Schistosoma mansoni;Schistosoma japonicum/Schistosoma japonicum;Schistosoma japonicum;Echinococcus multilocularis;Mizuhopecten yessoensis/Mizuhopecten yessoensis;Crassostrea gigas/Crassostrea gigas/Crassostrea gigas;Lingula anatina;Crassostrea virginica/Crassostrea virginica/Crassostrea virginica;Aplysia californica;Echinococcus granulosus	0.0E0;0.0E0;0.0E0;0.0E0;0.0E0;0.0E0;0.0E0;0.0E0;0.0E0;0.0E0	99.04%;98.71%;99.02%;97.43%;97.06%;97.39%;96.78%;97.39%;96.10%;95.82%	CAY17257.2/XP_018644004.1;CAX82570.1/CAX69617.1;AAX27828.2;CDS43313.1;XP_021364697.1/OWF44944.1;XP_011445935.1/XP_011445936.1/EKC38582.1;XP_013406203.1;XP_022316304.1/XP_022314989.1/XP_022316305.1;XP_005100173.1;EUB55502.1	642.114;638.647;632.098;618.616;607.446;606.29;605.134;604.749;603.594;602.438	EmuJ_001106500;C7TY94;EGR_09643;C7TY94;C7TY94;Smp_165490;CGI_10025935;Smp_165490;CGI_10025935;C7TY94;Smp_165490;Q5BXP7;EGR_09643;CGI_10025935;CGI_10025935;CGI_10025935;Smp_165490;CGI_10025935;EmuJ_001106500;CGI_10025935;Smp_165490;Q5BXP7;CGI_10025935;C7TY94;Smp_165490;CGI_10025935;Smp_165490;Smp_165490;Smp_165490;C7TY94;Q5BXP7;EmuJ_001106500;EGR_09643	6211;6182;6210;6182;6182;6183;29159;6183;29159;6182;6183;6182;6210;29159;29159;29159;6183;29159;6211;29159;6183;6182;29159;6182;6183;29159;6183;6183;6183;6182;6182;6211;6210	A0A068YEU6;C7TY94;W6UAL8;C7TY94;C7TY94;C1LZY9;K1QNZ3;C1LZY9;K1QNZ3;C7TY94;C1LZY9;Q5BXP7;W6UAL8;K1QNZ3;K1QNZ3;K1QNZ3;C1LZY9;K1QNZ3;A0A068YEU6;K1QNZ3;C1LZY9;Q5BXP7;K1QNZ3;C7TY94;C1LZY9;K1QNZ3;C1LZY9;C1LZY9;C1LZY9;C7TY94;Q5BXP7;A0A068YEU6;W6UAL8	UniProtKB;UniProtKB;UniProtKB;UniProtKB;UniProtKB;UniProtKB;UniProtKB;UniProtKB;UniProtKB;UniProtKB;UniProtKB;UniProtKB;UniProtKB;UniProtKB;UniProtKB;UniProtKB;UniProtKB;UniProtKB;UniProtKB;UniProtKB;UniProtKB;UniProtKB;UniProtKB;UniProtKB;UniProtKB;UniProtKB;UniProtKB;UniProtKB;UniProtKB;UniProtKB;UniProtKB;UniProtKB;UniProtKB	GO:0006470-IEA;GO:0016787-IEA;GO:0004721-IEA	protein dephosphorylation-IEA;hydrolase activity-IEA;phosphoprotein phosphatase activity-IEA	Biological Process-IEA;Molecular Function-IEA;Molecular Function-IEA	GO:0004721;GO:0006470	phosphoprotein phosphatase activity;protein dephosphorylation	Molecular Function;Biological Process
BN1106_s142B000312.mRNA-1	10	gi|1277528020|gb|PIS91216.1|hypothetical protein D915_01155 [Fasciola hepatica];gi|1277528021|gb|PIS91217.1|hypothetical protein D915_01156 [Fasciola hepatica];gi|844838474|ref|XP_012792675.1|Alpha-tocopherol transfer protein-like [Schistosoma haematobium]/gi|685956713|gb|KGB32882.1|Alpha-tocopherol transfer protein-like [Schistosoma haematobium];gi|1277523127|gb|PIS87207.1|CRAL/TRIO domain prote…	Fasciola hepatica;Fasciola hepatica;Schistosoma haematobium/Schistosoma haematobium;Fasciola hepatica;Schistosoma japonicum;Opisthorchis viverrini/Opisthorchis viverrini;Opisthorchis viverrini;Opisthorchis viverrini/Opisthorchis viverrini;Opisthorchis viverrini;Clonorchis sinensis	1.5E-132;6.1E-72;2.5E-59;6.8E-56;1.2E-53;4.2E-51;3.6E-50;1.1E-44;1.3E-44;2.9E-44	99.47%;100.00%;64.65%;63.41%;64.00%;60.49%;60.49%;61.81%;61.81%;62.81%	PIS91216.1;PIS91217.1;XP_012792675.1/KGB32882.1;PIS87207.1;AAX27317.2;KER30863.1/XP_009165383.1;OON20053.1;XP_009165446.1/KER30798.1;OON18716.1;GAA36866.2	388.652;231.491;203.756;197.208;189.889;184.496;183.726;167.933;167.933;166.777	Q5BZ58;Q5BZ58;Q5BZ58	6182;6182;6182	Q5BZ58;Q5BZ58;Q5BZ58	UniProtKB;UniProtKB;UniProtKB	GO:0006810-IEA;GO:0005622-IEA;GO:0005215-IEA	transport-IEA;intracellular-IEA;transporter activity-IEA	Biological Process-IEA;Cellular Component-IEA;Molecular Function-IEA
BN1106_s1437B000141.mRNA-1	10	gi|731261596|ref|XP_010643179.1|PREDICTED: vacuolar protein sorting-associated protein 4B [Fukomys damarensis];gi|512993756|ref|XP_004858505.1|vacuolar protein sorting-associated protein 4B isoform X3 [Heterocephalus glaber];gi|56757317|gb|AAW26830.1|SJCHGC00707 protein [Schistosoma japonicum];gi|919043073|ref|XP_013404814.1|PREDICTED: vacuolar protein sorting-associated protein 4A-like isoform X…	Fukomys damarensis;Heterocephalus glaber;Schistosoma japonicum;Lingula anatina;Lingula anatina;Lingula anatina/Lingula anatina;Schistosoma mansoni/Schistosoma mansoni;Elephantulus edwardii;Tupaia chinensis;Dasypus novemcinctus	0.0E0;0.0E0;0.0E0;0.0E0;0.0E0;0.0E0;0.0E0;0.0E0;0.0E0;0.0E0	78.02%;78.02%;81.64%;80.10%;80.10%;80.10%;80.89%;75.72%;78.02%;78.71%	XP_010643179.1;XP_004858505.1;AAW26830.1;XP_013404814.1;XP_013404811.1;XP_013404815.1/XP_013404810.1;XP_018654941.1/CCD82354.1;XP_006892793.1;XP_006141895.1;XP_004452983.1	554.288;553.903;553.903;553.518;553.518;553.518;546.199;542.347;541.962;541.576	Smp_025510;Smp_025510;Smp_025510;Smp_025510;Smp_025510;Smp_025510;Smp_025510;Smp_025510;Smp_025510;Smp_025510;Smp_025510;Smp_025510;Smp_025510;Smp_025510;Smp_025510;Q5DBH6;Smp_025510;Smp_025510;Smp_025510;Smp_025510;Smp_025510;Smp_025510;Smp_025510;Smp_025510;Smp_025510;Q5DBH6	6183;6183;6183;6183;6183;6183;6183;6183;6183;6183;6183;6183;6183;6183;6183;6182;6183;6183;6183;6183;6183;6183;6183;6183;6183;6182	G4VPD0;G4VPD0;G4VPD0;G4VPD0;G4VPD0;G4VPD0;G4VPD0;G4VPD0;G4VPD0;G4VPD0;G4VPD0;G4VPD0;G4VPD0;G4VPD0;G4VPD0;Q5DBH6;G4VPD0;G4VPD0;G4VPD0;G4VPD0;G4VPD0;G4VPD0;G4VPD0;G4VPD0;G4VPD0;Q5DBH6	UniProtKB;UniProtKB;UniProtKB;UniProtKB;UniProtKB;UniProtKB;UniProtKB;UniProtKB;UniProtKB;UniProtKB;UniProtKB;UniProtKB;UniProtKB;UniProtKB;UniProtKB;UniProtKB;UniProtKB;UniProtKB;UniProtKB;UniProtKB;UniProtKB;UniProtKB;UniProtKB;UniProtKB;UniProtKB;UniProtKB	GO:0000166-IEA;GO:0007033-IBA;GO:0031122-IBA;GO:0005524-IEA;GO:0005634-IBA;GO:0008568-IBA	nucleotide binding-IEA;vacuole organization-IBA;cytoplasmic microtubule organization-IBA;ATP binding-IEA;nucleus-IBA;microtubule-severing ATPase activity-IBA	Molecular Function-IEA;Biological Process-IBA;Biological Process-IBA;Molecular Function-IEA;Cellular Component-IBA;Molecular Function-IBA	GO:0005524;GO:0005634;GO:0007033;GO:0008568;GO:0031122	ATP binding;nucleus;vacuole organization;microtubule-severing ATPase activity;cytoplasmic microtubule organization	Molecular Function;Cellular Component;Biological Process;Molecular Function;Biological Process
BN1106_s1450B000137.mRNA-1	4	gi|56754043|gb|AAW25212.1|SJCHGC04008 protein [Schistosoma japonicum];gi|1084292510|ref|XP_018649358.1|putative protein VTS1 [Schistosoma mansoni]/gi|353230315|emb|CCD76486.1|putative protein VTS1 [Schistosoma mansoni];gi|1174916373|ref|WP_081589593.1|hypothetical protein [Lactobacillus vini];gi|1150145765|ref|XP_020216852.1|mitogen-activated protein kinase kinase kinase 5 [Cajanus cajan]	Schistosoma japonicum;Schistosoma mansoni/Schistosoma mansoni;Lactobacillus vini;Cajanus cajan	5.5E-21;8.8E-18;5.0E0;9.1E0	60.90%;66.17%;47.30%;45.83%	AAW25212.1;XP_018649358.1/CCD76486.1;WP_081589593.1;XP_020216852.1	94.3597;88.9669;36.965;36.965
BN1106_s1459B000183.mRNA-1	10	gi|1277521650|gb|PIS86058.1|malate dehydrogenase, NAD-dependent [Fasciola hepatica];gi|1149664158|gb|OON21665.1|malate dehydrogenase, NAD-dependent [Opisthorchis viverrini];gi|48686715|gb|AAT46071.1|cytosolic malate dehydrogenase [Clonorchis sinensis];gi|1084289551|ref|XP_018647879.1|putative malate dehydrogenase [Schistosoma mansoni]/gi|353228833|emb|CCD75004.1|putative malate dehydrogenase [Sch…	Fasciola hepatica;Opisthorchis viverrini;Clonorchis sinensis;Schistosoma mansoni/Schistosoma mansoni;Schistosoma japonicum/Schistosoma japonicum/Schistosoma japonicum;Schistosoma japonicum/Schistosoma japonicum/Schistosoma japonicum/Schistosoma japonicum/Schistosoma japonicum/Schistosoma japonicum/Schistosoma japonicum/Schistosoma japonicum/Schistosoma japonicum/Schistosoma japonicum/Schistosoma …	0.0E0;1.1E-175;1.6E-174;5.5E-164;5.1E-151;6.5E-151;1.8E-150;2.6E-150;2.6E-150;5.2E-150	100.00%;87.38%;87.38%;83.90%;83.28%;83.59%;83.59%;83.28%;83.28%;83.28%	PIS86058.1;OON21665.1;AAT46071.1;XP_018647879.1/CCD75004.1;CAX79189.1/CAX72203.1/CAX79177.1;CAX72211.1/CAX72198.1/CAX72197.1/CAX79187.1/CAX79186.1/CAX79185.1/CAX79184.1/CAX79183.1/CAX79182.1/CAX79180.1/CAX72201.1/CAX72204.1/CAX72205.1/CAX72206.1/CAX72208.1/CAX72209.1/CAX79176.1/CAX79175.1/CAX79174.1/CAX79172.1/CAX79171.1/AAW25547.1/CAX79192.1/CAX79179.1/CAX79178.1;CAX72200.1;CAX72199.1;CAX79181.1…	672.544;498.819;495.738;469.159;436.417;436.032;434.876;434.491;434.491;433.721	MDH1;MDH1;MDH1;MDH1;MDH1;MDH1;Smp_035270.2;MDH1;MDH1;Q5DM86;Smp_035270.1;MDH1;MDH1;Smp_035270.1;MDH1;MDH1;MDH1;Smp_035270.2;MDH1;MDH1;MDH1;MDH1;MDH1;MDH1;MDH1;MDH1;MDH1;MDH1;Q5DM86;MDH1;Smp_035270.2;MDH1;Smp_035270.1;MDH1;MDH1;MDH1;MDH1;Smp_035270.1;MDH1;Smp_035270.2;MDH1;MDH1;MDH1;MDH1;MDH1;MDH1;MDH1;MDH1;Smp_035270.1;MDH1;MDH1;MDH1;MDH1;MDH1;Q5DM86;MDH1;MDH1;MDH1;MDH1;MDH1;MDH1;MDH1;MDH1;MDH1;M…	6182;6182;6182;6182;6182;6182;6183;6182;6182;79923;6183;6182;6182;6183;6182;6182;6182;6183;6182;6182;6182;6182;6182;6182;6182;6182;6182;6182;79923;6182;6183;6182;6183;6182;6182;6182;6182;6183;6182;6183;6182;6182;6182;6182;6182;6182;6182;6182;6183;6182;6182;6182;6182;6182;79923;6182;6182;6182;6182;6182;6182;6182;6182;6182;6182;6182;6182;6182;6182;6182;6182;6182;6182;6182;6182;6182;6182;6182;6183;6…	Q5DF59;Q5DF59;Q5DF59;C1LBX5;Q5DF59;Q5DF59;G4V7Z7;Q5DF59;C1LBX1;Q5DM86;G4V7Z8;C1LBX5;Q5DF59;G4V7Z8;Q5DF59;Q5DF59;Q5DF59;G4V7Z7;Q5DF59;C1LBX5;Q5DF59;Q5DF59;Q5DF59;Q5DF59;C1LBX2;Q5DF59;Q5DF59;Q5DF59;Q5DM86;Q5DF59;G4V7Z7;Q5DF59;G4V7Z8;Q5DF59;C1LBX1;Q5DF59;Q5DF59;G4V7Z8;Q5DF59;G4V7Z7;Q5DF59;Q5DF59;Q5DF59;Q5DF59;Q5DF59;C1LBX4;C1LBX2;C1LBX1;G4V7Z8;Q5DF59;Q5DF59;Q5DF59;Q5DF59;Q5DF59;Q5DM86;Q5DF59;Q5DF59;…	UniProtKB;UniProtKB;UniProtKB;UniProtKB;UniProtKB;UniProtKB;UniProtKB;UniProtKB;UniProtKB;UniProtKB;UniProtKB;UniProtKB;UniProtKB;UniProtKB;UniProtKB;UniProtKB;UniProtKB;UniProtKB;UniProtKB;UniProtKB;UniProtKB;UniProtKB;UniProtKB;UniProtKB;UniProtKB;UniProtKB;UniProtKB;UniProtKB;UniProtKB;UniProtKB;UniProtKB;UniProtKB;UniProtKB;UniProtKB;UniProtKB;UniProtKB;UniProtKB;UniProtKB;UniProtKB;UniProtKB…	GO:0006108-IEA;GO:0016615-IEA;GO:0030060-IEA;GO:0016616-IEA;GO:0016491-IEA;GO:0003824-IEA;GO:0006099-IEA;GO:0019752-IEA;GO:0055114-IEA;GO:0005975-IEA	malate metabolic process-IEA;malate dehydrogenase activity-IEA;L-malate dehydrogenase activity-IEA;oxidoreductase activity, acting on the CH-OH group of donors, NAD or NADP as acceptor-IEA;oxidoreductase activity-IEA;catalytic activity-IEA;tricarboxylic acid cycle-IEA;carboxylic acid metabolic process-IEA;oxidation-reduction process-IEA;carbohydrate metabolic process-IEA	Biological Process-IEA;Molecular Function-IEA;Molecular Function-IEA;Molecular Function-IEA;Molecular Function-IEA;Molecular Function-IEA;Biological Process-IEA;Biological Process-IEA;Biological Process-IEA;Biological Process-IEA	GO:0005975;GO:0006099;GO:0006108;GO:0030060	carbohydrate metabolic process;tricarboxylic acid cycle;malate metabolic process;L-malate dehydrogenase activity	Biological Process;Biological Process;Biological Process;Molecular Function
BN1106_s1490B000080.mRNA-1	10	gi|358336923|dbj|GAA55365.1|putative amino acid permease F13H10.3 [Clonorchis sinensis];gi|1149665679|gb|OON22652.1|transmembrane amino acid transporter protein [Opisthorchis viverrini];gi|684386288|ref|XP_009168422.1|hypothetical protein T265_13708, partial [Opisthorchis viverrini]/gi|663051840|gb|KER27823.1|hypothetical protein T265_13708, partial [Opisthorchis viverrini];gi|844843980|ref|XP_01…	Clonorchis sinensis;Opisthorchis viverrini;Opisthorchis viverrini/Opisthorchis viverrini;Schistosoma haematobium/Schistosoma haematobium;Schmidtea mediterranea;Apostichopus japonicus;Strongylocentrotus purpuratus;Strongylocentrotus purpuratus;Capitella teleta;Exaiptasia pallida	7.2E-149;1.8E-143;2.0E-142;7.2E-115;5.7E-101;2.8E-97;1.3E-93;2.9E-93;1.0E-92;3.4E-92	69.43%;68.01%;68.01%;55.71%;66.27%;66.50%;62.23%;62.23%;63.33%;57.51%	GAA55365.1;OON22652.1;XP_009168422.1/KER27823.1;KGB34202.1/XP_012793970.1;AKN21661.1;PIK51716.1;XP_780444.2;XP_003730672.1;ELU15514.1;XP_020892418.1	445.277;431.795;431.024;355.525;322.783;313.153;303.908;303.138;301.212;298.516	Sp-Slc38a9;Sp-Slc38a9;T265_13708;MS3_02401;Sp-Slc38a9;slc38a-2;CLF_107716;T265_13708;MS3_02401;T265_13708;MS3_02401;T265_13708;Sp-Slc38a9;CLF_107716;MS3_02401;MS3_02401;T265_13708;CAPTEDRAFT_149978;T265_13708;T265_13708;CAPTEDRAFT_149978;MS3_02401;MS3_02401;MS3_02401;T265_13708;slc38a-2;Sp-Slc38a9	7668;7668;6198;6185;7668;79327;79923;6198;6185;6198;6185;6198;7668;79923;6185;6185;6198;283909;6198;6198;283909;6185;6185;6185;6198;79327;7668	W4XMD1;W4XMD1;A0A074ZKG5;A0A094ZJQ8;W4XMD1;A0A0H3YJE4;G7YQY5;A0A074ZKG5;A0A094ZJQ8;A0A074ZKG5;A0A094ZJQ8;A0A074ZKG5;W4XMD1;G7YQY5;A0A094ZJQ8;A0A094ZJQ8;A0A074ZKG5;R7VA72;A0A074ZKG5;A0A074ZKG5;R7VA72;A0A094ZJQ8;A0A094ZJQ8;A0A094ZJQ8;A0A074ZKG5;A0A0H3YJE4;W4XMD1	UniProtKB;UniProtKB;UniProtKB;UniProtKB;UniProtKB;UniProtKB;UniProtKB;UniProtKB;UniProtKB;UniProtKB;UniProtKB;UniProtKB;UniProtKB;UniProtKB;UniProtKB;UniProtKB;UniProtKB;UniProtKB;UniProtKB;UniProtKB;UniProtKB;UniProtKB;UniProtKB;UniProtKB;UniProtKB;UniProtKB;UniProtKB	GO:0016020-IEA;GO:0016021-IEA;GO:0005783-IBA;GO:0015171-IBA;GO:0003333-IBA	membrane-IEA;integral component of membrane-IEA;endoplasmic reticulum-IBA;amino acid transmembrane transporter activity-IBA;amino acid transmembrane transport-IBA	Cellular Component-IEA;Cellular Component-IEA;Cellular Component-IBA;Molecular Function-IBA;Biological Process-IBA
BN1106_s1498B000257.mRNA-1	10	gi|684403466|ref|XP_009173809.1|hypothetical protein T265_09470 [Opisthorchis viverrini]/gi|663046288|gb|KER22456.1|hypothetical protein T265_09470 [Opisthorchis viverrini];gi|358254448|dbj|GAA55284.1|Niemann-Pick C1 protein [Clonorchis sinensis];gi|674570706|emb|CDS43327.1|Niemann Pick C1 protein [Echinococcus multilocularis];gi|576691912|gb|EUB55583.1|Niemann-Pick C1 protein [Echinococcus granu…	Opisthorchis viverrini/Opisthorchis viverrini;Clonorchis sinensis;Echinococcus multilocularis;Echinococcus granulosus;Hymenolepis microstoma;Echinococcus granulosus;Macrostomum lignano;Macrostomum lignano;Lingula anatina;Lingula anatina	0.0E0;0.0E0;0.0E0;0.0E0;0.0E0;0.0E0;1.9E-147;2.9E-147;1.6E-133;1.7E-133	71.43%;65.50%;56.86%;56.89%;58.64%;56.80%;56.43%;56.43%;55.59%;55.59%	KER22456.1/XP_009173809.1;GAA55284.1;CDS43327.1;EUB55583.1;CDS33614.1;CDS20424.1;PAA75929.1;PAA93975.1;XP_013397956.1;XP_013397957.1	885.945;816.609;622.854;615.15;614.764;613.994;480.33;479.174;443.351;442.965	EGR_09562;T265_09470;T265_09470;EGR_09562;T265_09470;HmN_000523400;EmuJ_001107950;EmuJ_001107950;HmN_000523400;HmN_000523400;EGR_09562;EGR_09562;EGR_09562;HmN_000523400;T265_09470;EmuJ_001107950;CLF_107525;EgrG_001107950;EgrG_001107950;EGR_09562;CLF_107525;EgrG_001107950;T265_09470;T265_09470;T265_09470;CLF_107525;T265_09470;T265_09470;T265_09470;T265_09470;T265_09470;EgrG_001107950;CLF_107525;T2…	6210;6198;6198;6210;6198;85433;6211;6211;85433;85433;6210;6210;6210;85433;6198;6211;79923;6210;6210;6210;79923;6210;6198;6198;6198;79923;6198;6198;6198;6198;6198;6210;79923;6198;6198;6198;6198	W6U387;A0A074Z5P5;A0A074Z5P5;W6U387;A0A074Z5P5;A0A068XS46;A0A068YFG4;A0A068YFG4;A0A068XS46;A0A068XS46;W6U387;W6U387;W6U387;A0A068XS46;A0A074Z5P5;A0A068YFG4;G7YQQ4;A0A068WS13;A0A068WS13;W6U387;G7YQQ4;A0A068WS13;A0A074Z5P5;A0A074Z5P5;A0A074Z5P5;G7YQQ4;A0A074Z5P5;A0A074Z5P5;A0A074Z5P5;A0A074Z5P5;A0A074Z5P5;A0A068WS13;G7YQQ4;A0A074Z5P5;A0A074Z5P5;A0A074Z5P5;A0A074Z5P5	UniProtKB;UniProtKB;UniProtKB;UniProtKB;UniProtKB;UniProtKB;UniProtKB;UniProtKB;UniProtKB;UniProtKB;UniProtKB;UniProtKB;UniProtKB;UniProtKB;UniProtKB;UniProtKB;UniProtKB;UniProtKB;UniProtKB;UniProtKB;UniProtKB;UniProtKB;UniProtKB;UniProtKB;UniProtKB;UniProtKB;UniProtKB;UniProtKB;UniProtKB;UniProtKB;UniProtKB;UniProtKB;UniProtKB;UniProtKB;UniProtKB;UniProtKB;UniProtKB	GO:0006869-IEA;GO:0000166-IEA;GO:0005319-IEA;GO:0016020-IEA;GO:0016021-IEA;GO:0003676-IEA	lipid transport-IEA;nucleotide binding-IEA;lipid transporter activity-IEA;membrane-IEA;integral component of membrane-IEA;nucleic acid binding-IEA	Biological Process-IEA;Molecular Function-IEA;Molecular Function-IEA;Cellular Component-IEA;Cellular Component-IEA;Molecular Function-IEA	GO:0016020	membrane	Cellular Component
BN1106_s1501B000239.mRNA-1	10	gi|1149659175|gb|OON19700.1|succinate dehydrogenase, flavoprotein subunit [Opisthorchis viverrini];gi|358254399|dbj|GAA55197.1|succinate dehydrogenase (ubiquinone) flavoprotein subunit [Clonorchis sinensis];gi|1084309902|ref|XP_018646201.1|succinate dehydrogenase, putative [Schistosoma mansoni]/gi|350645496|emb|CCD59848.1|succinate dehydrogenase, putative [Schistosoma mansoni];gi|576699397|gb|EUB…	Opisthorchis viverrini;Clonorchis sinensis;Schistosoma mansoni/Schistosoma mansoni;Echinococcus granulosus;Echinococcus granulosus;Echinococcus multilocularis;Hymenolepis microstoma;Echinococcus multilocularis;Lingula anatina;Lingula anatina	0.0E0;0.0E0;0.0E0;0.0E0;0.0E0;0.0E0;0.0E0;0.0E0;0.0E0;0.0E0	95.66%;95.34%;95.31%;89.40%;89.40%;89.35%;89.61%;89.20%;85.65%;85.65%	OON19700.1;GAA55197.1;XP_018646201.1/CCD59848.1;EUB62925.1;CDS18948.1;BAX90095.1;CDS32637.1;CDS36999.1;XP_013411026.1;XP_013400938.1	1165.21;1158.67;1133.24;1075.85;1075.46;1074.69;1073.15;1071.61;1013.06;1012.68	HmN_000447800;EGR_02366;Smp_061230;CLF_107125;Smp_061230;Smp_061230;Smp_061230;Smp_061230;EGR_02366;HmN_000447800;Smp_061230;CLF_107125;HmN_000447800;Smp_061230;EmuJ_000422600;EgrG_000422600;EgrG_000422600;Smp_061230;HmN_000447800;EGR_02366;HmN_000447800;EmuJ_000422600;CLF_107125;CLF_107125;Smp_061230;Smp_061230;EgrG_000422600;CLF_107125;EmuJ_000422600;EmuJ_000422600;EGR_02366;EgrG_000422600;Smp_…	85433;6210;6183;79923;6183;6183;6183;6183;6210;85433;6183;79923;85433;6183;6211;6210;6210;6183;85433;6210;85433;6211;79923;79923;6183;6183;6210;79923;6211;6211;6210;6210;6183;6183;85433;6183;6211;85433;6210;6183;6183;79923;6210;79923;6210;6183;6210;6183;6210;85433;6183;6210;6210;6210;6210;6211;6183;6183;79923;6183;6183;85433;6183;6183;6183;6183;6183;79923;6210	A0A068XRU0;W6UMX7;G4LY63;G7YQG7;G4LY63;G4LY63;G4LY63;G4LY63;W6UMX7;A0A068XRU0;G4LY63;G7YQG7;A0A068XRU0;G4LY63;A0A068Y498;A0A068WMQ0;A0A068WMQ0;G4LY63;A0A068XRU0;W6UMX7;A0A068XRU0;A0A068Y498;G7YQG7;G7YQG7;G4LY63;G4LY63;A0A068WMQ0;G7YQG7;A0A068Y498;A0A068Y498;W6UMX7;A0A068WMQ0;G4LY63;G4LY63;A0A068XRU0;G4LY63;A0A068Y498;A0A068XRU0;A0A068WMQ0;G4LY63;G4LY63;G7YQG7;W6UMX7;G7YQG7;A0A068WMQ0;G4LY63;A0A06…	UniProtKB;UniProtKB;UniProtKB;UniProtKB;UniProtKB;UniProtKB;UniProtKB;UniProtKB;UniProtKB;UniProtKB;UniProtKB;UniProtKB;UniProtKB;UniProtKB;UniProtKB;UniProtKB;UniProtKB;UniProtKB;UniProtKB;UniProtKB;UniProtKB;UniProtKB;UniProtKB;UniProtKB;UniProtKB;UniProtKB;UniProtKB;UniProtKB;UniProtKB;UniProtKB;UniProtKB;UniProtKB;UniProtKB;UniProtKB;UniProtKB;UniProtKB;UniProtKB;UniProtKB;UniProtKB;UniProtKB…	GO:0016627-IEA;GO:0016491-IEA;GO:0050660-IEA;GO:0006099-IEA;GO:0008177-IEA;GO:0016020-IEA;GO:0055114-IEA;GO:0022900-IEA;GO:0005743-IEA	oxidoreductase activity, acting on the CH-CH group of donors-IEA;oxidoreductase activity-IEA;flavin adenine dinucleotide binding-IEA;tricarboxylic acid cycle-IEA;succinate dehydrogenase (ubiquinone) activity-IEA;membrane-IEA;oxidation-reduction process-IEA;electron transport chain-IEA;mitochondrial inner membrane-IEA	Molecular Function-IEA;Molecular Function-IEA;Molecular Function-IEA;Biological Process-IEA;Molecular Function-IEA;Cellular Component-IEA;Biological Process-IEA;Biological Process-IEA;Cellular Component-IEA	GO:0005743;GO:0006099;GO:0008177;GO:0022900;GO:0050660	mitochondrial inner membrane;tricarboxylic acid cycle;succinate dehydrogenase (ubiquinone) activity;electron transport chain;flavin adenine dinucleotide binding	Cellular Component;Biological Process;Molecular Function;Biological Process;Molecular Function
BN1106_s1515B000336.mRNA-1	10	gi|358341099|dbj|GAA48860.1|filamin-C [Clonorchis sinensis];gi|1149665179|gb|OON22312.1|Filamin/ABP280 repeat protein [Opisthorchis viverrini];gi|844837722|ref|XP_012792482.1|Filamin-A [Schistosoma haematobium]/gi|685956541|gb|KGB32717.1|Filamin-A [Schistosoma haematobium];gi|1069803173|ref|XP_018325954.1|PREDICTED: filamin-A [Agrilus planipennis];gi|684374615|ref|XP_009164799.1|hypothetical prot…	Clonorchis sinensis;Opisthorchis viverrini;Schistosoma haematobium/Schistosoma haematobium;Agrilus planipennis;Opisthorchis viverrini/Opisthorchis viverrini;Tribolium castaneum;Tribolium castaneum;Schistosoma mansoni/Schistosoma mansoni;Echinococcus granulosus;Athalia rosae	0.0E0;0.0E0;0.0E0;0.0E0;0.0E0;0.0E0;0.0E0;0.0E0;0.0E0;0.0E0	75.01%;77.70%;76.58%;53.73%;61.37%;52.59%;52.65%;59.01%;47.50%;48.22%	GAA48860.1;OON22312.1;XP_012792482.1/KGB32717.1;XP_018325954.1;KER31407.1/XP_009164799.1;KYB29723.1;XP_015833316.1;XP_018644284.1/CAZ33895.2;EUB60625.1;XP_012258326.1	2043.08;1566.59;1446.03;1112.06;1096.65;1064.29;1063.52;857.44;815.839;781.941	T265_02321;EGR_04458;MS3_00852;T265_02321;T265_02321;MS3_00852;T265_02321;EGR_04458;T265_02321;CLF_102124;T265_02321;T265_02321;TcasGA2_TC005186;MS3_00852;T265_02321;MS3_00852	6198;6210;6185;6198;6198;6185;6198;6210;6198;79923;6198;6198;7070;6185;6198;6185	A0A074ZZG3;W6UGI7;A0A094ZFZ8;A0A074ZZG3;A0A074ZZG3;A0A094ZFZ8;A0A074ZZG3;W6UGI7;A0A074ZZG3;G7Y7C5;A0A074ZZG3;A0A074ZZG3;A0A139WP69;A0A094ZFZ8;A0A074ZZG3;A0A094ZFZ8	UniProtKB;UniProtKB;UniProtKB;UniProtKB;UniProtKB;UniProtKB;UniProtKB;UniProtKB;UniProtKB;UniProtKB;UniProtKB;UniProtKB;UniProtKB;UniProtKB;UniProtKB;UniProtKB	GO:0051015-IEA;GO:0003779-IEA	actin filament binding-IEA;actin binding-IEA	Molecular Function-IEA;Molecular Function-IEA	GO:0003779	actin binding	Molecular Function
BN1106_s1518B000071.mRNA-1	10	gi|1277517017|gb|PIS82733.1|fructose-bisphosphate aldolase class-I [Fasciola hepatica];gi|1149665801|gb|OON22744.1|fructose-bisphosphate aldolase class-I, partial [Opisthorchis viverrini];gi|684374106|ref|XP_009164636.1|hypothetical protein T265_12938, partial [Opisthorchis viverrini]/gi|663055736|gb|KER31649.1|hypothetical protein T265_12938, partial [Opisthorchis viverrini];gi|358253990|dbj|GAA…	Fasciola hepatica;Opisthorchis viverrini;Opisthorchis viverrini/Opisthorchis viverrini;Clonorchis sinensis;Schistosoma japonicum;Schistosoma japonicum;Schistosoma japonicum;Schistosoma japonicum/Schistosoma japonicum/Schistosoma japonicum/Schistosoma japonicum/Schistosoma japonicum/Schistosoma japonicum/Schistosoma japonicum/Schistosoma japonicum/Schistosoma japonicum/Schistosoma japonicum/Schist…	0.0E0;1.8E-178;5.0E-177;8.1E-169;1.1E-154;4.6E-154;6.8E-154;8.7E-154;9.9E-154;1.0E-153	92.49%;89.66%;89.66%;88.97%;84.14%;84.14%;84.14%;84.14%;84.14%;84.14%	PIS82733.1;OON22744.1;XP_009164636.1/KER31649.1;GAA54025.1;CAX83179.1;CAX71971.1;CAX71973.1;CAX78610.1/AAW25258.1/CAX78607.1/CAX78606.1/CAX71960.1/CAX71972.1/CAX71962.1/CAX71974.1/CAX78602.1/CAX71964.1/CAX78613.1/CAX78604.1/CAX78614.1/CAX71966.1/CAX71969.1/CAX71959.1;CAX71967.1;CAX78608.1	550.436;511.916;509.605;505.753;448.358;449.899;449.514;449.514;449.129;449.129	Ald;T265_12938;Ald;Ald;Ald;T265_12938;Ald;Ald;Ald;Ald;T265_12938;Ald;Ald;Ald;Ald;Ald;Ald;Ald;Ald;Ald;Ald;Ald;Ald;Ald;Ald;T265_12938;Ald;Ald;Ald;T265_12938;Ald;Ald;Ald;Ald;Ald;Ald;T265_12938;T265_12938;Ald;Ald;Ald;T265_12938;Ald;Ald;Ald;Ald;Ald;Ald;Ald;Ald;Ald;Ald;Ald;Ald;Ald;Ald;Ald;Ald;Ald;Ald;Ald;T265_12938;Ald;T265_12938;Ald;Ald;Ald;Ald;Ald;Ald;CLF_111921;Ald;Ald;Ald;Ald;Ald;Ald;Ald;Ald;Ald;Al…	6182;6198;6182;6182;6182;6198;6182;6182;6182;6182;6198;6182;6182;6182;6182;6182;6182;6182;6182;6182;6182;6182;6182;6182;6182;6198;6182;6182;6182;6198;6182;6182;6182;6182;6182;6182;6198;6198;6182;6182;6182;6198;6182;6182;6182;6182;6182;6182;6182;6182;6182;6182;6182;6182;6182;6182;6182;6182;6182;6182;6182;6198;6182;6198;6182;6182;6182;6182;6182;6182;79923;6182;6182;6182;6182;6182;6182;6182;6182;618…	Q5DFZ8;A0A075AIH6;Q5DFZ8;Q5DFZ8;Q5DFZ8;A0A075AIH6;Q5DFZ8;Q5DFZ8;Q5DFZ8;Q5DFZ8;A0A075AIH6;Q5DFZ8;Q5DFZ8;Q5DFZ8;Q5DFZ8;Q5DFZ8;Q5DFZ8;Q5DFZ8;C1LB95;C1LB95;C1LB89;Q5DFZ8;Q5DFZ8;Q5DFZ8;C7U000;A0A075AIH6;Q5DFZ8;Q5DFZ8;Q5DFZ8;A0A075AIH6;Q5DFZ8;C1LB89;Q5DFZ8;C1LB89;Q5DFZ8;Q5DFZ8;A0A075AIH6;A0A075AIH6;Q5DFZ8;Q5DFZ8;C1LB93;A0A075AIH6;Q5DFZ8;Q5DFZ8;C7U000;C7U000;Q5DFZ8;Q5DFZ8;C7U000;Q5DFZ8;Q5DFZ8;Q5DFZ8;Q5D…	UniProtKB;UniProtKB;UniProtKB;UniProtKB;UniProtKB;UniProtKB;UniProtKB;UniProtKB;UniProtKB;UniProtKB;UniProtKB;UniProtKB;UniProtKB;UniProtKB;UniProtKB;UniProtKB;UniProtKB;UniProtKB;UniProtKB;UniProtKB;UniProtKB;UniProtKB;UniProtKB;UniProtKB;UniProtKB;UniProtKB;UniProtKB;UniProtKB;UniProtKB;UniProtKB;UniProtKB;UniProtKB;UniProtKB;UniProtKB;UniProtKB;UniProtKB;UniProtKB;UniProtKB;UniProtKB;UniProtKB…	GO:0003824-IEA;GO:0006096-IEA;GO:0016829-IEA;GO:0004332-IEA	catalytic activity-IEA;glycolytic process-IEA;lyase activity-IEA;fructose-bisphosphate aldolase activity-IEA	Molecular Function-IEA;Biological Process-IEA;Molecular Function-IEA;Molecular Function-IEA	GO:0004332;GO:0006096	fructose-bisphosphate aldolase activity;glycolytic process	Molecular Function;Biological Process
BN1106_s1551B000468.mRNA-1	10	gi|66396596|gb|AAH96507.1|LOC613054 protein, partial [Xenopus tropicalis];gi|1034159581|ref|XP_016797488.1|PREDICTED: propionyl-CoA carboxylase beta chain, mitochondrial isoform X7 [Pan troglodytes];gi|768185394|gb|KJH42455.1|carboxyl transferase domain protein [Dictyocaulus viviparus];gi|1083318013|ref|XP_018608986.1|PREDICTED: propionyl-CoA carboxylase beta chain, mitochondrial isoform X2 [Scle…	Xenopus (Silurana) tropicalis;Pan troglodytes;Dictyocaulus viviparus;Scleropages formosus;Fasciola hepatica;Clonorchis sinensis;Opisthorchis viverrini/Opisthorchis viverrini;Opisthorchis viverrini;Scleropages formosus;Sinocyclocheilus grahami	0.0E0;0.0E0;0.0E0;0.0E0;1.1E-156;2.6E-137;3.1E-137;3.5E-136;3.2E-133;6.5E-131	73.11%;80.65%;74.95%;73.85%;99.10%;94.14%;94.14%;91.95%;89.61%;91.89%	AAH96507.1;XP_016797488.1;KJH42455.1;XP_018608986.1;PIS84684.1;GAA51736.1;KER19109.1/XP_009177142.1;OON17255.1;KPP70305.1;XP_016128750.1	648.277;616.305;590.112;583.178;458.759;414.461;414.075;408.683;392.889;391.734	T265_12000;PCCB;T265_12000;DICVIV_11566;pccb;PCCB;CLF_106719;T265_12000;LOC613054;T265_12000;DICVIV_11566;Z043_110874	6198;9598;6198;29172;8364;9598;79923;6198;8364;6198;29172;113540	A0A074ZVA1;H2QNF5;A0A074ZVA1;A0A0D8XCV5;F6T2S5;H2QNF5;G7YFK3;A0A074ZVA1;Q4VA79;A0A074ZVA1;A0A0D8XCV5;A0A0N8JZU4	UniProtKB;UniProtKB;UniProtKB;UniProtKB;UniProtKB;UniProtKB;UniProtKB;UniProtKB;UniProtKB;UniProtKB;UniProtKB;UniProtKB	GO:0005739-IEA;GO:0016740-IEA;GO:0016874-IEA	mitochondrion-IEA;transferase activity-IEA;ligase activity-IEA	Cellular Component-IEA;Molecular Function-IEA;Molecular Function-IEA	GO:0005739;GO:0016874	mitochondrion;ligase activity	Cellular Component;Molecular Function
BN1106_s1568B000271.mRNA-1	10	gi|1277517161|gb|PIS82830.1|WD domain, G-beta repeat protein [Fasciola hepatica];gi|350000387|dbj|GAA36859.1|guanine nucleotide-binding protein subunit beta [Clonorchis sinensis];gi|684383521|ref|XP_009167569.1|hypothetical protein T265_04541 [Opisthorchis viverrini]/gi|663052705|gb|KER28669.1|hypothetical protein T265_04541 [Opisthorchis viverrini];gi|844871418|ref|XP_012800506.1|Guanine nucleot…	Fasciola hepatica;Clonorchis sinensis;Opisthorchis viverrini/Opisthorchis viverrini;Schistosoma haematobium/Schistosoma haematobium;Schistosoma japonicum;Schistosoma mansoni/Schistosoma mansoni;Opisthorchis viverrini;Hymenolepis microstoma;Echinococcus granulosus/Echinococcus granulosus;Echinococcus multilocularis	0.0E0;0.0E0;0.0E0;0.0E0;0.0E0;0.0E0;0.0E0;1.3E-152;7.7E-151;1.1E-150	100.00%;90.08%;89.54%;91.29%;90.69%;90.99%;89.88%;78.98%;79.28%;78.98%	PIS82830.1;GAA36859.1;KER28669.1/XP_009167569.1;XP_012800506.1/KGB40746.1;AAW26063.1;CCD82069.1/XP_018654659.1;OON20725.1;CDS26330.1;EUB61828.1/CDS18349.1;CUT99053.1	739.954;610.527;605.52;575.474;575.474;573.548;561.992;443.351;439.113;438.343	CLF_102008;T265_04541;Smp_094480;Smp_094480;EGR_03374;HmN_000657900;Smp_094480;T265_04541;MS3_09231;Q5DDP3;T265_04541;Smp_094480;T265_04541;MS3_09231;MS3_09231;MS3_09231;EGR_03374;A0A068Y1S0	79923;6198;6183;6183;6210;85433;6183;6198;6185;6182;6198;6183;6198;6185;6185;6185;6210;6211	H2KPH7;A0A075AGF8;G4VTR5;G4VTR5;U6J2Y8;A0A068X2K3;G4VTR5;A0A075AGF8;A0A095B0Z8;Q5DDP3;A0A075AGF8;G4VTR5;A0A075AGF8;A0A095B0Z8;A0A095B0Z8;A0A095B0Z8;U6J2Y8;A0A068Y1S0	UniProtKB;UniProtKB;UniProtKB;UniProtKB;UniProtKB;UniProtKB;UniProtKB;UniProtKB;UniProtKB;UniProtKB;UniProtKB;UniProtKB;UniProtKB;UniProtKB;UniProtKB;UniProtKB;UniProtKB;UniProtKB	GO:0007165-IEA	signal transduction-IEA	Biological Process-IEA	GO:0007165	signal transduction	Biological Process
BN1106_s1572B000219.mRNA-1	10	gi|1277507822|gb|PIS78520.1|hypothetical protein D915_14804 [Fasciola hepatica];gi|684408065|ref|XP_009175302.1|hypothetical protein T265_10617 [Opisthorchis viverrini]/gi|663044682|gb|KER20959.1|hypothetical protein T265_10617 [Opisthorchis viverrini];gi|1149654650|gb|OON17875.1|metallohydrolase, glycoprotease/Kae1 family, partial [Opisthorchis viverrini];gi|358338952|dbj|GAA57647.1|O-sialoglyco…	Fasciola hepatica;Opisthorchis viverrini/Opisthorchis viverrini;Opisthorchis viverrini;Clonorchis sinensis;Schistosoma mansoni/Schistosoma mansoni;Schistosoma mansoni/Schistosoma mansoni;Schistosoma haematobium/Schistosoma haematobium;Schistosoma haematobium/Schistosoma haematobium;Schistosoma haematobium/Schistosoma haematobium;Fasciola hepatica	0.0E0;5.0E-58;7.8E-58;3.8E-56;2.3E-49;3.4E-49;1.4E-47;1.7E-47;1.6E-43;4.1E-29	98.38%;45.41%;45.41%;46.34%;44.02%;45.23%;45.61%;45.65%;46.91%;42.76%	PIS78520.1;KER20959.1/XP_009175302.1;OON17875.1;GAA57647.1;XP_018648121.1/CCD75246.1;CCD81832.1/XP_018654424.1;XP_012798358.1/KGB38598.1;KGB38596.1/XP_012798356.1;XP_012802182.1/KGB42289.1;PIS87507.1	1212.98;227.254;226.483;220.705;197.593;197.208;192.586;192.586;175.252;135.576	MS3_10951;Smp_012460;T265_10617;T265_10617;MS3_10951;MS3_06989;MS3_06989;Smp_012460;MS3_06989;MS3_10951;MS3_06991;MS3_10951;T265_10617;Smp_012460;MS3_06991;T265_10617;T265_10617;T265_10617;Smp_012460;MS3_06989;T265_10617;MS3_10951;MS3_06989;MS3_06991;Smp_012460;Smp_012460;T265_10617;T265_10617;MS3_06989;MS3_10951;Smp_012460;T265_10617;CLF_113018;T265_10617;MS3_06989;MS3_06991;MS3_10951;Smp_012460…	6185;6183;6198;6198;6185;6185;6185;6183;6185;6185;6185;6185;6198;6183;6185;6198;6198;6198;6183;6185;6198;6185;6185;6185;6183;6183;6198;6198;6185;6185;6183;6198;79923;6198;6185;6185;6185;6183;6198;6185;6198;6185;6185;6198;6185;6198;6183;6185;79923;6183;6185;6185;6185;6198;6183;6198;6198;6185;79923;6185;6185;6183;6185;6185;6185;6185;6185;6198;6198;6185;6185	A0A095A909;G4V968;A0A075A0L4;A0A075A0L4;A0A095A909;A0A095AVI8;A0A095AVI8;G4V968;A0A095AVI8;A0A095A909;A0A095C8P5;A0A095A909;A0A075A0L4;G4V968;A0A095C8P5;A0A075A0L4;A0A075A0L4;A0A075A0L4;G4V968;A0A095AVI8;A0A075A0L4;A0A095A909;A0A095AVI8;A0A095C8P5;G4V968;G4V968;A0A075A0L4;A0A075A0L4;A0A095AVI8;A0A095A909;G4V968;A0A075A0L4;G7YXG7;A0A075A0L4;A0A095AVI8;A0A095C8P5;A0A095A909;G4V968;A0A075A0L4;A0A095…	UniProtKB;UniProtKB;UniProtKB;UniProtKB;UniProtKB;UniProtKB;UniProtKB;UniProtKB;UniProtKB;UniProtKB;UniProtKB;UniProtKB;UniProtKB;UniProtKB;UniProtKB;UniProtKB;UniProtKB;UniProtKB;UniProtKB;UniProtKB;UniProtKB;UniProtKB;UniProtKB;UniProtKB;UniProtKB;UniProtKB;UniProtKB;UniProtKB;UniProtKB;UniProtKB;UniProtKB;UniProtKB;UniProtKB;UniProtKB;UniProtKB;UniProtKB;UniProtKB;UniProtKB;UniProtKB;UniProtKB…	GO:0006281-IEA;GO:0090305-IEA;GO:0004518-IEA;GO:0016020-IEA;GO:0016021-IEA	DNA repair-IEA;nucleic acid phosphodiester bond hydrolysis-IEA;nuclease activity-IEA;membrane-IEA;integral component of membrane-IEA	Biological Process-IEA;Biological Process-IEA;Molecular Function-IEA;Cellular Component-IEA;Cellular Component-IEA
BN1106_s1581B000120.mRNA-1	10	gi|358339149|dbj|GAA47265.1|anoctamin-1, partial [Clonorchis sinensis];gi|844842059|ref|XP_012793432.1|Anoctamin-1 [Schistosoma haematobium]/gi|685957578|gb|KGB33664.1|Anoctamin-1 [Schistosoma haematobium];gi|684384546|ref|XP_009167884.1|hypothetical protein T265_13598, partial [Opisthorchis viverrini]/gi|663052427|gb|KER28397.1|hypothetical protein T265_13598, partial [Opisthorchis viverrini];gi…	Clonorchis sinensis;Schistosoma haematobium/Schistosoma haematobium;Opisthorchis viverrini/Opisthorchis viverrini;Echinococcus multilocularis;Echinococcus granulosus/Echinococcus granulosus;Hymenolepis microstoma;Schistosoma mansoni/Schistosoma mansoni;Limulus polyphemus;Limulus polyphemus/Limulus polyphemus/Limulus polyphemus/Limulus polyphemus;Saccoglossus kowalevskii	5.0E-158;2.6E-148;2.2E-146;7.4E-122;1.4E-121;1.2E-106;6.6E-89;3.1E-81;3.6E-80;2.0E-78	80.49%;76.60%;73.15%;66.84%;66.58%;64.25%;64.77%;57.42%;57.65%;60.87%	GAA47265.1;XP_012793432.1/KGB33664.1;XP_009167884.1/KER28397.1;CDI97940.1;EUB54990.1/CDS21352.1;CDS25633.2;CCD80662.1/XP_018653261.1;XP_022253851.1;XP_022253850.1/XP_022253847.1/XP_022253848.1/XP_022253849.1;XP_006823057.1	512.301;471.085;467.618;399.053;398.282;353.214;302.368;280.411;281.567;280.411	Smp_141530;CLF_100151;MS3_01834;EGR_10154;MS3_01834;Smp_141530;CLF_100151;EGR_10154;MS3_01834;EGR_10154;MS3_01834;CLF_100151;EGR_10154;HmN_000607100;MS3_01834;Smp_141530;MS3_01834;MS3_01834;T265_13598;Smp_141530;Smp_141530;Smp_141530;EmuJ_000175600;MS3_01834;MS3_01834;Smp_141530;T265_13598;Smp_141530;T265_13598;T265_13598;T265_13598;T265_13598;MS3_01834;CLF_100151;Smp_141530;MS3_01834;EGR_10154;E…	6183;79923;6185;6210;6185;6183;79923;6210;6185;6210;6185;79923;6210;85433;6185;6183;6185;6185;6198;6183;6183;6183;6211;6185;6185;6183;6198;6183;6198;6198;6198;6198;6185;79923;6183;6185;6210;6211;6198;6210;85433;6198;85433;6198;6183;79923;6211;6198;6198;6183;6185;6198;6183	G4VMF7;G7Y2S8;A0A094ZL56;U6JHY6;A0A094ZL56;G4VMF7;G7Y2S8;U6JHY6;A0A094ZL56;U6JHY6;A0A094ZL56;G7Y2S8;U6JHY6;A0A068X6H1;A0A094ZL56;G4VMF7;A0A094ZL56;A0A094ZL56;A0A074ZRE3;G4VMF7;G4VMF7;G4VMF7;A0A087W085;A0A094ZL56;A0A094ZL56;G4VMF7;A0A074ZRE3;G4VMF7;A0A074ZRE3;A0A074ZRE3;A0A074ZRE3;A0A074ZRE3;A0A094ZL56;G7Y2S8;G4VMF7;A0A094ZL56;U6JHY6;A0A087W085;A0A074ZRE3;U6JHY6;A0A068X6H1;A0A074ZRE3;A0A068X6H1;A0…	UniProtKB;UniProtKB;UniProtKB;UniProtKB;UniProtKB;UniProtKB;UniProtKB;UniProtKB;UniProtKB;UniProtKB;UniProtKB;UniProtKB;UniProtKB;UniProtKB;UniProtKB;UniProtKB;UniProtKB;UniProtKB;UniProtKB;UniProtKB;UniProtKB;UniProtKB;UniProtKB;UniProtKB;UniProtKB;UniProtKB;UniProtKB;UniProtKB;UniProtKB;UniProtKB;UniProtKB;UniProtKB;UniProtKB;UniProtKB;UniProtKB;UniProtKB;UniProtKB;UniProtKB;UniProtKB;UniProtKB…	GO:0055085-IEA;GO:0046983-IEA;GO:0016020-IEA;GO:0016021-IEA;GO:0006810-IEA	transmembrane transport-IEA;protein dimerization activity-IEA;membrane-IEA;integral component of membrane-IEA;transport-IEA	Biological Process-IEA;Molecular Function-IEA;Cellular Component-IEA;Cellular Component-IEA;Biological Process-IEA	GO:0016021;GO:0046983;GO:0055085	integral component of membrane;protein dimerization activity;transmembrane transport	Cellular Component;Molecular Function;Biological Process
BN1106_s1589B000304.mRNA-3	1	gi|1277525038|gb|PIS88721.1|TIGR01777 family protein [Fasciola hepatica]	Fasciola hepatica	5.9e-07	1	PIS88721.1	52.373
BN1106_s160B000168.mRNA-1	10	gi|684383425|ref|XP_009167541.1|hypothetical protein T265_04522 [Opisthorchis viverrini]/gi|663052772|gb|KER28735.1|hypothetical protein T265_04522 [Opisthorchis viverrini];gi|358333015|dbj|GAA51618.1|tektin-1 [Clonorchis sinensis];gi|1084289819|ref|XP_018648013.1|putative tektin [Schistosoma mansoni]/gi|353228967|emb|CCD75138.1|putative tektin [Schistosoma mansoni];gi|226467590|emb|CAX69671.1|Te…	Opisthorchis viverrini/Opisthorchis viverrini;Clonorchis sinensis;Schistosoma mansoni/Schistosoma mansoni;Schistosoma japonicum;Fasciola hepatica;Lottia gigantea/Lottia gigantea;Crassostrea virginica;Crassostrea gigas;Macrostomum lignano;Macrostomum lignano	0.0E0;0.0E0;0.0E0;0.0E0;1.2E-171;2.9E-137;1.8E-136;2.5E-136;3.1E-136;4.7E-136	82.03%;83.66%;82.65%;80.96%;99.59%;69.40%;66.51%;66.99%;67.23%;66.99%	XP_009167541.1/KER28735.1;GAA51618.1;CCD75138.1/XP_018648013.1;CAX69671.1;PIS89818.1;ESO95487.1/XP_009053992.1;XP_022340530.1;XP_011416301.1;PAA83764.1;PAA57700.1	598.586;598.586;591.267;565.844;488.804;407.912;405.601;405.216;405.601;404.831
BN1106_s1612B000139.mRNA-1	10	gi|56757592|gb|AAW26955.1|SJCHGC06279 protein [Schistosoma japonicum]/gi|226471258|emb|CAX70710.1|2-deoxy-D-gluconate 3-dehydrogenase [Schistosoma japonicum];gi|358333157|dbj|GAA51714.1|3-oxoacyl-[acyl-carrier-protein] reductase [Clonorchis sinensis];gi|684389304|ref|XP_009169339.1|hypothetical protein T265_13907, partial [Opisthorchis viverrini]/gi|663050931|gb|KER26936.1|hypothetical protein T2…	Schistosoma japonicum/Schistosoma japonicum;Clonorchis sinensis;Opisthorchis viverrini/Opisthorchis viverrini;Schistosoma mansoni/Schistosoma mansoni;Schistosoma haematobium/Schistosoma haematobium;Schistosoma mansoni;Cimex lectularius;Drosophila mojavensis/Drosophila mojavensis;Drosophila arizonae;Fasciola hepatica	3.0E-70;3.7E-68;1.1E-66;3.9E-66;8.2E-65;4.4E-64;8.9E-64;1.7E-63;2.6E-63;8.5E-63	72.04%;74.24%;73.74%;69.67%;70.14%;69.19%;70.20%;71.21%;71.21%;81.48%	AAW26955.1/CAX70710.1;GAA51714.1;KER26936.1/XP_009169339.1;XP_018651437.1/CCD78829.1;XP_012794262.1/KGB34493.1;ABG21833.1;XP_014250334.1;EDW15913.1/XP_002000452.1;XP_017873435.1;PIS86672.1	224.172;218.779;215.698;213.772;214.157;208.379;207.223;206.838;206.068;205.297	MS3_02709;T265_13907;Q5DB51;T265_13907;MS3_02709;Smp_042680;DmojGI10241;DmojGI10241;DmojGI10241;Q15ER8;DmojGI10241;Smp_042680;CLF_106682;Smp_042680;Q5DB51;Smp_042680;Smp_042680;CLF_106682;T265_13907;MS3_02709;MS3_02709;T265_13907;MS3_02709;Q5DB51;T265_13907;MS3_02709;T265_13907;Q15ER8;Q5DB51;MS3_02709;Smp_042680;Smp_042680;Q5DB51;DmojGI10241;T265_13907;Smp_042680;Smp_042680;T265_13907;Smp_042680;…	6185;6198;6182;6198;6185;6183;7230;7230;7230;6183;7230;6183;79923;6183;6182;6183;6183;79923;6198;6185;6185;6198;6185;6182;6198;6185;6198;6183;6182;6185;6183;6183;6182;7230;6198;6183;6183;6198;6183;6183;7230;6182;7230;6183;7230;6185	A0A095BZ75;A0A074ZIW2;Q5DB51;A0A074ZIW2;A0A095BZ75;G4VFX0;B4KCR4;B4KCR4;B4KCR4;Q15ER8;B4KCR4;G4VFX0;G7YFI1;G4VFX0;Q5DB51;G4VFX0;G4VFX0;G7YFI1;A0A074ZIW2;A0A095BZ75;A0A095BZ75;A0A074ZIW2;A0A095BZ75;Q5DB51;A0A074ZIW2;A0A095BZ75;A0A074ZIW2;Q15ER8;Q5DB51;A0A095BZ75;G4VFX0;G4VFX0;Q5DB51;B4KCR4;A0A074ZIW2;G4VFX0;G4VFX0;A0A074ZIW2;G4VFX0;G4VFX0;B4KCR4;Q5DB51;B4KCR4;G4VFX0;B4KCR4;A0A095BZ75	UniProtKB;UniProtKB;UniProtKB;UniProtKB;UniProtKB;UniProtKB;UniProtKB;UniProtKB;UniProtKB;UniProtKB;UniProtKB;UniProtKB;UniProtKB;UniProtKB;UniProtKB;UniProtKB;UniProtKB;UniProtKB;UniProtKB;UniProtKB;UniProtKB;UniProtKB;UniProtKB;UniProtKB;UniProtKB;UniProtKB;UniProtKB;UniProtKB;UniProtKB;UniProtKB;UniProtKB;UniProtKB;UniProtKB;UniProtKB;UniProtKB;UniProtKB;UniProtKB;UniProtKB;UniProtKB;UniProtKB…	GO:0004316-IEA;GO:0016491-IEA;GO:0055114-IEA;GO:0008678-IEA	3-oxoacyl-[acyl-carrier-protein] reductase (NADPH) activity-IEA;oxidoreductase activity-IEA;oxidation-reduction process-IEA;2-deoxy-D-gluconate 3-dehydrogenase activity-IEA	Molecular Function-IEA;Molecular Function-IEA;Biological Process-IEA;Molecular Function-IEA	GO:0016616	oxidoreductase activity, acting on the CH-OH group of donors, NAD or NADP as acceptor	Molecular Function
BN1106_s1614B000280.mRNA-1	10	gi|1277522479|gb|PIS86707.1|antioxidant, AhpC/TSA family [Fasciola hepatica];gi|166235906|gb|ABY85785.1|thioredoxin peroxidase [Fasciola gigantica]/gi|205363471|gb|ACI04165.1|thioredoxin peroxidase [Fasciola hepatica];gi|259090533|gb|ACV91889.1|peroxiredoxin [Fasciola gigantica];gi|3024714|sp|P91883.1|TDX_FASHERecName: Full=Thioredoxin peroxidase AltName: Full=Peroxiredoxin AltName: Full=Thiol-sp…	Fasciola hepatica;Fasciola gigantica/Fasciola hepatica;Fasciola gigantica;Fasciola hepatica/Fasciola hepatica;Fasciola hepatica;Cyprinus carpio;Fasciola gigantica;Echinops telfairi;Tupaia chinensis;Acropora digitifera	1.8E-47;2.0E-42;3.1E-42;4.2E-42;1.0E-41;2.0E-41;2.3E-41;7.9E-36;2.8E-33;1.4E-32	100.00%;100.00%;98.59%;98.59%;98.59%;69.53%;100.00%;65.32%;76.92%;63.24%	PIS86707.1;ACI04165.1/ABY85785.1;ACV91889.1;P91883.1/AAB71727.1;CAA06158.1;KTF71468.1;ACU27401.1;XP_004699743.1;ELW47054.1;XP_015752406.1	164.081;149.443;148.288;147.902;146.747;145.591;146.747;130.183;128.642;123.25	P91883;TPx-2;P91883;B6DT35;TSA;TPx-1;TPx-2;C9EI96;B6DT35;C9EI96;P91883;TSA;P91883;TPx-1;TREES_T100004575;TREES_T100004575;TREES_T100004575;P91883;TPx-2;P91883;P91883;P91883;TPx-2;P91883;TREES_T100004575;P91883;TREES_T100004575;C9EI96;P91883;TPx-2;TSA;TREES_T100004575;TPx-2;TPx-1;C9EI96;TSA;B6DT35;TSA;TREES_T100004575;TPx-1;P91883;TPx-1;TREES_T100004575;P91883;TREES_T100004575;TREES_T100004575;B6D…	6192;46835;6192;6192;6192;46835;46835;46835;6192;46835;6192;6192;6192;46835;246437;246437;246437;6192;46835;6192;6192;6192;46835;6192;246437;6192;246437;46835;6192;46835;6192;246437;46835;46835;46835;6192;6192;6192;246437;46835;6192;46835;246437;6192;246437;246437;6192;46835;6192;6192;46835;246437;6192	P91883;B0LT92;P91883;B6DT35;O76944;C7EAA3;B0LT92;C9EI96;B6DT35;C9EI96;P91883;O76944;P91883;C7EAA3;L9J9W4;L9J9W4;L9J9W4;P91883;B0LT92;P91883;P91883;P91883;B0LT92;P91883;L9J9W4;P91883;L9J9W4;C9EI96;P91883;B0LT92;O76944;L9J9W4;B0LT92;C7EAA3;C9EI96;O76944;B6DT35;O76944;L9J9W4;C7EAA3;P91883;C7EAA3;L9J9W4;P91883;L9J9W4;L9J9W4;B6DT35;C9EI96;B6DT35;B6DT35;C7EAA3;L9J9W4;P91883	UniProtKB;UniProtKB;UniProtKB;UniProtKB;UniProtKB;UniProtKB;UniProtKB;UniProtKB;UniProtKB;UniProtKB;UniProtKB;UniProtKB;UniProtKB;UniProtKB;UniProtKB;UniProtKB;UniProtKB;UniProtKB;UniProtKB;UniProtKB;UniProtKB;UniProtKB;UniProtKB;UniProtKB;UniProtKB;UniProtKB;UniProtKB;UniProtKB;UniProtKB;UniProtKB;UniProtKB;UniProtKB;UniProtKB;UniProtKB;UniProtKB;UniProtKB;UniProtKB;UniProtKB;UniProtKB;UniProtKB…	GO:0004601-IEA;GO:0005737-IEA;GO:0016491-IEA;GO:0016020-IEA;GO:0016021-IEA;GO:0055114-IEA;GO:0098869-IEA;GO:0051920-IEA;GO:0055085-IEA;GO:0016209-IEA;GO:0034220-IEA;GO:0015075-IEA;GO:0006811-IEA	peroxidase activity-IEA;cytoplasm-IEA;oxidoreductase activity-IEA;membrane-IEA;integral component of membrane-IEA;oxidation-reduction process-IEA;cellular oxidant detoxification-IEA;peroxiredoxin activity-IEA;transmembrane transport-IEA;antioxidant activity-IEA;ion transmembrane transport-IEA;ion transmembrane transporter activity-IEA;ion transport-IEA	Molecular Function-IEA;Cellular Component-IEA;Molecular Function-IEA;Cellular Component-IEA;Cellular Component-IEA;Biological Process-IEA;Biological Process-IEA;Molecular Function-IEA;Biological Process-IEA;Molecular Function-IEA;Biological Process-IEA;Molecular Function-IEA;Biological Process-IEA	GO:0004601;GO:0005737;GO:0006811;GO:0016020;GO:0051920;GO:0055085;GO:0055114;GO:0098869	peroxidase activity;cytoplasm;ion transport;membrane;peroxiredoxin activity;transmembrane transport;oxidation-reduction process;cellular oxidant detoxification	Molecular Function;Cellular Component;Biological Process;Cellular Component;Molecular Function;Biological Process;Biological Process;Biological Process
BN1106_s1620B000120.mRNA-1	10	gi|226472754|emb|CAX71063.1|putative Lysosomal Pro-X carboxypeptidase precursor [Schistosoma japonicum];gi|226472752|emb|CAX71062.1|putative Lysosomal Pro-X carboxypeptidase precursor [Schistosoma japonicum]/gi|226472756|emb|CAX71064.1|putative Lysosomal Pro-X carboxypeptidase precursor [Schistosoma japonicum];gi|56756895|gb|AAW26619.1|SJCHGC02147 protein [Schistosoma japonicum];gi|226472746|emb|…	Schistosoma japonicum;Schistosoma japonicum/Schistosoma japonicum;Schistosoma japonicum;Schistosoma japonicum/Schistosoma japonicum/Schistosoma japonicum;Schistosoma japonicum;Schistosoma japonicum;Schistosoma mansoni/Schistosoma mansoni;Schistosoma haematobium/Schistosoma haematobium;Hymenolepis microstoma;Echinococcus multilocularis	0.0E0;0.0E0;0.0E0;0.0E0;0.0E0;0.0E0;0.0E0;5.6E-157;1.1E-151;3.5E-149	75.24%;75.24%;75.24%;75.24%;75.24%;75.24%;73.39%;67.94%;69.62%;68.00%	CAX71063.1;CAX71062.1/CAX71064.1;AAW26619.1;CAX71066.1/CAX71059.1/CAX71060.1;CAX71065.1;CAX71061.1;CCD82778.1/XP_018655359.1;XP_012797356.1/KGB37594.1;CDS33314.1;CDS37318.1	553.903;553.518;551.977;551.592;550.051;549.666;541.962;462.225;450.284;443.736	C1L8N6;C1L8N2;C1L8N2;Smp_071610;Smp_071610;Smp_071610;Q5DC37;Smp_071610;C1L8N5;C1L8N6;C1L8N2;C1L8N5;C1L8N3;C1L8N6;Smp_071610;Smp_071610;C1L8N2;Smp_071610;Q5DC37;Smp_071610;MS3_05939;Smp_071610;HmN_000505200;Smp_071610;C1L8N2;C1L8N6;MS3_05939;EmuJ_000456150;C1L8N6;C1L8N2;MS3_05939;C1L8N2;C1L8N7;C1L8N3;MS3_05939;Smp_071610;HmN_000505200;MS3_05939;Smp_071610;C1L8N2;HmN_000505200;Smp_071610;MS3_05939…	6182;6182;6182;6183;6183;6183;6182;6183;6182;6182;6182;6182;6182;6182;6183;6183;6182;6183;6182;6183;6185;6183;85433;6183;6182;6182;6185;6211;6182;6182;6185;6182;6182;6182;6185;6183;85433;6185;6183;6182;85433;6183;6185;6211;6183;6182;6182;6182;6182;6182;6185;6182;6183;6182;6183;6183;6183;6183;6183;6183;6182;6183;6211;6182;6183;6182;6185;6182;6182;6182;6183;6182	C1L8N6;C1L8N2;C1L8N2;G4VRT6;G4VRT6;G4VRT6;Q5DC37;G4VRT6;C1L8N5;C1L8N6;C1L8N2;C1L8N5;C1L8N3;C1L8N6;G4VRT6;G4VRT6;C1L8N2;G4VRT6;Q5DC37;G4VRT6;A0A094ZWP1;G4VRT6;A0A068XR98;G4VRT6;C1L8N2;C1L8N6;A0A094ZWP1;A0A068Y564;C1L8N6;C1L8N2;A0A094ZWP1;C1L8N2;C1L8N7;C1L8N3;A0A094ZWP1;G4VRT6;A0A068XR98;A0A094ZWP1;G4VRT6;C1L8N2;A0A068XR98;G4VRT6;A0A094ZWP1;A0A068Y564;G4VRT6;C1L8N2;C1L8N3;C1L8N2;C1L8N6;C1L8N2;A0A09…	UniProtKB;UniProtKB;UniProtKB;UniProtKB;UniProtKB;UniProtKB;UniProtKB;UniProtKB;UniProtKB;UniProtKB;UniProtKB;UniProtKB;UniProtKB;UniProtKB;UniProtKB;UniProtKB;UniProtKB;UniProtKB;UniProtKB;UniProtKB;UniProtKB;UniProtKB;UniProtKB;UniProtKB;UniProtKB;UniProtKB;UniProtKB;UniProtKB;UniProtKB;UniProtKB;UniProtKB;UniProtKB;UniProtKB;UniProtKB;UniProtKB;UniProtKB;UniProtKB;UniProtKB;UniProtKB;UniProtKB…	GO:0004180-IEA;GO:0006508-IBA;GO:0006508-IEA;GO:0004185-IBA;GO:0008236-IEA;GO:0016787-IEA;GO:0008239-IBA	carboxypeptidase activity-IEA;proteolysis-IBA;proteolysis-IEA;serine-type carboxypeptidase activity-IBA;serine-type peptidase activity-IEA;hydrolase activity-IEA;dipeptidyl-peptidase activity-IBA	Molecular Function-IEA;Biological Process-IBA;Biological Process-IEA;Molecular Function-IBA;Molecular Function-IEA;Molecular Function-IEA;Molecular Function-IBA	GO:0004185;GO:0006508;GO:0008239	serine-type carboxypeptidase activity;proteolysis;dipeptidyl-peptidase activity	Molecular Function;Biological Process;Molecular Function
BN1106_s1633B000182.mRNA-1	10	gi|1276849140|gb|PIO75665.1|V-type ATPase, B subunit [Teladorsagia circumcincta];gi|6721109|gb|AAF26763.1|AC007396_12T4O12.24 [Arabidopsis thaliana];gi|795180171|ref|XP_011800603.1|PREDICTED: V-type proton ATPase subunit B, kidney isoform isoform X1 [Colobus angolensis palliatus];gi|795138985|ref|XP_011836026.1|PREDICTED: V-type proton ATPase subunit B, kidney isoform isoform X1 [Mandrillus leuco…	Teladorsagia circumcincta;Arabidopsis thaliana;Colobus angolensis palliatus;Mandrillus leucophaeus;Opisthorchis viverrini/Opisthorchis viverrini;Clonorchis sinensis;Schistosoma haematobium/Schistosoma haematobium;Schistosoma mansoni/Schistosoma mansoni;Rhizopogon vesiculosus;Sporidiobolus salmonicolor	0.0E0;0.0E0;0.0E0;0.0E0;0.0E0;0.0E0;0.0E0;0.0E0;0.0E0;0.0E0	77.51%;73.48%;72.43%;72.30%;87.78%;87.78%;87.50%;87.22%;64.92%;66.55%	PIO75665.1;AAF26763.1;XP_011800603.1;XP_011836026.1;KER26087.1/XP_009170134.1;GAA47396.1;XP_012793912.1/KGB34145.1;XP_018645554.1/CCD59196.1;OJA17158.1;CEQ41026.1	777.319;729.169;692.575;692.189;626.706;626.706;624.78;623.624;616.305;608.601	T265_06567;CLF_100308;MS3_02343;Smp_029390;MS3_02343;Smp_029390;T265_06567;Smp_029390;MS3_02343;T265_06567;Smp_029390;MS3_02343;MS3_02343;MS3_02343;Smp_029390;T265_06567;T265_06567;T265_06567;Smp_029390;Smp_029390;T265_06567;MS3_02343;Smp_029390;T265_06567;MS3_02343;T265_06567;MS3_02343;MS3_02343;Smp_029390;MS3_02343;MS3_02343;T265_06567;T265_06567;T265_06567;MS3_02343;Smp_029390;T265_06567;T265_…	6198;79923;6185;6183;6185;6183;6198;6183;6185;6198;6183;6185;6185;6185;6183;6198;6198;6198;6183;6183;6198;6185;6183;6198;6185;6198;6185;6185;6183;6185;6185;6198;6198;6198;6185;6183;6198;6198;6183;6198;6183;6185;6185;6198;79923;6183;6185;6185;6183;6198;6183;6185;6198;79923;6183;79923;6183;6185;79923;6185;6185;79923;6183;6198;6183;6198;6185;6183;6198;6185;6183;6198;6198;6198;6185	A0A074ZJY6;G7Y359;A0A094ZHZ3;G4LWA8;A0A094ZHZ3;G4LWA8;A0A074ZJY6;G4LWA8;A0A094ZHZ3;A0A074ZJY6;G4LWA8;A0A094ZHZ3;A0A094ZHZ3;A0A094ZHZ3;G4LWA8;A0A074ZJY6;A0A074ZJY6;A0A074ZJY6;G4LWA8;G4LWA8;A0A074ZJY6;A0A094ZHZ3;G4LWA8;A0A074ZJY6;A0A094ZHZ3;A0A074ZJY6;A0A094ZHZ3;A0A094ZHZ3;G4LWA8;A0A094ZHZ3;A0A094ZHZ3;A0A074ZJY6;A0A074ZJY6;A0A074ZJY6;A0A094ZHZ3;G4LWA8;A0A074ZJY6;A0A074ZJY6;G4LWA8;A0A074ZJY6;G4LWA8;…	UniProtKB;UniProtKB;UniProtKB;UniProtKB;UniProtKB;UniProtKB;UniProtKB;UniProtKB;UniProtKB;UniProtKB;UniProtKB;UniProtKB;UniProtKB;UniProtKB;UniProtKB;UniProtKB;UniProtKB;UniProtKB;UniProtKB;UniProtKB;UniProtKB;UniProtKB;UniProtKB;UniProtKB;UniProtKB;UniProtKB;UniProtKB;UniProtKB;UniProtKB;UniProtKB;UniProtKB;UniProtKB;UniProtKB;UniProtKB;UniProtKB;UniProtKB;UniProtKB;UniProtKB;UniProtKB;UniProtKB…	GO:0015992-IEA;GO:0015991-IEA;GO:0046034-IEA;GO:0033180-IEA;GO:0005524-IEA;GO:0016820-IEA;GO:0016787-IEA	proton transport-IEA;ATP hydrolysis coupled proton transport-IEA;ATP metabolic process-IEA;proton-transporting V-type ATPase, V1 domain-IEA;ATP binding-IEA;hydrolase activity, acting on acid anhydrides, catalyzing transmembrane movement of substances-IEA;hydrolase activity-IEA	Biological Process-IEA;Biological Process-IEA;Biological Process-IEA;Cellular Component-IEA;Molecular Function-IEA;Molecular Function-IEA;Molecular Function-IEA	GO:0005524;GO:0015991;GO:0016820;GO:0033180;GO:0046034	ATP binding;ATP hydrolysis coupled proton transport;hydrolase activity, acting on acid anhydrides, catalyzing transmembrane movement of substances;proton-transporting V-type ATPase, V1 domain;ATP metabolic process	Molecular Function;Biological Process;Molecular Function;Cellular Component;Biological Process
BN1106_s1639B000395.mRNA-1	10	gi|1277525412|gb|PIS89029.1|multicatalytic endopeptidase [Fasciola hepatica];gi|1149667079|gb|OON23676.1|multicatalytic endopeptidase [Opisthorchis viverrini];gi|226489755|emb|CAX75028.1|proteasome (prosome macropain) subunit alpha type 4 [Schistosoma japonicum]/gi|226489761|emb|CAX75031.1|proteasome (prosome macropain) subunit alpha type 4 [Schistosoma japonicum];gi|226489759|emb|CAX75030.1|prot…	Fasciola hepatica;Opisthorchis viverrini;Schistosoma japonicum/Schistosoma japonicum;Schistosoma japonicum;Schistosoma mansoni/Schistosoma mansoni;Schistosoma japonicum;Opisthorchis viverrini/Opisthorchis viverrini;Clonorchis sinensis;Spirometra erinaceieuropaei;Schistosoma haematobium/Schistosoma haematobium	3.1E-163;4.0E-143;2.2E-138;7.3E-138;2.3E-136;1.9E-135;2.2E-135;9.9E-135;9.3E-130;3.6E-129	97.54%;91.77%;90.98%;87.84%;90.16%;91.53%;93.72%;93.25%;89.34%;91.96%	PIS89029.1;OON23676.1;CAX75031.1/CAX75028.1;CAX75030.1;XP_018647247.1/CCD60901.1;CAX75029.1;XP_009176212.1/KER20041.1;GAA55137.1;AFX73014.1;KGB33316.1/XP_012793088.1	461.455;410.609;398.667;397.127;393.275;390.963;390.193;411.764;376.711;374.4	psma4;psma4;MS3_01483;K7XWZ4;T265_11323;psma4;MS3_01483;MS3_01483;MS3_01483;T265_11323;K7XWZ4;psma4;psma4;psma4;T265_11323;psma4;MS3_01483;T265_11323;psma4;MS3_01483;MS3_01483;MS3_01483;MS3_01483;Smp_070930;MS3_01483;T265_11323;psma4;MS3_01483;psma4;T265_11323;psma4;psma4;MS3_01483;Smp_070930;MS3_01483;MS3_01483;psma4;MS3_01483;Smp_070930;Smp_070930;Smp_070930;Smp_070930;Smp_070930;Smp_070930;MS3…	6182;6182;6185;99802;6198;6182;6185;6185;6185;6198;99802;6182;6182;6182;6198;6182;6185;6198;6182;6185;6185;6185;6185;6183;6185;6198;6182;6185;6182;6198;6182;6182;6185;6183;6185;6185;6182;6185;6183;6183;6183;6183;6183;6183;6185;6182;6185;6182;99802;6198;6185;6198;6185;6198;6182;6182;6198;6182;6198;6198;6183;6185;6198;6198;6183;6183;6198;6185;6182;6198;6183;99802;6185;6183;6182;6182;99802;6185;6183…	C1LK00;C1LK00;A0A095AHA6;K7XWZ4;A0A074YZ20;C1LK01;A0A095AHA6;A0A095AHA6;A0A095AHA6;A0A074YZ20;K7XWZ4;C1LK00;C1LK02;C1LK02;A0A074YZ20;C1LK01;A0A095AHA6;A0A074YZ20;C1LK01;A0A095AHA6;A0A095AHA6;A0A095AHA6;A0A095AHA6;G4M183;A0A095AHA6;A0A074YZ20;C1LK00;A0A095AHA6;C1LK01;A0A074YZ20;C1LK01;C1LK00;A0A095AHA6;G4M183;A0A095AHA6;A0A095AHA6;C1LK00;A0A095AHA6;G4M183;G4M183;G4M183;G4M183;G4M183;G4M183;A0A095A…	UniProtKB;UniProtKB;UniProtKB;UniProtKB;UniProtKB;UniProtKB;UniProtKB;UniProtKB;UniProtKB;UniProtKB;UniProtKB;UniProtKB;UniProtKB;UniProtKB;UniProtKB;UniProtKB;UniProtKB;UniProtKB;UniProtKB;UniProtKB;UniProtKB;UniProtKB;UniProtKB;UniProtKB;UniProtKB;UniProtKB;UniProtKB;UniProtKB;UniProtKB;UniProtKB;UniProtKB;UniProtKB;UniProtKB;UniProtKB;UniProtKB;UniProtKB;UniProtKB;UniProtKB;UniProtKB;UniProtKB…	GO:0005737-IEA;GO:0008233-IEA;GO:0006508-IEA;GO:0005839-IEA;GO:0004175-IEA;GO:0019773-IEA;GO:0000502-IEA;GO:0004298-IEA;GO:0051603-IEA;GO:0006511-IEA;GO:0016787-IEA;GO:0005634-IEA	cytoplasm-IEA;peptidase activity-IEA;proteolysis-IEA;proteasome core complex-IEA;endopeptidase activity-IEA;proteasome core complex, alpha-subunit complex-IEA;proteasome complex-IEA;threonine-type endopeptidase activity-IEA;proteolysis involved in cellular protein catabolic process-IEA;ubiquitin-dependent protein catabolic process-IEA;hydrolase activity-IEA;nucleus-IEA	Cellular Component-IEA;Molecular Function-IEA;Biological Process-IEA;Cellular Component-IEA;Molecular Function-IEA;Cellular Component-IEA;Cellular Component-IEA;Molecular Function-IEA;Biological Process-IEA;Biological Process-IEA;Molecular Function-IEA;Cellular Component-IEA	GO:0004298;GO:0005634;GO:0005737;GO:0006511;GO:0019773	threonine-type endopeptidase activity;nucleus;cytoplasm;ubiquitin-dependent protein catabolic process;proteasome core complex, alpha-subunit complex	Molecular Function;Cellular Component;Cellular Component;Biological Process;Cellular Component
BN1106_s1657B000161.mRNA-1	10	gi|1277528061|gb|PIS91251.1|tetraspanin family protein [Fasciola hepatica];gi|684394025|ref|XP_009170777.1|hypothetical protein T265_07075 [Opisthorchis viverrini]/gi|663049406|gb|KER25452.1|hypothetical protein T265_07075 [Opisthorchis viverrini];gi|1149655677|gb|OON18249.1|tetraspanin family protein, partial [Opisthorchis viverrini];gi|358339498|dbj|GAA47551.1|tetraspanin-CD63 receptor [Clonorc…	Fasciola hepatica;Opisthorchis viverrini/Opisthorchis viverrini;Opisthorchis viverrini;Clonorchis sinensis;Clonorchis sinensis;Clonorchis sinensis;Opisthorchis viverrini;Schistosoma mansoni/Schistosoma mansoni;Opisthorchis viverrini/Opisthorchis viverrini;Clonorchis sinensis	8.2E-152;1.5E-24;2.8E-24;3.8E-24;2.1E-20;2.8E-19;8.1E-19;4.3E-18;5.5E-18;5.7E-18	100.00%;51.59%;55.14%;55.33%;52.97%;52.23%;53.33%;48.44%;51.61%;49.41%	PIS91251.1;KER25452.1/XP_009170777.1;OON18249.1;GAA47551.1;GAA29978.2;GAA56223.1;OON18447.1;XP_018653608.1/CCD81010.1;KER20640.1/XP_009175618.1;GAA56135.1	436.032;110.153;107.842;108.997;98.2117;96.2857;94.3597;92.0485;93.2041;94.7449	Smp_140000;Smp_140000;T265_15270;T265_07075;Smp_140000;Smp_140000;CLF_110046;T265_15270;Smp_140000;T265_07075;T265_07075;Smp_140000;T265_15270;Smp_140000;CLF_100504;CLF_110308;Smp_140000;T265_15270;T265_15270;T265_15270;Smp_140000;Smp_140000;T265_07075;CLF_110308;T265_15270;Smp_140000;Smp_140000;T265_07075;Smp_140000;Smp_140000;CLF_100504;T265_15270;CLF_112078;Smp_140000;T265_07075;Smp_140000;Smp…	6183;6183;6198;6198;6183;6183;79923;6198;6183;6198;6198;6183;6198;6183;79923;79923;6183;6198;6198;6198;6183;6183;6198;79923;6198;6183;6183;6198;6183;6183;79923;6198;79923;6183;6198;6183;6183;6198;6183;79923;6183;79923;6183;6183;6183;6183;6183;6198	G4VMX3;G4VMX3;A0A074ZBP2;A0A074ZI34;G4VMX3;G4VMX3;G7YT55;A0A074ZBP2;G4VMX3;A0A074ZI34;A0A074ZI34;G4VMX3;A0A074ZBP2;G4VMX3;G7Y3M0;G7YTE3;G4VMX3;A0A074ZBP2;A0A074ZBP2;A0A074ZBP2;G4VMX3;G4VMX3;A0A074ZI34;G7YTE3;A0A074ZBP2;G4VMX3;G4VMX3;A0A074ZI34;G4VMX3;G4VMX3;G7Y3M0;A0A074ZBP2;H2KVE5;G4VMX3;A0A074ZI34;G4VMX3;G4VMX3;A0A074ZI34;G4VMX3;H2KVE5;G4VMX3;G7YT55;G4VMX3;G4VMX3;G4VMX3;G4VMX3;G4VMX3;A0A074ZI34	UniProtKB;UniProtKB;UniProtKB;UniProtKB;UniProtKB;UniProtKB;UniProtKB;UniProtKB;UniProtKB;UniProtKB;UniProtKB;UniProtKB;UniProtKB;UniProtKB;UniProtKB;UniProtKB;UniProtKB;UniProtKB;UniProtKB;UniProtKB;UniProtKB;UniProtKB;UniProtKB;UniProtKB;UniProtKB;UniProtKB;UniProtKB;UniProtKB;UniProtKB;UniProtKB;UniProtKB;UniProtKB;UniProtKB;UniProtKB;UniProtKB;UniProtKB;UniProtKB;UniProtKB;UniProtKB;UniProtKB…	GO:0007166-IBA;GO:0016020-IEA;GO:0090002-IBA;GO:0016021-IEA;GO:0045747-IBA;GO:0005887-IBA	cell surface receptor signaling pathway-IBA;membrane-IEA;establishment of protein localization to plasma membrane-IBA;integral component of membrane-IEA;positive regulation of Notch signaling pathway-IBA;integral component of plasma membrane-IBA	Biological Process-IBA;Cellular Component-IEA;Biological Process-IBA;Cellular Component-IEA;Biological Process-IBA;Cellular Component-IBA
BN1106_s1679B000169.mRNA-1	10	gi|684379247|ref|XP_009166263.1|hypothetical protein T265_03499 [Opisthorchis viverrini]/gi|684414414|ref|XP_009177771.1|hypothetical protein T265_12260 [Opisthorchis viverrini]/gi|663038458|gb|KER18482.1|hypothetical protein T265_12260 [Opisthorchis viverrini]/gi|663054083|gb|KER30021.1|hypothetical protein T265_03499 [Opisthorchis viverrini];gi|358338809|dbj|GAA35932.2|universal stress protein …	Opisthorchis viverrini/Opisthorchis viverrini/Opisthorchis viverrini/Opisthorchis viverrini;Clonorchis sinensis;Schistosoma japonicum;Schistosoma japonicum;Schistosoma mansoni/Schistosoma mansoni;Schistosoma haematobium/Schistosoma haematobium;Schistosoma haematobium/Schistosoma haematobium;Schistosoma japonicum;Schistosoma japonicum/Schistosoma japonicum;Schistosoma japonicum/Schistosoma japonic…	3.0E-52;1.2E-51;1.4E-50;1.6E-50;5.0E-49;1.0E-47;2.1E-38;3.9E-38;4.1E-38;4.8E-38	70.95%;70.95%;70.67%;70.00%;70.00%;69.33%;63.51%;61.90%;62.42%;62.42%	XP_009166263.1/KER18482.1/KER30021.1/XP_009177771.1;GAA35932.2;AAW24705.1;CAX69632.1;XP_018653928.1/CCD81332.1;XP_012792226.1/KGB32468.1;KGB32952.1/XP_012792718.1;CAX71805.1;CAX70906.1/CAX70901.1;CAX76043.1/CAX70907.1/CAX70904.1/CAX70903.1	172.17;170.629;168.318;167.933;164.081;160.614;137.117;136.346;136.346;136.346	Smp_031300;Usp;Usp;Usp;T265_03499;MS3_01096;Q5DHK1;Smp_031300;MS3_00585;T265_12260;Usp;T265_03499;T265_03499;T265_12260;MS3_00585;Usp;MS3_00585;Usp;T265_03499;T265_03499;Usp;MS3_01096;T265_03499;T265_12260;Smp_031300;MS3_00585;T265_03499;CLF_112617;MS3_01096;Usp;MS3_01096;Smp_031300	6183;6182;6182;6182;6198;6185;6182;6183;6185;6198;6182;6198;6198;6198;6185;6182;6185;6182;6198;6198;6182;6185;6198;6198;6183;6185;6198;79923;6185;6182;6185;6183	G4VPM6;C1LAS7;C1L873;C1L4K4;A0A074YZ44;A0A094ZGI8;Q5DHK1;G4VPM6;A0A095BUB2;A0A074YZ44;C1L873;A0A074YZ44;A0A074YZ44;A0A074YZ44;A0A095BUB2;C1LMW5;A0A095BUB2;C1LMW5;A0A074YZ44;A0A074YZ44;C1LMW5;A0A094ZGI8;A0A074YZ44;A0A074YZ44;G4VPM6;A0A095BUB2;A0A074YZ44;H2KVL4;A0A094ZGI8;C1LMW5;A0A094ZGI8;G4VPM6	UniProtKB;UniProtKB;UniProtKB;UniProtKB;UniProtKB;UniProtKB;UniProtKB;UniProtKB;UniProtKB;UniProtKB;UniProtKB;UniProtKB;UniProtKB;UniProtKB;UniProtKB;UniProtKB;UniProtKB;UniProtKB;UniProtKB;UniProtKB;UniProtKB;UniProtKB;UniProtKB;UniProtKB;UniProtKB;UniProtKB;UniProtKB;UniProtKB;UniProtKB;UniProtKB;UniProtKB;UniProtKB	GO:0006950-IEA	response to stress-IEA	Biological Process-IEA
BN1106_s17035B000006.mRNA-1	10	gi|1277500064|gb|PIS78042.1|translationally controlled tumor protein [Fasciola hepatica];gi|62484125|gb|AAX84199.1|translationally controlled tumor protein [Clonorchis sinensis];gi|684410456|ref|XP_009176078.1|hypothetical protein T265_11216 [Opisthorchis viverrini]/gi|663043826|gb|KER20179.1|hypothetical protein T265_11216 [Opisthorchis viverrini];gi|226474258|emb|CAX71615.1|Translationally-cont…	Fasciola hepatica;Clonorchis sinensis;Opisthorchis viverrini/Opisthorchis viverrini;Schistosoma japonicum;Schistosoma japonicum;Schistosoma japonicum/Schistosoma japonicum/Schistosoma japonicum/Schistosoma japonicum/Schistosoma japonicum/Schistosoma japonicum/Schistosoma japonicum/Schistosoma japonicum/Schistosoma japonicum/Schistosoma japonicum/Schistosoma japonicum/Schistosoma japonicum/Schisto…	3.8E-109;1.1E-50;3.6E-50;4.5E-48;1.6E-47;2.7E-47;5.3E-46;8.5E-42;3.4E-40;4.1E-40	99.36%;70.70%;70.06%;68.15%;67.52%;67.52%;68.18%;67.95%;66.03%;66.03%	PIS78042.1;AAX84199.1;XP_009176078.1/KER20179.1;CAX71615.1;CAX71619.1;CAX77592.1/CAX77591.1/CAX77590.1/CAX82694.1/CAX71620.1/CAX71618.1/CAX77588.1/CAX77589.1/CAX77586.1/CAX77587.1/CAX77596.1/CAX77585.1/CAX77595.1/CAX71616.1/CAX77594.1/CAX71617.1/CAX77593.1/P91800.1/AAB42079.1;CAX83040.1;XP_013240370.1/KDN37411.1;XP_018740885.1/SHO76876.1/CCU99649.1;SAM78012.1	316.62;168.703;167.933;162.155;160.999;160.229;157.918;146.362;142.124;141.354	T265_11216;T265_11216;T265_11216;T265_11216;T265_11216;T265_11216;T265_11216;TCTP;T265_11216	6198;6198;6198;6198;6198;6198;6198;6182;6198	A0A074ZYF9;A0A074ZYF9;A0A074ZYF9;A0A074ZYF9;A0A074ZYF9;A0A074ZYF9;A0A074ZYF9;P91800;A0A074ZYF9	UniProtKB;UniProtKB;UniProtKB;UniProtKB;UniProtKB;UniProtKB;UniProtKB;UniProtKB;UniProtKB	GO:0005737-IEA;GO:0016020-IEA;GO:0016021-IEA	cytoplasm-IEA;membrane-IEA;integral component of membrane-IEA	Cellular Component-IEA;Cellular Component-IEA;Cellular Component-IEA
BN1106_s171B000376.mRNA-1	10	gi|844870504|ref|XP_012800283.1|Vesicle-associated membrane protein 8 [Schistosoma haematobium]/gi|685966072|gb|KGB40525.1|Vesicle-associated membrane protein 8 [Schistosoma haematobium];gi|1084313901|ref|XP_018644256.1|synaptobrevin, putative [Schistosoma mansoni]/gi|452785|emb|CAA54425.1|IMP25 [Schistosoma mansoni]/gi|238662150|emb|CAZ33101.1|synaptobrevin, putative [Schistosoma mansoni];gi|567…	Schistosoma haematobium/Schistosoma haematobium;Schistosoma mansoni/Schistosoma mansoni/Schistosoma mansoni;Schistosoma japonicum;Clonorchis sinensis;Echinococcus granulosus;Echinococcus multilocularis;Echinococcus granulosus;Hymenolepis microstoma;Aplysia californica;Opisthorchis viverrini/Opisthorchis viverrini	2.0E-40;2.8E-40;8.6E-39;3.6E-37;1.1E-21;1.2E-19;1.3E-19;6.9E-18;4.4E-17;3.3E-16	60.27%;60.27%;60.27%;69.57%;54.84%;52.08%;52.08%;54.34%;47.45%;72.55%	KGB40525.1/XP_012800283.1;XP_018644256.1/CAZ33101.1/CAA54425.1;AAW25743.1;GAA50233.1;EUB64129.1;CDS37676.1;CDS19616.1;CDS32400.2;XP_005092540.1;XP_009165682.1/KER30546.1	146.747;146.362;142.51;136.732;98.2117;94.3597;93.9745;87.8113;86.6557;80.8777	MS3_08999;Smp_055870;Smp_055870;Smp_055870;MS3_08999;EGR_01257;T265_03029;Smp_055870;Smp_055870;MS3_08999;Smp_055870;CLF_104266;IMP25;Q5DEL3;IMP25;IMP25;IMP25;EGR_01257;IMP25;Smp_055870;CLF_104266;EmuJ_000494400;T265_03029;EmuJ_000494400;Smp_055870;Q5DEL3;MS3_08999;IMP25;EgrG_000494400;T265_03029;HmN_000436500;MS3_08999;Smp_055870;Smp_055870;EmuJ_000494400;EGR_01257;IMP25;HmN_000436500;Smp_055870…	6185;6183;6183;6183;6185;6210;6198;6183;6183;6185;6183;79923;6183;6182;6183;6183;6183;6210;6183;6183;79923;6211;6198;6211;6183;6182;6185;6183;6210;6198;85433;6185;6183;6183;6211;6210;6183;85433;6183;6183;6183;6185;6185;79923;6210;85433;6198;6198;6198;6183;6183;6183;6185;6185;6183;6183;6185;6183;6183;6183;6198;6198;6210;6198;6211;6185;6198;6183;6198;6210;6183;6183;6183;6183;6183;6183;6183;6183;618…	A0A094ZZX2;Q26586;Q26586;Q26586;A0A094ZZX2;W6VBD9;A0A074ZTV1;Q26586;Q26586;A0A094ZZX2;Q26586;G7YB99;Q26586;Q5DEL3;Q26586;Q26586;Q26586;W6VBD9;Q26586;Q26586;G7YB99;A0A068Y665;A0A074ZTV1;A0A068Y665;Q26586;Q5DEL3;A0A094ZZX2;Q26586;A0A068WM92;A0A074ZTV1;A0A068XJ82;A0A094ZZX2;Q26586;Q26586;A0A068Y665;W6VBD9;Q26586;A0A068XJ82;Q26586;Q26586;Q26586;A0A094ZZX2;A0A094ZZX2;G7YB99;W6VBD9;A0A068XJ82;A0A074ZTV…	UniProtKB;UniProtKB;UniProtKB;UniProtKB;UniProtKB;UniProtKB;UniProtKB;UniProtKB;UniProtKB;UniProtKB;UniProtKB;UniProtKB;UniProtKB;UniProtKB;UniProtKB;UniProtKB;UniProtKB;UniProtKB;UniProtKB;UniProtKB;UniProtKB;UniProtKB;UniProtKB;UniProtKB;UniProtKB;UniProtKB;UniProtKB;UniProtKB;UniProtKB;UniProtKB;UniProtKB;UniProtKB;UniProtKB;UniProtKB;UniProtKB;UniProtKB;UniProtKB;UniProtKB;UniProtKB;UniProtKB…	GO:0016192-IEA;GO:0006906-IBA;GO:0016020-IEA;GO:0016021-IEA;GO:0031201-IBA;GO:0005484-IBA;GO:0000149-IBA;GO:0006810-IEA;GO:0006887-IBA	vesicle-mediated transport-IEA;vesicle fusion-IBA;membrane-IEA;integral component of membrane-IEA;SNARE complex-IBA;SNAP receptor activity-IBA;SNARE binding-IBA;transport-IEA;exocytosis-IBA	Biological Process-IEA;Biological Process-IBA;Cellular Component-IEA;Cellular Component-IEA;Cellular Component-IBA;Molecular Function-IBA;Molecular Function-IBA;Biological Process-IEA;Biological Process-IBA	GO:0016192;GO:0044425	vesicle-mediated transport;membrane part	Biological Process;Cellular Component
BN1106_s1727B000096.mRNA-1	10	gi|1084311534|ref|XP_018646699.1|serpin, putative [Schistosoma mansoni]/gi|350644933|emb|CCD60349.1|serpin, putative [Schistosoma mansoni];gi|684400190|ref|XP_009172751.1|hypothetical protein T265_08625 [Opisthorchis viverrini]/gi|663047386|gb|KER23503.1|hypothetical protein T265_08625 [Opisthorchis viverrini]/gi|1149658116|gb|OON19214.1|serine proteinase inhibitor [Opisthorchis viverrini];gi|108…	Schistosoma mansoni/Schistosoma mansoni;Opisthorchis viverrini/Opisthorchis viverrini/Opisthorchis viverrini;Schistosoma mansoni/Schistosoma mansoni;Schistosoma mansoni/Schistosoma mansoni;Schistosoma japonicum;Opisthorchis viverrini/Opisthorchis viverrini;Schistosoma japonicum;Opisthorchis viverrini;Opisthorchis viverrini/Opisthorchis viverrini;Paragonimus westermani	2.9E-50;2.7E-49;3.7E-49;6.4E-49;9.2E-47;2.4E-46;2.5E-46;3.2E-46;4.1E-46;8.8E-46	60.36%;58.15%;59.73%;59.91%;59.64%;58.11%;59.64%;59.05%;59.11%;58.70%	XP_018646699.1/CCD60349.1;KER23503.1/XP_009172751.1/OON19214.1;XP_018646700.1/CCD60350.1;XP_018646698.1/CCD60348.1;AAW26816.1;XP_009175323.1/KER20920.1;CAX69453.1;OON21359.1;XP_009171196.1/KER25076.1;ABV57466.1	180.644;177.948;177.563;177.178;171.4;166.007;170.244;169.859;175.637;168.703	Smp_155560;Smp_155550;T265_14285;Smp_155560;Smp_155550;T265_08625;Smp_062120;Smp_155560;Smp_062120;T265_15206;Smp_155550;Smp_062120;Smp_062120;Smp_155560;T265_08625;T265_14285;T265_14285;Smp_062120;Smp_062120;Smp_155560;Smp_062120;Smp_155560;Smp_155550;Q5DBJ0;Smp_155550;Smp_155560;Smp_155560;A9XX87;C1L425;Smp_155550;Smp_155560;Smp_155550;Smp_155560;T265_15206;Smp_155550;Smp_062120;Smp_155560;T265…	6183;6183;6198;6183;6183;6198;6183;6183;6183;6198;6183;6183;6183;6183;6198;6198;6198;6183;6183;6183;6183;6183;6183;6182;6183;6183;6183;34504;6182;6183;6183;6183;6183;6198;6183;6183;6183;6198;34504;6183;6198;6198;6183;6183;6183;6198;6183;6198;34504;6183;6183;6183;6183	G4LZN0;G4LZN1;A0A074ZCS0;G4LZN0;G4LZN1;A0A074Z8P4;G4LZN2;G4LZN0;G4LZN2;A0A074ZCJ2;G4LZN1;G4LZN2;G4LZN2;G4LZN0;A0A074Z8P4;A0A074ZCS0;A0A074ZCS0;G4LZN2;G4LZN2;G4LZN0;G4LZN2;G4LZN0;G4LZN1;Q5DBJ0;G4LZN1;G4LZN0;G4LZN0;A9XX87;C1L425;G4LZN1;G4LZN0;G4LZN1;G4LZN0;A0A074ZCJ2;G4LZN1;G4LZN2;G4LZN0;A0A074Z8P4;A9XX87;G4LZN2;A0A074Z8P4;A0A074ZCJ2;G4LZN0;G4LZN1;G4LZN1;A0A074ZCJ2;G4LZN2;A0A074ZCS0;A9XX87;G4LZN1;G…	UniProtKB;UniProtKB;UniProtKB;UniProtKB;UniProtKB;UniProtKB;UniProtKB;UniProtKB;UniProtKB;UniProtKB;UniProtKB;UniProtKB;UniProtKB;UniProtKB;UniProtKB;UniProtKB;UniProtKB;UniProtKB;UniProtKB;UniProtKB;UniProtKB;UniProtKB;UniProtKB;UniProtKB;UniProtKB;UniProtKB;UniProtKB;UniProtKB;UniProtKB;UniProtKB;UniProtKB;UniProtKB;UniProtKB;UniProtKB;UniProtKB;UniProtKB;UniProtKB;UniProtKB;UniProtKB;UniProtKB…	GO:0005615-IBA;GO:0005615-IEA;GO:0004867-IBA;GO:0008233-IEA;GO:0006508-IEA;GO:0010951-IEA	extracellular space-IBA;extracellular space-IEA;serine-type endopeptidase inhibitor activity-IBA;peptidase activity-IEA;proteolysis-IEA;negative regulation of endopeptidase activity-IEA	Cellular Component-IBA;Cellular Component-IEA;Molecular Function-IBA;Molecular Function-IEA;Biological Process-IEA;Biological Process-IEA
BN1106_s1739B000159.mRNA-1	10	gi|147903679|ref|NP_001086877.1|eukaryotic translation elongation factor 2, gene 2 L homeolog [Xenopus laevis]/gi|50603727|gb|AAH77595.1|Eft-2-prov protein [Xenopus laevis];gi|358334689|dbj|GAA28875.2|elongation factor 2 [Clonorchis sinensis];gi|1149656598|gb|OON18608.1|elongation factor 2 [Opisthorchis viverrini];gi|1133473767|ref|XP_019856483.1|PREDICTED: elongation factor 2-like [Amphimedon qu…	Xenopus laevis/Xenopus laevis;Clonorchis sinensis;Opisthorchis viverrini;Amphimedon queenslandica;Schistosoma haematobium/Schistosoma haematobium;Fasciola hepatica;Macrostomum lignano;Macrostomum lignano;Macrostomum lignano;Macrostomum lignano	0.0E0;0.0E0;0.0E0;0.0E0;0.0E0;0.0E0;0.0E0;0.0E0;0.0E0;0.0E0	98.56%;96.22%;96.22%;76.91%;88.13%;100.00%;85.05%;85.05%;85.05%;85.05%	AAH77595.1/NP_001086877.1;GAA28875.2;OON18608.1;XP_019856483.1;KGB39908.1/XP_012799666.1;PIS81366.1;PAA46673.1;PAA78828.1;PAA74278.1;PAA81850.1	1149.81;1100.89;1099.35;1035.79;955.666;902.508;885.56;885.174;884.404;884.019	MS3_08361;CLF_109644;MS3_08361;MS3_08361;eef2.2;MS3_08361;eef2.2;MS3_08361;CLF_109644;MS3_08361;MS3_08361;eef2.2;MS3_08361;MS3_08361;MS3_08361;MS3_08361;MS3_08361;eef2.2;MS3_08361;eef2.2;MS3_08361;MS3_08361;MS3_08361;MS3_08361;CLF_109644;MS3_08361;CLF_109644;CLF_109644;eef2.2;MS3_08361;MS3_08361	6185;79923;6185;6185;8355;6185;8355;6185;79923;6185;6185;8355;6185;6185;6185;6185;6185;8355;6185;8355;6185;6185;6185;6185;79923;6185;79923;79923;8355;6185;6185	A0A095CBN5;H2KSL0;A0A095CBN5;A0A095CBN5;Q6AZM9;A0A095CBN5;Q6AZM9;A0A095CBN5;H2KSL0;A0A095CBN5;A0A095CBN5;Q6AZM9;A0A095CBN5;A0A095CBN5;A0A095CBN5;A0A095CBN5;A0A095CBN5;Q6AZM9;A0A095CBN5;Q6AZM9;A0A095CBN5;A0A095CBN5;A0A095CBN5;A0A095CBN5;H2KSL0;A0A095CBN5;H2KSL0;H2KSL0;Q6AZM9;A0A095CBN5;A0A095CBN5	UniProtKB;UniProtKB;UniProtKB;UniProtKB;UniProtKB;UniProtKB;UniProtKB;UniProtKB;UniProtKB;UniProtKB;UniProtKB;UniProtKB;UniProtKB;UniProtKB;UniProtKB;UniProtKB;UniProtKB;UniProtKB;UniProtKB;UniProtKB;UniProtKB;UniProtKB;UniProtKB;UniProtKB;UniProtKB;UniProtKB;UniProtKB;UniProtKB;UniProtKB;UniProtKB;UniProtKB	GO:0005525-IEA;GO:0000166-IEA;GO:0003746-IEA;GO:0003924-IEA;GO:0006414-IEA	GTP binding-IEA;nucleotide binding-IEA;translation elongation factor activity-IEA;GTPase activity-IEA;translational elongation-IEA	Molecular Function-IEA;Molecular Function-IEA;Molecular Function-IEA;Molecular Function-IEA;Biological Process-IEA	GO:0003746;GO:0003924;GO:0005525;GO:0006414	translation elongation factor activity;GTPase activity;GTP binding;translational elongation	Molecular Function;Molecular Function;Molecular Function;Biological Process
BN1106_s175B000200.mRNA-1	10	gi|358253389|dbj|GAA52956.1|hexokinase [Clonorchis sinensis];gi|1277528389|gb|PIS91531.1|Hexokinase [Fasciola hepatica];gi|1084297738|ref|XP_018651965.1|hexokinase [Schistosoma mansoni]/gi|18277270|sp|Q26609.2|HXK_SCHMARecName: Full=Hexokinase/gi|157830239|pdb|1BDG|AChain A, Hexokinase From Schistosoma Mansoni Complexed With Glucose/gi|11387389|gb|AAA29894.2|hexokinase [Schistosoma mansoni]/gi|35…	Clonorchis sinensis;Fasciola hepatica;Schistosoma mansoni/Schistosoma mansoni/Schistosoma mansoni/Schistosoma mansoni/Schistosoma mansoni;Schistosoma japonicum;Schistosoma japonicum;Opisthorchis viverrini/Opisthorchis viverrini;Opisthorchis viverrini;Echinococcus granulosus;Fasciola hepatica;Echinococcus multilocularis	0.0E0;0.0E0;0.0E0;0.0E0;0.0E0;4.6E-138;7.4E-107;7.8E-107;9.2E-105;1.1E-103	75.92%;97.21%;76.06%;76.51%;76.29%;73.01%;80.72%;55.53%;100.00%;56.59%	GAA52956.1;PIS91531.1;1BDG_A/Q26609.2/AAA29894.2/XP_018651965.1/CCD79360.1;CAX69908.1;CAX74187.1;XP_009165362.1/KER30834.1;OON23981.1;EUB64459.1;PIS91530.1;CDS42196.1	576.63;575.859;539.65;538.495;535.413;412.535;328.946;335.109;318.161;325.094	Smp_043030;Q26609;Smp_043030;Smp_043030;Smp_043030;T265_02773;T265_02773;EGR_01003;Smp_043030;Smp_043030;EmuJ_000990400;EmuJ_000990400;Smp_043030;Smp_043030;Smp_043030;Smp_043030;Q26609;1BDG_A;Q26609;T265_02773;Smp_043030;Smp_043030;Smp_043030;EmuJ_000990400;Hex-A;Smp_043030;Smp_043030;Smp_043030;Hex-A;Smp_043030;T265_02773;Smp_043030;Smp_043030;Smp_043030;1BDG_A;Q26609;EGR_01003;T265_02773;Smp_0…	6183;6183;6183;6183;6183;6198;6198;6210;6183;6183;6211;6211;6183;6183;6183;6183;6183;6183;6183;6198;6183;6183;6183;6211;6182;6183;6183;6183;6182;6183;6198;6183;6183;6183;6183;6183;6210;6198;6183;6198;6198;6198;6210;6182;6183;6183;6198;6183;6198;6198;6198;6182;6183;6198;6183;6183;6183;6183;6210;6183;6183;79923;6183;6183;6183;6210;6183;6182;6182;6183;6198;6183;6183;6198;6183;6183;6183;6183;6210;618…	G4VIV9;Q26609;G4VIV9;G4VIV9;G4VIV9;A0A075AI13;A0A075AI13;W6VC85;G4VIV9;G4VIV9;A0A068YBM6;A0A068YBM6;G4VIV9;G4VIV9;G4VIV9;G4VIV9;Q26609;1BDG_A;Q26609;A0A075AI13;G4VIV9;G4VIV9;G4VIV9;A0A068YBM6;C1L5D0;G4VIV9;G4VIV9;G4VIV9;C1L5D0;G4VIV9;A0A075AI13;G4VIV9;G4VIV9;G4VIV9;1BDG_A;Q26609;W6VC85;A0A075AI13;G4VIV9;A0A075AI13;A0A075AI13;A0A075AI13;W6VC85;C1L5D0;1BDG_A;G4VIV9;A0A075AI13;G4VIV9;A0A075AI13;A0A0…	UniProtKB;UniProtKB;UniProtKB;UniProtKB;UniProtKB;UniProtKB;UniProtKB;UniProtKB;UniProtKB;UniProtKB;UniProtKB;UniProtKB;UniProtKB;UniProtKB;UniProtKB;UniProtKB;UniProtKB;PDB;UniProtKB;UniProtKB;UniProtKB;UniProtKB;UniProtKB;UniProtKB;UniProtKB;UniProtKB;UniProtKB;UniProtKB;UniProtKB;UniProtKB;UniProtKB;UniProtKB;UniProtKB;UniProtKB;PDB;UniProtKB;UniProtKB;UniProtKB;UniProtKB;UniProtKB;UniProtKB;U…	GO:0005536-IEA;GO:0000166-IEA;GO:0001678-IBA;GO:0001678-IEA;GO:0051156-IEA;GO:0005829-IBA;GO:0019158-IBA;GO:0016310-IEA;GO:0016740-IEA;GO:0016773-IEA;GO:0016301-IEA;GO:0006096-IBA;GO:0006096-IEA;GO:0004396-IEA;GO:0004340-IBA;GO:0005623-IEA;GO:0005975-IEA;GO:0005524-IEA;GO:0046835-IEA;GO:0008865-IBA	glucose binding-IEA;nucleotide binding-IEA;cellular glucose homeostasis-IBA;cellular glucose homeostasis-IEA;glucose 6-phosphate metabolic process-IEA;cytosol-IBA;mannokinase activity-IBA;phosphorylation-IEA;transferase activity-IEA;phosphotransferase activity, alcohol group as acceptor-IEA;kinase activity-IEA;glycolytic process-IBA;glycolytic process-IEA;hexokinase activity-IEA;glucokinase activ…	Molecular Function-IEA;Molecular Function-IEA;Biological Process-IBA;Biological Process-IEA;Biological Process-IEA;Cellular Component-IBA;Molecular Function-IBA;Biological Process-IEA;Molecular Function-IEA;Molecular Function-IEA;Molecular Function-IEA;Biological Process-IBA;Biological Process-IEA;Molecular Function-IEA;Molecular Function-IBA;Cellular Component-IEA;Biological Process-IEA;Molecula…	GO:0000166;GO:0001678;GO:0004340;GO:0005829;GO:0006096;GO:0008865;GO:0019158	nucleotide binding;cellular glucose homeostasis;glucokinase activity;cytosol;glycolytic process;fructokinase activity;mannokinase activity	Molecular Function;Biological Process;Molecular Function;Cellular Component;Biological Process;Molecular Function;Molecular Function
BN1106_s1765B000233.mRNA-1	10	gi|1277521633|gb|PIS86044.1|nucleoside transporter, partial [Fasciola hepatica];gi|56753381|gb|AAW24894.1|SJCHGC05721 protein [Schistosoma japonicum];gi|226480084|emb|CAX73338.1|hypotherical protein [Schistosoma japonicum];gi|576698322|gb|EUB61857.1|Equilibrative nucleoside transporter 3 [Echinococcus granulosus];gi|961732326|ref|XP_014926610.1|PREDICTED: equilibrative nucleoside transporter 1 [A…	Fasciola hepatica;Schistosoma japonicum;Schistosoma japonicum;Echinococcus granulosus;Acinonyx jubatus;Lingula anatina/Lingula anatina;Sorex araneus;Felis catus/Felis catus/Felis catus/Felis catus;Pteropus alecto/Pteropus alecto;Panthera tigris altaica/Panthera tigris altaica/Panthera tigris altaica/Panthera tigris altaica/Panthera pardus/Panthera pardus/Panthera pardus/Panthera pardus/Panthera p…	0.0E0;8.2E-74;1.6E-73;5.4E-37;1.4E-36;3.5E-36;6.3E-36;8.7E-36;1.2E-35;1.6E-35	97.31%;66.17%;65.88%;55.59%;54.26%;57.05%;53.50%;54.26%;54.95%;53.94%	PIS86044.1;AAW24894.1;CAX73338.1;EUB61857.1;XP_014926610.1;XP_013388911.1/XP_013409872.1;XP_004605884.1;XP_019686211.1/XP_006931833.1/XP_006931832.1/XP_011280509.1;XP_015456105.1/XP_006926553.1;XP_015394395.1/XP_015394394.1/XP_015394393.1/XP_007085191.1/XP_019312820.1/XP_019312821.1/XP_019312819.1/XP_019312822.1/XP_019312823.1/XP_019312825.1	577.015;244.973;244.202;149.058;146.747;145.976;145.591;145.206;144.821;144.436	SLC29A1;SLC29A1;SLC29A1;SLC29A1;SLC29A1;Q5DH12;Q5DH12;Q5DH12;SLC29A1;SLC29A1;C1LF60;C1LF60;C1LF60;SLC29A1;Q5DH12;SLC29A1;SLC29A1;EGR_03403;SLC29A1;SLC29A1;SLC29A1;SLC29A1;SLC29A1;EGR_03403;SLC29A1;SLC29A1;SLC29A1;SLC29A1;SLC29A1;SLC29A1;SLC29A1;C1LF60;SLC29A1;SLC29A1;SLC29A1;SLC29A1;SLC29A1;SLC29A1;SLC29A1;SLC29A1;SLC29A1;SLC29A1;SLC29A1;SLC29A1;SLC29A1;SLC29A1;SLC29A1;SLC29A1;SLC29A1;SLC29A1;SLC…	9685;9685;9685;9685;9685;6182;6182;6182;9685;9685;6182;6182;6182;9685;6182;9685;9685;6210;9685;9685;9685;9685;9685;6210;9685;9685;9685;9685;9685;9685;9685;6182;9685;9685;9685;9685;9685;9685;9685;9685;9685;9685;9685;9685;9685;9685;9685;9685;9685;9685;9685;9685;9685;9685;9685;9685;9685;9685;9685;9685;9685;9685;9685;9685;6210;9685;9685;9685;6210;9685;9685;9685;9685;6182;6210;9685;9685;6182	M3WC26;M3WC26;M3WC26;M3WC26;M3WC26;Q5DH12;Q5DH12;Q5DH12;M3WC26;M3WC26;C1LF60;C1LF60;C1LF60;M3WC26;Q5DH12;M3WC26;M3WC26;W6UU02;M3WC26;M3WC26;M3WC26;M3WC26;M3WC26;W6UU02;M3WC26;M3WC26;M3WC26;M3WC26;M3WC26;M3WC26;M3WC26;C1LF60;M3WC26;M3WC26;M3WC26;M3WC26;M3WC26;M3WC26;M3WC26;M3WC26;M3WC26;M3WC26;M3WC26;M3WC26;M3WC26;M3WC26;M3WC26;M3WC26;M3WC26;M3WC26;M3WC26;M3WC26;M3WC26;M3WC26;M3WC26;M3WC26;M3WC26;…	UniProtKB;UniProtKB;UniProtKB;UniProtKB;UniProtKB;UniProtKB;UniProtKB;UniProtKB;UniProtKB;UniProtKB;UniProtKB;UniProtKB;UniProtKB;UniProtKB;UniProtKB;UniProtKB;UniProtKB;UniProtKB;UniProtKB;UniProtKB;UniProtKB;UniProtKB;UniProtKB;UniProtKB;UniProtKB;UniProtKB;UniProtKB;UniProtKB;UniProtKB;UniProtKB;UniProtKB;UniProtKB;UniProtKB;UniProtKB;UniProtKB;UniProtKB;UniProtKB;UniProtKB;UniProtKB;UniProtKB…	GO:0016020-IEA;GO:0016021-IEA;GO:1901642-IEA;GO:0015858-IEA;GO:0006810-IEA;GO:0016323-IEA;GO:0016324-IEA;GO:0005887-IEA;GO:0005337-IEA	membrane-IEA;integral component of membrane-IEA;nucleoside transmembrane transport-IEA;nucleoside transport-IEA;transport-IEA;basolateral plasma membrane-IEA;apical plasma membrane-IEA;integral component of plasma membrane-IEA;nucleoside transmembrane transporter activity-IEA	Cellular Component-IEA;Cellular Component-IEA;Biological Process-IEA;Biological Process-IEA;Biological Process-IEA;Cellular Component-IEA;Cellular Component-IEA;Cellular Component-IEA;Molecular Function-IEA	GO:0006810;GO:0044425	transport;membrane part	Biological Process;Cellular Component
BN1106_s1772B000188.mRNA-1	10	gi|56752811|gb|AAW24617.1|unknown [Schistosoma japonicum];gi|1169189|sp|P43157.1|CYSP_SCHJARecName: Full=Cathepsin B-like cysteine proteinase AltName: Full=Antigen Sj31 Flags: Precursor/gi|11167|emb|CAA50305.1|cathepsin B [Schistosoma japonicum];gi|56756436|gb|AAW26391.1|unknown [Schistosoma japonicum];gi|910268586|gb|AKU37272.1|cathepsin B [Schistosoma mekongi];gi|56753443|gb|AAW24925.1|unknown …	Schistosoma japonicum;Schistosoma japonicum/Schistosoma japonicum;Schistosoma japonicum;Schistosoma mekongi;Schistosoma japonicum;Schistosoma japonicum;Clonorchis sinensis;Schistosoma japonicum;Schistosoma japonicum;Trichobilharzia szidati	1.6E-102;1.7E-102;2.2E-101;4.3E-101;4.4E-101;7.7E-101;1.8E-100;2.0E-100;8.1E-100;1.4E-99	68.23%;69.57%;68.90%;69.57%;69.57%;71.68%;70.23%;68.09%;68.56%;67.00%	AAW24617.1;CAA50305.1/P43157.1;AAW26391.1;AKU37272.1;AAW24925.1;AAW27892.1;ABN79675.1;CAX70583.1;CAX70582.1;ACG50796.1	320.472;320.472;317.775;317.005;317.005;313.923;315.079;313.923;313.538;313.153	CB1;C1L7A4;Q5DGY1;CATB;Q5DGY1;Q5D8G4;Q5DGY1;CATB;Q5DHT9;CATB;Q5DGY1;Q5DCR5;Q5DCR5;Q5D8G4;CATB;cpr-5;A0A0U2F050;A3R0V6;Q5DHT9;Q5D8G4;CATB;CB1;A3R0V6;A0A0U2F050;CATB;CB1;A0A0U2F050;cpr-5;CB1;Q5DHT9;Q5DCR5;C1L7A4;A0A0U2F050;cpr-5;A0A0U2F050;Q5DCR5;Q5D8G4;CATB;C1L7A4;Q5DHT9;Q5DHT9;A0A0U2F050;CATB;Q5DCR5;Q5DGY1;Q5DGY1;Q5DCR5;CATB;C1L7A4;C1L7A4;CATB;Q5DHT9;CATB;CATB;A3R0V6;cpr-5;C1L7A4;A3R0V6;CB1;CB1	157070;6182;6182;6182;6182;6182;6182;6182;6182;6182;6182;6182;6182;6182;6182;6182;38744;79923;6182;6182;6182;157070;79923;38744;6182;157070;38744;6182;157070;6182;6182;6182;38744;6182;38744;6182;6182;6182;6182;6182;6182;38744;6182;6182;6182;6182;6182;6182;6182;6182;6182;6182;6182;6182;79923;6182;6182;79923;157070;157070	B5AXI3;C1L7A4;Q5DGY1;P43157;Q5DGY1;Q5D8G4;Q5DGY1;P43157;Q5DHT9;P43157;Q5DGY1;Q5DCR5;Q5DCR5;Q5D8G4;P43157;C1L7A5;A0A0U2F050;A3R0V6;Q5DHT9;Q5D8G4;P43157;B5AXI3;A3R0V6;A0A0U2F050;P43157;B5AXI3;A0A0U2F050;C1L7A5;B5AXI3;Q5DHT9;Q5DCR5;C1L7A4;A0A0U2F050;C1L7A5;A0A0U2F050;Q5DCR5;Q5D8G4;P43157;C1L7A4;Q5DHT9;Q5DHT9;A0A0U2F050;P43157;Q5DCR5;Q5DGY1;Q5DGY1;Q5DCR5;P43157;C1L7A4;C1L7A4;P43157;Q5DHT9;P43157;P431…	UniProtKB;UniProtKB;UniProtKB;UniProtKB;UniProtKB;UniProtKB;UniProtKB;UniProtKB;UniProtKB;UniProtKB;UniProtKB;UniProtKB;UniProtKB;UniProtKB;UniProtKB;UniProtKB;UniProtKB;UniProtKB;UniProtKB;UniProtKB;UniProtKB;UniProtKB;UniProtKB;UniProtKB;UniProtKB;UniProtKB;UniProtKB;UniProtKB;UniProtKB;UniProtKB;UniProtKB;UniProtKB;UniProtKB;UniProtKB;UniProtKB;UniProtKB;UniProtKB;UniProtKB;UniProtKB;UniProtKB…	GO:0008233-IEA;GO:0006508-IEA;GO:0050790-IEA;GO:0004197-IEA;GO:0008234-IEA;GO:0016787-IEA	peptidase activity-IEA;proteolysis-IEA;regulation of catalytic activity-IEA;cysteine-type endopeptidase activity-IEA;cysteine-type peptidase activity-IEA;hydrolase activity-IEA	Molecular Function-IEA;Biological Process-IEA;Biological Process-IEA;Molecular Function-IEA;Molecular Function-IEA;Molecular Function-IEA	GO:0008234	cysteine-type peptidase activity	Molecular Function
BN1106_s1819B000120.mRNA-1	10	gi|684367438|ref|XP_009162522.1|hypothetical protein T265_12534 [Opisthorchis viverrini]/gi|663057855|gb|KER33747.1|hypothetical protein T265_12534 [Opisthorchis viverrini];gi|358333203|dbj|GAA51763.1|serine/threonine-protein kinase PAK 1 [Clonorchis sinensis];gi|1084297582|ref|XP_018651887.1|cell polarity protein [Schistosoma mansoni]/gi|353231927|emb|CCD79282.1|cell polarity protein [Schistosom…	Opisthorchis viverrini/Opisthorchis viverrini;Clonorchis sinensis;Schistosoma mansoni/Schistosoma mansoni;Hymenolepis microstoma;Echinococcus multilocularis;Opisthorchis viverrini;Echinococcus granulosus;Clonorchis sinensis;Opisthorchis viverrini/Opisthorchis viverrini;Echinococcus granulosus	4.6E-138;5.9E-137;1.3E-134;2.7E-126;9.0E-125;9.1E-125;1.4E-124;1.5E-124;2.4E-121;1.9E-118	88.66%;88.98%;85.66%;84.40%;84.90%;83.94%;84.90%;84.34%;83.54%;85.65%	XP_009162522.1/KER33747.1;GAA51763.1;XP_018651887.1/CCD79282.1;CDS31827.1;CDS35856.1;OON23658.1;EUB61661.1;GAA49465.1;KER33748.1/XP_009162523.1;CDS22650.1	405.601;401.749;396.356;376.326;372.089;364.385;372.089;364.77;354.755;359.377	T265_12534;CLF_106749;EgrG_001181300;T265_12534;Smp_064040.1;T265_12534;EGR_03475;Smp_064040.1;CLF_106749;Smp_064040.1;Smp_064040.1;Smp_064040.1;T265_12535;CLF_103096;Smp_064040.1;Smp_064040.1;Smp_064040.1;EmuJ_001181300;Smp_064040.1;Smp_064040.1;CLF_103096;Smp_064040.1;T265_12534;T265_12535;CLF_103096;Smp_064040.1;Smp_064040.1;T265_12534;T265_12534;EGR_03475;HmN_000059800;Smp_064040.1;T265_12534…	6198;79923;6210;6198;6183;6198;6210;6183;79923;6183;6183;6183;6198;79923;6183;6183;6183;6211;6183;6183;79923;6183;6198;6198;79923;6183;6183;6198;6198;6210;85433;6183;6198;6183;85433;6183;6183;85433;79923;6183;6183;85433;6210;6210;85433;79923;6198;6183;6198;6210;79923;6198;6198;6183;6198;6198;6210;6210;6183;6183;6183;85433;6183;6183;6183;6183;6183;79923;6183;6198;6210;6198;79923;6183;6198;6211;799…	A0A075A614;G7YFN0;A0A068WY92;A0A075A614;G4VIN1;A0A075A614;W6UKG8;G4VIN1;G7YFN0;G4VIN1;G4VIN1;G4VIN1;A0A075A218;G7Y930;G4VIN1;G4VIN1;G4VIN1;A0A068XU77;G4VIN1;G4VIN1;G7Y930;G4VIN1;A0A075A614;A0A075A218;G7Y930;G4VIN1;G4VIN1;A0A075A614;A0A075A614;W6UKG8;A0A068XI41;G4VIN1;A0A075A614;G4VIN1;A0A068XI41;G4VIN1;G4VIN1;A0A068XI41;G7Y930;G4VIN1;G4VIN1;A0A068XI41;A0A068WY92;A0A068WY92;A0A068XI41;G7YFN0;A0A07…	UniProtKB;UniProtKB;UniProtKB;UniProtKB;UniProtKB;UniProtKB;UniProtKB;UniProtKB;UniProtKB;UniProtKB;UniProtKB;UniProtKB;UniProtKB;UniProtKB;UniProtKB;UniProtKB;UniProtKB;UniProtKB;UniProtKB;UniProtKB;UniProtKB;UniProtKB;UniProtKB;UniProtKB;UniProtKB;UniProtKB;UniProtKB;UniProtKB;UniProtKB;UniProtKB;UniProtKB;UniProtKB;UniProtKB;UniProtKB;UniProtKB;UniProtKB;UniProtKB;UniProtKB;UniProtKB;UniProtKB…	GO:0000166-IEA;GO:0005737-IBA;GO:0023014-IEA;GO:0004702-IBA;GO:0016020-IEA;GO:0016021-IEA;GO:0016310-IEA;GO:0016740-IEA;GO:0016301-IEA;GO:0004672-IEA;GO:0004674-IEA;GO:0005524-IEA;GO:0006468-IEA;GO:0000278-IBA	nucleotide binding-IEA;cytoplasm-IBA;signal transduction by protein phosphorylation-IEA;signal transducer, downstream of receptor, with serine/threonine kinase activity-IBA;membrane-IEA;integral component of membrane-IEA;phosphorylation-IEA;transferase activity-IEA;kinase activity-IEA;protein kinase activity-IEA;protein serine/threonine kinase activity-IEA;ATP binding-IEA;protein phosphorylation-…	Molecular Function-IEA;Cellular Component-IBA;Biological Process-IEA;Molecular Function-IBA;Cellular Component-IEA;Cellular Component-IEA;Biological Process-IEA;Molecular Function-IEA;Molecular Function-IEA;Molecular Function-IEA;Molecular Function-IEA;Molecular Function-IEA;Biological Process-IEA;Biological Process-IBA	GO:0000278;GO:0004702;GO:0005524;GO:0005737;GO:0016021;GO:0023014	mitotic cell cycle;signal transducer, downstream of receptor, with serine/threonine kinase activity;ATP binding;cytoplasm;integral component of membrane;signal transduction by protein phosphorylation	Biological Process;Molecular Function;Molecular Function;Cellular Component;Cellular Component;Biological Process
BN1106_s1823B000148.mRNA-1	8	gi|1277520569|gb|PIS85239.1|hypothetical protein D915_07575 [Fasciola hepatica];gi|684369335|ref|XP_009163095.1|hypothetical protein T265_00936 [Opisthorchis viverrini]/gi|663057355|gb|KER33252.1|hypothetical protein T265_00936 [Opisthorchis viverrini];gi|358337575|dbj|GAA55941.1|lysosome-associated membrane glycoprotein [Clonorchis sinensis];gi|1149658523|gb|OON19383.1|hypothetical protein X801_…	Fasciola hepatica;Opisthorchis viverrini/Opisthorchis viverrini;Clonorchis sinensis;Opisthorchis viverrini;Schistosoma japonicum;Peptoniphilus duerdenii;Peptoniphilus duerdenii ATCC BAA-1640;Clostridiales bacterium S5-A11/Clostridiales bacterium S5-A11	4.9E-39;4.8E-4;5.7E-4;6.0E-4;2.5E-2;2.2E0;2.3E0;8.8E0	100.00%;72.73%;74.03%;72.73%;74.19%;63.41%;63.41%;56.52%	PIS85239.1;XP_009163095.1/KER33252.1;GAA55941.1;OON19383.1;AAW25060.1;WP_040551293.1;EFM25750.1;WP_034440513.1/KGF08846.1	133.65;46.9802;46.595;46.595;41.9726;36.5798;36.5798;35.039	T265_00936;HMPREF9225_0632;HMPREF1633_13030;HMPREF1633_13030;T265_00936;CLF_109425;T265_00936;Q5DGJ6;T265_00936;HMPREF1633_13030;T265_00936;HMPREF1633_13030;T265_00936;HMPREF9225_0632;CLF_109425;T265_00936;Q5DGJ6;T265_00936	6198;862517;1230730;1230730;6198;79923;6198;6182;6198;1230730;6198;1230730;6198;862517;79923;6198;6182;6198	A0A075A4Q6;E0NKE3;A0A095XGL2;A0A095XGL2;A0A075A4Q6;G7YSL1;A0A075A4Q6;Q5DGJ6;A0A075A4Q6;A0A095XGL2;A0A075A4Q6;A0A095XGL2;A0A075A4Q6;E0NKE3;G7YSL1;A0A075A4Q6;Q5DGJ6;A0A075A4Q6	UniProtKB;UniProtKB;UniProtKB;UniProtKB;UniProtKB;UniProtKB;UniProtKB;UniProtKB;UniProtKB;UniProtKB;UniProtKB;UniProtKB;UniProtKB;UniProtKB;UniProtKB;UniProtKB;UniProtKB;UniProtKB	GO:0016020-IEA;GO:0016021-IEA	membrane-IEA;integral component of membrane-IEA	Cellular Component-IEA;Cellular Component-IEA
BN1106_s1823B000148.mRNA-2	4	gi|1277520569|gb|PIS85239.1|hypothetical protein D915_07575 [Fasciola hepatica];gi|750259221|ref|WP_040551293.1|hypothetical protein [Peptoniphilus duerdenii];gi|358337575|dbj|GAA55941.1|lysosome-associated membrane glycoprotein [Clonorchis sinensis];gi|304372156|gb|EFM25750.1|hypothetical protein HMPREF9225_0632 [Peptoniphilus duerdenii ATCC BAA-1640]	Fasciola hepatica;Peptoniphilus duerdenii;Clonorchis sinensis;Peptoniphilus duerdenii ATCC BAA-1640	2.5E-18;4.8E0;6.8E0;9.2E0	100.00%;69.70%;64.86%;69.70%	PIS85239.1;WP_040551293.1;GAA55941.1;EFM25750.1	79.7221;34.2686;33.8834;33.4982	HMPREF9225_0632;CLF_109425;CLF_109425;HMPREF9225_0632	862517;79923;79923;862517	E0NKE3;G7YSL1;G7YSL1;E0NKE3	UniProtKB;UniProtKB;UniProtKB;UniProtKB	GO:0016020-IEA;GO:0016021-IEA	membrane-IEA;integral component of membrane-IEA	Cellular Component-IEA;Cellular Component-IEA
BN1106_s1839B000121.mRNA-1	10	gi|56753355|gb|AAW24881.1|SJCHGC09240 protein [Schistosoma japonicum]/gi|226466764|emb|CAX69517.1|protein phosphatase 3, regulatory subunit [Schistosoma japonicum];gi|684409808|ref|XP_009175868.1|hypothetical protein T265_11055 [Opisthorchis viverrini]/gi|663044051|gb|KER20383.1|hypothetical protein T265_11055 [Opisthorchis viverrini];gi|358254533|dbj|GAA55728.1|protein phosphatase 3 regulatory s…	Schistosoma japonicum/Schistosoma japonicum;Opisthorchis viverrini/Opisthorchis viverrini;Clonorchis sinensis;Schistosoma mansoni/Schistosoma mansoni;Schistosoma haematobium/Schistosoma haematobium;Echinococcus granulosus;Echinococcus granulosus/Echinococcus multilocularis;Echinococcus granulosus;Hymenolepis microstoma;Fasciola hepatica	8.8E-77;9.2E-77;9.9E-76;5.1E-75;6.8E-75;2.7E-60;7.6E-60;2.5E-59;7.5E-59;1.8E-56	95.24%;98.41%;98.41%;94.44%;94.44%;90.24%;90.24%;90.98%;89.43%;96.84%	AAW24881.1/CAX69517.1;KER20383.1/XP_009175868.1;GAA55728.1;XP_018655569.1/CCD82990.1;KGB37922.1/XP_012797683.1;EUB62659.1;CDS19184.1/CDS37236.1;AGE12482.1;CDS28466.1;PIS91739.1	238.039;238.039;238.039;233.417;232.261;195.282;194.897;192.971;192.586;183.341	Smp_026420;HmN_000819000;T265_11055;Smp_026420;CLF_108849;Q5DH25;MS3_06285;Smp_026420;Smp_026420;EmuJ_000447500;Q5DH25;EGR_02455;T265_11055;T265_11055;MS3_06285;MS3_06285;EgrG_000447500;MS3_06285;T265_11055;L7ZE35	6183;85433;6198;6183;79923;6182;6185;6183;6183;6211;6182;6210;6198;6198;6185;6185;6210;6185;6198;6210	G4VT56;A0A068X8M5;A0A074Z0C6;G4VT56;G7YRZ8;Q5DH25;A0A094ZUK6;G4VT56;G4VT56;A0A068Y4M5;Q5DH25;W6V843;A0A074Z0C6;A0A074Z0C6;A0A094ZUK6;A0A094ZUK6;A0A068WGE6;A0A094ZUK6;A0A074Z0C6;L7ZE35	UniProtKB;UniProtKB;UniProtKB;UniProtKB;UniProtKB;UniProtKB;UniProtKB;UniProtKB;UniProtKB;UniProtKB;UniProtKB;UniProtKB;UniProtKB;UniProtKB;UniProtKB;UniProtKB;UniProtKB;UniProtKB;UniProtKB;UniProtKB	GO:0005509-IEA	calcium ion binding-IEA	Molecular Function-IEA	GO:0005509	calcium ion binding	Molecular Function
BN1106_s1847B000102.mRNA-1	10	gi|1277513748|gb|PIS80714.1|hypothetical protein D915_12429 [Fasciola hepatica];gi|148236225|ref|NP_001089377.1|uncharacterized protein LOC734427 [Xenopus laevis]/gi|62471481|gb|AAH93565.1|MGC115040 protein [Xenopus laevis];gi|226472672|emb|CAX71022.1|chloride intracellular channel 4 [Schistosoma japonicum];gi|29841261|gb|AAP06293.1|SJCHGC02774 protein [Schistosoma japonicum]/gi|226468628|emb|CAX…	Fasciola hepatica;Xenopus laevis/Xenopus laevis;Schistosoma japonicum;Schistosoma japonicum/Schistosoma japonicum/Schistosoma japonicum/Schistosoma japonicum/Schistosoma japonicum/Schistosoma japonicum;Schistosoma japonicum;Schistosoma japonicum;Clonorchis sinensis;Opisthorchis viverrini;Clonorchis sinensis;Opisthorchis viverrini/Opisthorchis viverrini	0.0E0;2.7E-157;3.7E-111;4.3E-111;1.2E-110;4.1E-110;7.4E-105;1.4E-103;2.5E-103;5.8E-103	100.00%;87.45%;77.10%;77.10%;76.72%;76.72%;75.40%;75.00%;75.10%;75.00%	PIS80714.1;AAH93565.1/NP_001089377.1;CAX71022.1;CAX76342.1/CAX71023.1/AAP06293.1/CAX76346.1/CAX76345.1/CAX76344.1;CAX76347.1;CAX76343.1;GAA30260.1;OON21068.1;GAA38512.2;XP_009176414.1/KER19841.1	548.51;446.817;330.102;330.102;328.946;327.405;315.849;313.153;313.153;313.923
BN1106_s1848B000328.mRNA-1	10	gi|1149655358|gb|OON18118.1|inorganic diphosphatase, partial [Opisthorchis viverrini];gi|358255960|dbj|GAA57555.1|probable inorganic pyrophosphatase 1, partial [Clonorchis sinensis];gi|1084304036|ref|XP_018654959.1|putative inorganic pyrophosphatase [Schistosoma mansoni]/gi|360044824|emb|CCD82372.1|putative inorganic pyrophosphatase [Schistosoma mansoni];gi|56755529|gb|AAW25943.1|SJCHGC07024 prot…	Opisthorchis viverrini;Clonorchis sinensis;Schistosoma mansoni/Schistosoma mansoni;Schistosoma japonicum;Schistosoma japonicum/Schistosoma japonicum/Schistosoma japonicum/Schistosoma japonicum;Hymenolepis microstoma;Schistosoma haematobium/Schistosoma haematobium;Echinococcus multilocularis;Echinococcus granulosus/Echinococcus granulosus;Macrostomum lignano	2.8E-119;2.9E-115;1.5E-108;2.9E-107;4.3E-107;8.2E-107;1.5E-106;4.5E-105;6.0E-105;1.1E-101	90.82%;92.23%;82.61%;79.55%;81.64%;81.19%;84.16%;83.90%;82.46%;80.19%	OON18118.1;GAA57555.1;XP_018654959.1/CCD82372.1;AAW25943.1;4QLZ_A/4QMB_B/4QMB_A/4QLZ_B;CDS27386.1;XP_012798695.1/KGB38935.1;CDS37611.1;EUB64048.1/CDS19555.1;PAA61395.1	348.591;353.984;325.479;320.472;320.087;319.316;319.316;315.079;315.079;306.605	EmuJ_000487400;HmN_000742300;4QLZ_A;MS3_07345;Smp_210890;Smp_210890;4QLZ_A;EmuJ_000487400;CLF_112886;4QLZ_B;MS3_07345;Smp_210890;Smp_210890;4QMB_B;CLF_112886;Q5DE13;Q5DE13;Smp_210890;MS3_07345;4QMB_A;Q5DE13;Q5DE13;Q5DE13;MS3_07345;Q5DE13;Smp_210890;Smp_210890;HmN_000742300;EGR_01176;4QMB_A;Smp_210890;Q5DE13;4QMB_B;Smp_210890;MS3_07345;Q5DE13;MS3_07345;4QLZ_B;Smp_210890;Q5DE13;Q5DE13;CLF_112886;Hm…	6211;85433;6182;6185;6183;6183;6182;6211;79923;6182;6185;6183;6183;6182;79923;6182;6182;6183;6185;6182;6182;6182;6182;6185;6182;6183;6183;85433;6210;6182;6183;6182;6182;6183;6185;6182;6185;6182;6183;6182;6182;79923;85433;6182;6210;6185;6182;6182;6210;6182;6185;6185;6183;6182;6185;6210;6182;6182;6183;6182;6183;6182;6182;6211;6182;6185;6211;6182;6210;6182;6210;6183;85433;6182;6183;6182;6182;6185;61…	A0A068Y611;A0A068X9F8;4QLZ_A;A0A094ZVM0;G4VPE8;G4VPE8;4QLZ_A;A0A068Y611;G7YX75;4QLZ_B;A0A094ZVM0;G4VPE8;G4VPE8;4QMB_B;G7YX75;Q5DE13;Q5DE13;G4VPE8;A0A094ZVM0;4QMB_A;Q5DE13;Q5DE13;Q5DE13;A0A094ZVM0;Q5DE13;G4VPE8;G4VPE8;A0A068X9F8;U6J8B6;4QMB_A;G4VPE8;Q5DE13;4QMB_B;G4VPE8;A0A094ZVM0;Q5DE13;A0A094ZVM0;4QLZ_B;G4VPE8;Q5DE13;Q5DE13;G7YX75;A0A068X9F8;4QLZ_A;U6J8B6;A0A094ZVM0;4QMB_A;Q5DE13;U6J8B6;Q5DE13;A…	UniProtKB;UniProtKB;PDB;UniProtKB;UniProtKB;UniProtKB;PDB;UniProtKB;UniProtKB;PDB;UniProtKB;UniProtKB;UniProtKB;PDB;UniProtKB;UniProtKB;UniProtKB;UniProtKB;UniProtKB;PDB;UniProtKB;UniProtKB;UniProtKB;UniProtKB;UniProtKB;UniProtKB;UniProtKB;UniProtKB;UniProtKB;PDB;UniProtKB;UniProtKB;PDB;UniProtKB;UniProtKB;UniProtKB;UniProtKB;PDB;UniProtKB;UniProtKB;UniProtKB;UniProtKB;UniProtKB;PDB;UniProtKB;Uni…	GO:0000287-IEA;GO:0005737-IEA;GO:0004427-IEA;GO:0006796-IEA;GO:0016787-IEA	magnesium ion binding-IEA;cytoplasm-IEA;inorganic diphosphatase activity-IEA;phosphate-containing compound metabolic process-IEA;hydrolase activity-IEA	Molecular Function-IEA;Cellular Component-IEA;Molecular Function-IEA;Biological Process-IEA;Molecular Function-IEA	GO:0000287;GO:0004427;GO:0005737;GO:0006796	magnesium ion binding;inorganic diphosphatase activity;cytoplasm;phosphate-containing compound metabolic process	Molecular Function;Molecular Function;Cellular Component;Biological Process
BN1106_s1849B000099.mRNA-1	10	gi|47116941|sp|Q9U1G6.1|FABP3_FASHERecName: Full=Fatty acid-binding protein type 3/gi|6687644|emb|CAB65015.1|fatty acid binding protein [Fasciola hepatica]/gi|299150287|gb|ADJ17490.1|fatty acid binding protein type 3 [Fasciola gigantica]/gi|558760704|gb|AHA90589.1|fatty acid binding protein-3 [Fasciola gigantica];gi|1277513555|gb|PIS80615.1|lipocalin / cytosolic fatty-acid binding protein [Fascio…	Fasciola hepatica/Fasciola hepatica/Fasciola gigantica/Fasciola gigantica;Fasciola hepatica;Fasciola hepatica;Opisthorchis viverrini;Opisthorchis viverrini/Opisthorchis viverrini;Fasciola gigantica/Fasciola gigantica/Fasciola gigantica/Fasciola gigantica;Fasciola gigantica;Fasciola hepatica;Fasciola hepatica;Schistosoma japonicum/Schistosoma japonicum/Schistosoma japonicum/Schistosoma japonicum/S…	2.4E-77;1.5E-76;3.6E-54;2.3E-49;2.4E-48;7.0E-46;1.6E-41;1.6E-39;3.9E-39;4.1E-31	99.15%;99.14%;67.11%;80.16%;83.90%;80.17%;79.09%;78.26%;78.26%;71.05%	Q9U1G6.1/CAB65015.1/ADJ17490.1/AHA90589.1;PIS80615.1;PIS87386.1;OON16772.1;KER25755.1/XP_009170503.1;Q9UAS2.3/ADK74337.1/AAD23998.1/AHA90588.1;AAB06722.1;Q7M4G1.2;PIS87385.1;AAG50052.1/AAP14674.1/CAX71488.1/CAX71499.1/CAX71487.1/CAX71498.1/CAX71486.1/CAX71497.1/CAX71485.1/CAX71495.1/CAX71494.1/CAX71493.1/CAX71492.1	234.572;232.646;177.178;163.696;164.466;154.836;143.665;138.658;139.043;117.472	FABP-1;FABP7;FABP7;FABP7;Q9U1G6;T265_06857;T265_06857;FABP3;FABP-1;T265_06857;FABP7;FABP7;FABP7;FABP7;FABP7;FABP7;FABP-1;Q9U1G6;FABP7;FABP7;FABP;FABP7;FABP3;FABP7;FABP-1;FABP7;FABP7;FABP;FABP3;FABP7;FABP-1;FABP7;FABP7;FABP7;T265_06857;FABP7;Q9U1G6;T265_06857;FABP7;T265_06857;Q9U1G6;FABP7;FABP7;FABP7;FABP7;FABP-1;Q7M4G1;FABP7;FABP;T265_06857;T265_06857;FABP7;FABP7;FABP3;T265_06857;FABP-1;FABP-1;FA…	46835;6182;6182;6182;6192;6198;6198;46835;46835;6198;6182;6182;6182;6182;6182;6182;46835;6192;6182;6182;46835;6182;46835;6182;46835;6182;6182;46835;46835;6182;46835;6182;6182;6182;6198;6182;6192;6198;6182;6198;6192;6182;6182;6182;6182;46835;6192;6182;46835;6198;6198;6182;6182;46835;6198;46835;46835;6182;6192;6192;46835;6192;6192;6182;6182;46835;6182;6182;46835;6198;46835;6198;46835;6182;6182;6182…	E2IJ91;B5B7Q8;B5B7Q8;B5B7Q8;Q9U1G6;A0A074ZQZ2;A0A074ZQZ2;D8X0E5;E2IJ91;A0A074ZQZ2;B5B7Q8;B5B7Q8;B5B7Q8;B5B7Q8;B5B7Q8;B5B7Q8;E2IJ91;Q9U1G6;B5B7Q8;B5B7Q8;Q94567;B5B7Q8;D8X0E5;B5B7Q8;Q9UAS2;B5B7Q8;B5B7Q8;Q94567;D8X0E5;B5B7Q8;E2IJ91;B5B7Q8;B5B7Q8;B5B7Q8;A0A074ZQZ2;B5B7Q8;Q9U1G6;A0A074ZQZ2;B5B7Q8;A0A074ZQZ2;Q9U1G6;B5B7Q8;B5B7Q8;B5B7Q8;B5B7Q8;E2IJ91;Q7M4G1;B5B7Q8;Q94567;A0A074ZQZ2;A0A074ZQZ2;B5B7Q8;B5B…	UniProtKB;UniProtKB;UniProtKB;UniProtKB;UniProtKB;UniProtKB;UniProtKB;UniProtKB;UniProtKB;UniProtKB;UniProtKB;UniProtKB;UniProtKB;UniProtKB;UniProtKB;UniProtKB;UniProtKB;UniProtKB;UniProtKB;UniProtKB;UniProtKB;UniProtKB;UniProtKB;UniProtKB;UniProtKB;UniProtKB;UniProtKB;UniProtKB;UniProtKB;UniProtKB;UniProtKB;UniProtKB;UniProtKB;UniProtKB;UniProtKB;UniProtKB;UniProtKB;UniProtKB;UniProtKB;UniProtKB…	GO:0008289-IEA;GO:0006810-IEA;GO:0005215-IEA	lipid binding-IEA;transport-IEA;transporter activity-IEA	Molecular Function-IEA;Biological Process-IEA;Molecular Function-IEA	GO:0005215;GO:0006810;GO:0008289	transporter activity;transport;lipid binding	Molecular Function;Biological Process;Molecular Function
BN1106_s1855B000093.mRNA-1	10	gi|684397776|ref|XP_009171958.1|hypothetical protein T265_08007 [Opisthorchis viverrini]/gi|663048179|gb|KER24265.1|hypothetical protein T265_08007 [Opisthorchis viverrini];gi|349915526|dbj|GAA27625.1|adenylate kinase [Clonorchis sinensis];gi|22652628|gb|AAN03782.1|AF480464_1adenylate kinase [Clonorchis sinensis];gi|30523354|gb|AAP31910.1|adenylate kinase [Schistosoma japonicum]/gi|226477996|emb|…	Opisthorchis viverrini/Opisthorchis viverrini;Clonorchis sinensis;Clonorchis sinensis;Schistosoma japonicum/Schistosoma japonicum/Schistosoma japonicum/Schistosoma japonicum/Schistosoma japonicum/Schistosoma japonicum/Schistosoma japonicum/Schistosoma japonicum/Schistosoma japonicum/Schistosoma japonicum/Schistosoma japonicum/Schistosoma japonicum/Schistosoma japonicum/Schistosoma japonicum/Schis…	1.2E-105;1.8E-105;5.5E-105;3.7E-103;1.3E-102;3.3E-102;7.2E-102;5.4E-101;4.4E-99;6.5E-94	87.37%;86.87%;86.36%;87.96%;87.43%;86.39%;86.39%;86.39%;88.27%;85.03%	KER24265.1/XP_009171958.1;GAA27625.1;AAN03782.1;CAX72691.1/CAX75420.1/CAX75421.1/CAX82641.1/CAX82928.1/CAX82656.1/CAX82659.1/CAX82987.1/CAX82809.1/CAX82801.1/AAP31910.1/CAX82524.1/CAX82527.1/CAX72806.1/CAX75419.1/CAX82509.1;CAX75422.1;AIW52259.1/CCD75324.1/XP_018648199.1;3UMF_A;XP_012793247.1/KGB33484.1;AAP06475.1;CDS32281.1	310.842;310.457;309.301;304.679;303.138;301.982;301.982;298.901;293.508;281.182	Ak1;Ak1;T265_08007;CLF_109024;Ak1;MS3_01650;Ak1;Ak1;Smp_071390;Ak1;Ak1;Ak1;Ak1;Ak1;Ak1;Ak1;3UMF_A;Ak1;Smp_071390;Ak1;MS3_01650;MS3_01650;MS3_01650;T265_08007;Smp_071390;Q86DY2;Smp_071390;Ak1;MS3_01650;Smp_071390;Ak1;3UMF_A;T265_08007;3UMF_A;Ak1;Ak1;Q8MVS0;Smp_071390;Smp_071390;Smp_071390;Ak1;Ak1;Ak1;MS3_01650;Ak1;Smp_071390;Smp_071390;Ak1;Q86DY2;Q8MVS0;Ak1;Ak1;HmN_000424800;MS3_01650;Smp_071390;Q…	6182;6182;6198;79923;6182;6185;6182;6182;6183;6182;6182;6182;6182;6182;6182;6182;6183;6182;6183;6182;6185;6185;6185;6198;6183;6182;6183;6182;6185;6183;6182;6183;6198;6183;6182;6182;79923;6183;6183;6183;6182;6182;6182;6185;6182;6183;6183;6182;6182;79923;6182;6182;85433;6185;6183;79923;6182;6185;6182;6182;6183;6185;79923;6182;6183;6182;6182;6182;6182;6182;6182;6183;6182;6182;6183;6182;6183;6183;618…	Q86BY2;Q86BY2;A0A074ZLM8;H2KUH5;Q86BY2;A0A094ZKP5;C1LL44;C1LL44;G4V9S0;Q86BY2;Q86BY2;Q86BY2;Q86BY2;Q86BY2;Q86BY2;Q86BY2;3UMF_A;Q86BY2;G4V9S0;Q86BY2;A0A094ZKP5;A0A094ZKP5;A0A094ZKP5;A0A074ZLM8;G4V9S0;Q86DY2;G4V9S0;C1LL44;A0A094ZKP5;G4V9S0;Q86BY2;3UMF_A;A0A074ZLM8;3UMF_A;Q86BY2;Q86BY2;Q8MVS0;G4V9S0;G4V9S0;G4V9S0;Q86BY2;Q86BY2;Q86BY2;A0A094ZKP5;Q86BY2;G4V9S0;G4V9S0;Q86BY2;Q86DY2;Q8MVS0;Q86BY2;Q86BY2…	UniProtKB;UniProtKB;UniProtKB;UniProtKB;UniProtKB;UniProtKB;UniProtKB;UniProtKB;UniProtKB;UniProtKB;UniProtKB;UniProtKB;UniProtKB;UniProtKB;UniProtKB;UniProtKB;PDB;UniProtKB;UniProtKB;UniProtKB;UniProtKB;UniProtKB;UniProtKB;UniProtKB;UniProtKB;UniProtKB;UniProtKB;UniProtKB;UniProtKB;UniProtKB;UniProtKB;PDB;UniProtKB;PDB;UniProtKB;UniProtKB;UniProtKB;UniProtKB;UniProtKB;UniProtKB;UniProtKB;UniProt…	GO:0046939-IEA;GO:0016310-IEA;GO:0016740-IEA;GO:0016301-IEA;GO:0006139-IEA;GO:0019205-IEA;GO:0004017-IEA;GO:0005524-IEA	nucleotide phosphorylation-IEA;phosphorylation-IEA;transferase activity-IEA;kinase activity-IEA;nucleobase-containing compound metabolic process-IEA;nucleobase-containing compound kinase activity-IEA;adenylate kinase activity-IEA;ATP binding-IEA	Biological Process-IEA;Biological Process-IEA;Molecular Function-IEA;Molecular Function-IEA;Biological Process-IEA;Molecular Function-IEA;Molecular Function-IEA;Molecular Function-IEA	GO:0004017;GO:0005524;GO:0046939	adenylate kinase activity;ATP binding;nucleotide phosphorylation	Molecular Function;Molecular Function;Biological Process
BN1106_s1861B000097.mRNA-1	10	gi|146150100|gb|ABQ02438.1|legumain-2 [Fasciola gigantica];gi|1277525496|gb|PIS89095.1|peptidase C13 family protein [Fasciola hepatica];gi|146150098|gb|ABQ02437.1|legumain-1 [Fasciola gigantica];gi|358331503|dbj|GAA42795.2|legumain, partial [Clonorchis sinensis];gi|684406058|ref|XP_009174655.1|hypothetical protein T265_10115 [Opisthorchis viverrini]/gi|663045375|gb|KER21600.1|hypothetical protein…	Fasciola gigantica;Fasciola hepatica;Fasciola gigantica;Clonorchis sinensis;Opisthorchis viverrini/Opisthorchis viverrini;Opisthorchis viverrini;Opisthorchis viverrini/Opisthorchis viverrini;Opisthorchis viverrini/Opisthorchis viverrini;Opisthorchis viverrini/Opisthorchis viverrini;Opisthorchis viverrini/Opisthorchis viverrini	0.0E0;0.0E0;7.1E-131;1.7E-124;4.3E-115;8.5E-115;1.8E-114;2.6E-109;2.0E-107;6.3E-107	96.94%;85.88%;66.17%;65.91%;64.43%;61.54%;64.25%;63.93%;61.56%;62.38%	ABQ02438.1;PIS89095.1;ABQ02437.1;GAA42795.2;XP_009174655.1/KER21600.1;ABD64147.1;KER21597.1/XP_009174652.1;KER21112.1/XP_009175139.1;KER19375.1/XP_009176878.1;XP_009175485.1/KER20769.1	815.068;703.745;392.889;376.711;352.829;351.288;350.132;338.191;333.954;332.413	T265_10115;T265_11830;T265_10113;T265_10113;T265_11830;A6Y9U8;T265_10115;T265_10492;T265_10113;T265_11830;T265_10113;T265_10492;T265_10113;T265_10756;CLF_104342;A6Y9U9;A6Y9U9;T265_11830;T265_10113;A6Y9U8;T265_10492;T265_10115;T265_11830;T265_10756;T265_10756;T265_10492;T265_10492;T265_10492;Q208S4;T265_10756;T265_11830;T265_10492;T265_10756;CLF_104342;T265_10113;T265_10115;Q208S4;T265_10492;T265_…	6198;6198;6198;6198;6198;46835;6198;6198;6198;6198;6198;6198;6198;6198;79923;46835;46835;6198;6198;46835;6198;6198;6198;6198;6198;6198;6198;6198;6198;6198;6198;6198;6198;79923;6198;6198;6198;6198;6198;6198;6198;6198;6198;6198;6198;6198;6198;6198	A0A074ZEF5;A0A074Z806;A0A074Z7N7;A0A074Z7N7;A0A074Z806;A6Y9U8;A0A074ZEF5;A0A074Z6C7;A0A074Z7N7;A0A074Z806;A0A074Z7N7;A0A074Z6C7;A0A074Z7N7;A0A075A036;H2KQN5;A6Y9U9;A6Y9U9;A0A074Z806;A0A074Z7N7;A6Y9U8;A0A074Z6C7;A0A074ZEF5;A0A074Z806;A0A075A036;A0A075A036;A0A074Z6C7;A0A074Z6C7;A0A074Z6C7;Q208S4;A0A075A036;A0A074Z806;A0A074Z6C7;A0A075A036;H2KQN5;A0A074Z7N7;A0A074ZEF5;Q208S4;A0A074Z6C7;A0A074ZEF5;A0…	UniProtKB;UniProtKB;UniProtKB;UniProtKB;UniProtKB;UniProtKB;UniProtKB;UniProtKB;UniProtKB;UniProtKB;UniProtKB;UniProtKB;UniProtKB;UniProtKB;UniProtKB;UniProtKB;UniProtKB;UniProtKB;UniProtKB;UniProtKB;UniProtKB;UniProtKB;UniProtKB;UniProtKB;UniProtKB;UniProtKB;UniProtKB;UniProtKB;UniProtKB;UniProtKB;UniProtKB;UniProtKB;UniProtKB;UniProtKB;UniProtKB;UniProtKB;UniProtKB;UniProtKB;UniProtKB;UniProtKB…	GO:0008233-IEA;GO:0006508-IEA	peptidase activity-IEA;proteolysis-IEA	Molecular Function-IEA;Biological Process-IEA	GO:0006508;GO:0008233	proteolysis;peptidase activity	Biological Process;Molecular Function
BN1106_s1871B000313.mRNA-1	10	gi|358339172|dbj|GAA36539.2|programmed cell death 6-interacting protein [Clonorchis sinensis];gi|1277517448|gb|PIS83021.1|BRO1-like domain protein [Fasciola hepatica];gi|844853059|ref|XP_012796063.1|Programmed cell death 6-interacting protein [Schistosoma haematobium]/gi|685960611|gb|KGB36299.1|Programmed cell death 6-interacting protein [Schistosoma haematobium];gi|1149664011|gb|OON21579.1|BRO1-…	Clonorchis sinensis;Fasciola hepatica;Schistosoma haematobium/Schistosoma haematobium;Opisthorchis viverrini;Opisthorchis viverrini/Opisthorchis viverrini;Echinococcus granulosus;Echinococcus multilocularis;Echinococcus granulosus;Crassostrea gigas;Crassostrea virginica	0.0E0;0.0E0;2.7E-148;2.8E-143;4.4E-136;7.3E-123;2.5E-121;3.2E-109;2.7E-96;9.2E-95	73.87%;99.67%;59.12%;75.39%;72.10%;54.26%;54.46%;56.08%;50.76%;52.46%	GAA36539.2;PIS83021.1;XP_012796063.1/KGB36299.1;OON21579.1;XP_009172956.1/KER23310.1;CDS17241.1;CDS42272.1;EUB64384.1;XP_011426634.1;XP_022340515.1	727.243;595.504;462.996;454.521;439.499;397.897;393.66;355.525;328.176;325.865
BN1106_s18772B000008.mRNA-1	10	gi|1149634915|gb|OON15232.1|V-type ATPase subunit family protein [Opisthorchis viverrini];gi|358336353|dbj|GAA37779.2|V-type H+-transporting ATPase subunit I [Clonorchis sinensis];gi|684397635|ref|XP_009171913.1|hypothetical protein T265_07972 [Opisthorchis viverrini]/gi|663048248|gb|KER24332.1|hypothetical protein T265_07972 [Opisthorchis viverrini];gi|226468362|emb|CAX69858.1|H+-transporting AT…	Opisthorchis viverrini;Clonorchis sinensis;Opisthorchis viverrini/Opisthorchis viverrini;Schistosoma japonicum;Schistosoma mansoni/Schistosoma mansoni;Papilio xuthus;Macrostomum lignano;Lingula anatina;Lingula anatina;Lingula anatina	4.6E-98;1.5E-97;1.8E-97;1.7E-89;1.3E-86;1.9E-75;1.1E-74;1.7E-74;2.2E-74;2.5E-74	80.65%;80.18%;80.65%;77.88%;77.88%;72.02%;70.97%;74.09%;74.09%;74.09%	OON15232.1;GAA37779.2;XP_009171913.1/KER24332.1;CAX69858.1;XP_018648866.1/CCD75992.1;BAM19776.1;PAA60733.1;XP_013413894.1;XP_013413892.1;XP_013413890.1	313.538;311.227;313.538;290.041;282.337;236.884;248.825;250.366;249.98;249.98	Smp_040970.1;T265_07972;Smp_040970.1;CLF_105957;T265_07972;Smp_040970.1;Smp_040970.1;T265_07972;T265_07972;T265_07972;Smp_040970.1;Smp_040970.1;Vha100-1;Smp_040970.1;T265_07972;T265_07972;T265_07972;T265_07972;Smp_040970.1;Smp_040970.1;T265_07972;Smp_040970.1;T265_07972;Smp_040970.1;T265_07972;T265_07972;Smp_040970.1;Smp_040970.1;T265_07972;CLF_105957;Smp_040970.1;Vha100-1;CLF_105957;CLF_105957;T…	6183;6198;6183;79923;6198;6183;6183;6198;6198;6198;6183;6183;6182;6183;6198;6198;6198;6198;6183;6183;6198;6183;6198;6183;6198;6198;6183;6183;6198;79923;6183;6182;79923;79923;6198;6183;79923;6183;6183;6198;66420;6183;66420;6198;6183;6183;6198;6198;6182;6183;6183;6183;6182;6183;6183;6183;6182;6183;6183;6183;6183;6183;6198;6198;6183;6198;6198;6198;6183;66420;6183;6183;6183;6182;6183;6183;6183;66420;…	G4V7J7;A0A074ZFC2;G4V7J7;H2KTS1;A0A074ZFC2;G4V7J7;G4V7J7;A0A074ZFC2;A0A074ZFC2;A0A074ZFC2;G4V7J7;G4V7J7;C1L580;G4V7J7;A0A074ZFC2;A0A074ZFC2;A0A074ZFC2;A0A074ZFC2;G4V7J7;G4V7J7;A0A074ZFC2;G4V7J7;A0A074ZFC2;G4V7J7;A0A074ZFC2;A0A074ZFC2;G4V7J7;G4V7J7;A0A074ZFC2;H2KTS1;G4V7J7;C1L580;H2KTS1;H2KTS1;A0A074ZFC2;G4V7J7;H2KTS1;G4V7J7;G4V7J7;A0A074ZFC2;I4DPD6;G4V7J7;I4DPD6;A0A074ZFC2;G4V7J7;G4V7J7;A0A074ZFC…	UniProtKB;UniProtKB;UniProtKB;UniProtKB;UniProtKB;UniProtKB;UniProtKB;UniProtKB;UniProtKB;UniProtKB;UniProtKB;UniProtKB;UniProtKB;UniProtKB;UniProtKB;UniProtKB;UniProtKB;UniProtKB;UniProtKB;UniProtKB;UniProtKB;UniProtKB;UniProtKB;UniProtKB;UniProtKB;UniProtKB;UniProtKB;UniProtKB;UniProtKB;UniProtKB;UniProtKB;UniProtKB;UniProtKB;UniProtKB;UniProtKB;UniProtKB;UniProtKB;UniProtKB;UniProtKB;UniProtKB…	GO:0000220-IEA;GO:0046961-IBA;GO:0016020-IEA;GO:0016471-IBA;GO:0016021-IEA;GO:0033179-IEA;GO:0051117-IBA;GO:0015986-IBA;GO:0015992-IEA;GO:0015078-IEA;GO:0015991-IEA;GO:0007035-IBA;GO:0006810-IEA;GO:0006811-IEA;GO:0070072-IBA	vacuolar proton-transporting V-type ATPase, V0 domain-IEA;proton-transporting ATPase activity, rotational mechanism-IBA;membrane-IEA;vacuolar proton-transporting V-type ATPase complex-IBA;integral component of membrane-IEA;proton-transporting V-type ATPase, V0 domain-IEA;ATPase binding-IBA;ATP synthesis coupled proton transport-IBA;proton transport-IEA;hydrogen ion transmembrane transporter activ…	Cellular Component-IEA;Molecular Function-IBA;Cellular Component-IEA;Cellular Component-IBA;Cellular Component-IEA;Cellular Component-IEA;Molecular Function-IBA;Biological Process-IBA;Biological Process-IEA;Molecular Function-IEA;Biological Process-IEA;Biological Process-IBA;Biological Process-IEA;Biological Process-IEA;Biological Process-IBA	GO:0000220;GO:0007035;GO:0015986;GO:0015991;GO:0016021;GO:0046961;GO:0051117;GO:0070072	vacuolar proton-transporting V-type ATPase, V0 domain;vacuolar acidification;ATP synthesis coupled proton transport;ATP hydrolysis coupled proton transport;integral component of membrane;proton-transporting ATPase activity, rotational mechanism;ATPase binding;vacuolar proton-transporting V-type ATPase complex assembly	Cellular Component;Biological Process;Biological Process;Biological Process;Cellular Component;Molecular Function;Molecular Function;Biological Process
BN1106_s1896B000189.mRNA-1	10	gi|1277525987|gb|PIS89504.1|hypothetical protein D915_03006 [Fasciola hepatica];gi|56754983|gb|AAW25674.1|SJCHGC02534 protein [Schistosoma japonicum];gi|358337899|dbj|GAA56223.1|tetraspanin-CD63 receptor [Clonorchis sinensis];gi|684376201|ref|XP_009165316.1|hypothetical protein T265_02737 [Opisthorchis viverrini]/gi|663055001|gb|KER30924.1|hypothetical protein T265_02737 [Opisthorchis viverrini];…	Fasciola hepatica;Schistosoma japonicum;Clonorchis sinensis;Opisthorchis viverrini/Opisthorchis viverrini;Schistosoma mansoni/Schistosoma mansoni;Schistosoma haematobium/Schistosoma haematobium;Fasciola hepatica;Opisthorchis viverrini;Clonorchis sinensis;Opisthorchis viverrini/Opisthorchis viverrini	3.8E-26;5.3E-25;7.3E-25;8.3E-25;5.6E-24;1.8E-22;8.6E-20;1.1E-19;3.5E-19;5.9E-18	57.66%;66.18%;69.85%;69.85%;66.18%;64.71%;66.67%;68.57%;66.44%;67.67%	PIS89504.1;AAW25674.1;GAA56223.1;XP_009165316.1/KER30924.1;XP_018653608.1/CCD81010.1;KGB32990.1/XP_012792774.1;PIS89502.1;OON15630.1;GAA47253.1;XP_009165318.1/KER30926.1	105.531;104.375;106.686;105.531;103.219;99.3673;89.3521;88.5817;90.5077;87.4261	Smp_140000;T265_02737;MS3_01153;Smp_140000;T265_02737;T265_02739;Smp_140000;T265_02737;MS3_01153;Smp_140000;Smp_140000;CLF_100134;T265_02737;T265_02739;Smp_140000;Smp_140000;Smp_140000;T265_02737;Smp_140000;T265_02739;Smp_140000;Smp_140000;CLF_100134;Smp_140000;Smp_140000;Smp_140000;Smp_140000;T265_02739;Smp_140000;MS3_01153;MS3_01153;Smp_140000;Smp_140000;T265_02739;Smp_140000;T265_02739;Q5DET2;…	6183;6198;6185;6183;6198;6198;6183;6198;6185;6183;6183;79923;6198;6198;6183;6183;6183;6198;6183;6198;6183;6183;79923;6183;6183;6183;6183;6198;6183;6185;6185;6183;6183;6198;6183;6198;6182;6183;6185;6185;6183;79923;6182;6198;6198;79923;6198;6183;6198;6183;6198;6185;6183;6185	G4VMX3;A0A075AI31;A0A094ZEZ0;G4VMX3;A0A075AI31;A0A074ZUV2;G4VMX3;A0A075AI31;A0A094ZEZ0;G4VMX3;G4VMX3;G7Y2R6;A0A075AI31;A0A074ZUV2;G4VMX3;G4VMX3;G4VMX3;A0A075AI31;G4VMX3;A0A074ZUV2;G4VMX3;G4VMX3;G7Y2R6;G4VMX3;G4VMX3;G4VMX3;G4VMX3;A0A074ZUV2;G4VMX3;A0A094ZEZ0;A0A094ZEZ0;G4VMX3;G4VMX3;A0A074ZUV2;G4VMX3;A0A074ZUV2;Q5DET2;G4VMX3;A0A094ZEZ0;A0A094ZEZ0;G4VMX3;G7YTE3;Q5DET2;A0A074ZUV2;A0A074ZUV2;G7YTE3;A…	UniProtKB;UniProtKB;UniProtKB;UniProtKB;UniProtKB;UniProtKB;UniProtKB;UniProtKB;UniProtKB;UniProtKB;UniProtKB;UniProtKB;UniProtKB;UniProtKB;UniProtKB;UniProtKB;UniProtKB;UniProtKB;UniProtKB;UniProtKB;UniProtKB;UniProtKB;UniProtKB;UniProtKB;UniProtKB;UniProtKB;UniProtKB;UniProtKB;UniProtKB;UniProtKB;UniProtKB;UniProtKB;UniProtKB;UniProtKB;UniProtKB;UniProtKB;UniProtKB;UniProtKB;UniProtKB;UniProtKB…	GO:0007166-IBA;GO:0016020-IEA;GO:0090002-IBA;GO:0016021-IEA;GO:0045747-IBA;GO:0005887-IBA	cell surface receptor signaling pathway-IBA;membrane-IEA;establishment of protein localization to plasma membrane-IBA;integral component of membrane-IEA;positive regulation of Notch signaling pathway-IBA;integral component of plasma membrane-IBA	Biological Process-IBA;Cellular Component-IEA;Biological Process-IBA;Cellular Component-IEA;Biological Process-IBA;Cellular Component-IBA	GO:0009987;GO:0016021;GO:0044699;GO:0050794	cellular process;integral component of membrane;single-organism process;regulation of cellular process	Biological Process;Cellular Component;Biological Process;Biological Process
BN1106_s1896B000189.mRNA-4	10	gi|684376204|ref|XP_009165317.1|hypothetical protein T265_02738 [Opisthorchis viverrini]/gi|663055002|gb|KER30925.1|hypothetical protein T265_02738 [Opisthorchis viverrini];gi|56755119|gb|AAW25739.1|SJCHGC02535 protein [Schistosoma japonicum];gi|844838946|ref|XP_012792774.1|hypothetical protein MS3_01153 [Schistosoma haematobium]/gi|685956826|gb|KGB32990.1|hypothetical protein MS3_01153 [Schistos…	Opisthorchis viverrini/Opisthorchis viverrini;Schistosoma japonicum;Schistosoma haematobium/Schistosoma haematobium;Schistosoma mansoni/Schistosoma mansoni;Clonorchis sinensis;Schistosoma japonicum;Fasciola hepatica;Clonorchis sinensis;Schistosoma japonicum;Opisthorchis viverrini	3.4E-12;5.1E-12;1.2E-10;3.2E-10;2.0E-9;1.8E-8;2.4E-8;4.2E-8;6.0E-8;9.9E-8	68.42%;64.10%;67.31%;68.63%;63.29%;65.31%;58.44%;61.54%;65.31%;72.09%	XP_009165317.1/KER30925.1;AAW25739.1;KGB32990.1/XP_012792774.1;XP_018653608.1/CCD81010.1;GAA47252.1;AAW27568.1;PIS89503.1;GAA56223.1;CAX73157.1;OON19878.1	68.9366;65.855;65.0846;63.929;58.151;56.9954;55.8398;58.151;57.7658;56.9954	Smp_140000;MS3_01153;Smp_140000;Q5DEL7;Smp_140000;C1LEM9;MS3_01153;Smp_140000;CLF_100133;Smp_140000;T265_02738;Smp_140000;Smp_140000;Smp_140000;Q5DEL7;Smp_140000;C1LEM9;Smp_140000;T265_02738;T265_02738;Smp_140000;Smp_140000;Smp_140000;Smp_140000;Smp_140000;Smp_140000;MS3_01153;T265_02738;MS3_01153;Smp_140000;T265_02738;Smp_140000;Smp_140000;Q5D9D8;Smp_140000;MS3_01153;MS3_01153;Smp_140000;CLF_110…	6183;6185;6183;6182;6183;6182;6185;6183;79923;6183;6198;6183;6183;6183;6182;6183;6182;6183;6198;6198;6183;6183;6183;6183;6183;6183;6185;6198;6185;6183;6198;6183;6183;6182;6183;6185;6185;6183;79923;6182;79923;79923;6183;6183;6198;6198;6185;6183;6185;6198	G4VMX3;A0A094ZEZ0;G4VMX3;Q5DEL7;G4VMX3;C1LEM9;A0A094ZEZ0;G4VMX3;G7Y2R5;G4VMX3;A0A075A5M5;G4VMX3;G4VMX3;G4VMX3;Q5DEL7;G4VMX3;C1LEM9;G4VMX3;A0A075A5M5;A0A075A5M5;G4VMX3;G4VMX3;G4VMX3;G4VMX3;G4VMX3;G4VMX3;A0A094ZEZ0;A0A075A5M5;A0A094ZEZ0;G4VMX3;A0A075A5M5;G4VMX3;G4VMX3;Q5D9D8;G4VMX3;A0A094ZEZ0;A0A094ZEZ0;G4VMX3;G7YTE3;Q5D9D8;G7YTE3;G7Y2R5;G4VMX3;G4VMX3;A0A075A5M5;A0A075A5M5;A0A094ZEZ0;G4VMX3;A0A094Z…	UniProtKB;UniProtKB;UniProtKB;UniProtKB;UniProtKB;UniProtKB;UniProtKB;UniProtKB;UniProtKB;UniProtKB;UniProtKB;UniProtKB;UniProtKB;UniProtKB;UniProtKB;UniProtKB;UniProtKB;UniProtKB;UniProtKB;UniProtKB;UniProtKB;UniProtKB;UniProtKB;UniProtKB;UniProtKB;UniProtKB;UniProtKB;UniProtKB;UniProtKB;UniProtKB;UniProtKB;UniProtKB;UniProtKB;UniProtKB;UniProtKB;UniProtKB;UniProtKB;UniProtKB;UniProtKB;UniProtKB…	GO:0007166-IBA;GO:0016020-IEA;GO:0090002-IBA;GO:0016021-IEA;GO:0045747-IBA;GO:0005887-IBA	cell surface receptor signaling pathway-IBA;membrane-IEA;establishment of protein localization to plasma membrane-IBA;integral component of membrane-IEA;positive regulation of Notch signaling pathway-IBA;integral component of plasma membrane-IBA	Biological Process-IBA;Cellular Component-IEA;Biological Process-IBA;Cellular Component-IEA;Biological Process-IBA;Cellular Component-IBA	GO:0009987;GO:0016021;GO:0044699;GO:0050794	cellular process;integral component of membrane;single-organism process;regulation of cellular process	Biological Process;Cellular Component;Biological Process;Biological Process
BN1106_s189B000725.mRNA-1	10	gi|358341480|dbj|GAA49149.1|synaptotagmin-like protein 4 [Clonorchis sinensis];gi|684369480|ref|XP_009163139.1|hypothetical protein T265_00960 [Opisthorchis viverrini]/gi|663057160|gb|KER33058.1|hypothetical protein T265_00960 [Opisthorchis viverrini];gi|76156109|gb|AAX27343.2|SJCHGC06066 protein, partial [Schistosoma japonicum];gi|844859426|ref|XP_012797611.1|Synaptotagmin-like protein 4 [Schist…	Clonorchis sinensis;Opisthorchis viverrini/Opisthorchis viverrini;Schistosoma japonicum;Schistosoma haematobium/Schistosoma haematobium;Echinococcus granulosus;Echinococcus multilocularis;Echinococcus granulosus;Schistosoma japonicum;Schistosoma mansoni/Schistosoma mansoni;Fasciola hepatica	7.0E-92;2.5E-87;1.1E-65;1.3E-40;2.4E-30;1.3E-29;2.6E-29;5.3E-28;5.8E-25;2.3E-18	73.54%;82.74%;72.28%;68.07%;57.69%;58.05%;58.05%;60.28%;58.28%;100.00%	GAA49149.1;XP_009163139.1/KER33058.1;AAX27343.2;KGB37849.1/XP_012797611.1;EUB62379.1;CUT99248.1;CDS18528.1;AAP06235.1;XP_018654021.1/CCD81425.1;PIS86131.1	306.99;295.819;224.942;164.081;134.42;132.494;131.724;118.627;119.398;91.2781	Smp_196060;Smp_196060;T265_00960;A0A068Y6M1;Q5BZ32;Smp_196060;T265_00960;Smp_196060;EgrG_000631500;Smp_196060;T265_00960;CLF_102587;Smp_196060;Smp_196060;Smp_196060;T265_00960;Smp_196060;Smp_196060;Smp_196060;EGR_02832;Smp_196060;Smp_196060;CLF_102587;T265_00960;T265_00960;Q86EK3;Smp_196060;T265_00960;T265_00960;Smp_196060;EgrG_000631500;Smp_196060;A0A068Y6M1;Smp_196060;Q5BZ32;T265_00960;Smp_1960…	6183;6183;6198;6211;6182;6183;6198;6183;6210;6183;6198;79923;6183;6183;6183;6198;6183;6183;6183;6210;6183;6183;79923;6198;6198;6182;6183;6198;6198;6183;6210;6183;6211;6183;6182;6198;6183;6198;79923;6182;6183;6183;6183;6210;6210;6183;6198;6183;6183;6182;6183;6183;6183;6182;6183;6211;6198;6198;6183;6210;79923;6183;6210;6183;6210;6183;6198;6183;6198;6183;79923;6198;6183;6183	G4VQ96;G4VQ96;A0A075A017;A0A068Y6M1;Q5BZ32;G4VQ96;A0A075A017;G4VQ96;A0A068WEL2;G4VQ96;A0A075A017;G7Y864;G4VQ96;G4VQ96;G4VQ96;A0A075A017;G4VQ96;G4VQ96;G4VQ96;W6V7E2;G4VQ96;G4VQ96;G7Y864;A0A075A017;A0A075A017;Q86EK3;G4VQ96;A0A075A017;A0A075A017;G4VQ96;A0A068WEL2;G4VQ96;A0A068Y6M1;G4VQ96;Q5BZ32;A0A075A017;G4VQ96;A0A075A017;G7Y864;Q5BZ32;G4VQ96;G4VQ96;G4VQ96;A0A068WEL2;W6V7E2;G4VQ96;A0A075A017;G4VQ96…	UniProtKB;UniProtKB;UniProtKB;UniProtKB;UniProtKB;UniProtKB;UniProtKB;UniProtKB;UniProtKB;UniProtKB;UniProtKB;UniProtKB;UniProtKB;UniProtKB;UniProtKB;UniProtKB;UniProtKB;UniProtKB;UniProtKB;UniProtKB;UniProtKB;UniProtKB;UniProtKB;UniProtKB;UniProtKB;UniProtKB;UniProtKB;UniProtKB;UniProtKB;UniProtKB;UniProtKB;UniProtKB;UniProtKB;UniProtKB;UniProtKB;UniProtKB;UniProtKB;UniProtKB;UniProtKB;UniProtKB…	GO:0005813-IBA;GO:0046872-IEA;GO:0016020-IEA;GO:0006508-IEA;GO:0016740-IEA;GO:0017137-IEA;GO:0016787-IEA;GO:0016757-IEA;GO:0008270-IEA;GO:0008235-IEA;GO:0004177-IEA;GO:0006887-IEA;GO:0006886-IEA;GO:0005622-IEA	centrosome-IBA;metal ion binding-IEA;membrane-IEA;proteolysis-IEA;transferase activity-IEA;Rab GTPase binding-IEA;hydrolase activity-IEA;transferase activity, transferring glycosyl groups-IEA;zinc ion binding-IEA;metalloexopeptidase activity-IEA;aminopeptidase activity-IEA;exocytosis-IEA;intracellular protein transport-IEA;intracellular-IEA	Cellular Component-IBA;Molecular Function-IEA;Cellular Component-IEA;Biological Process-IEA;Molecular Function-IEA;Molecular Function-IEA;Molecular Function-IEA;Molecular Function-IEA;Molecular Function-IEA;Molecular Function-IEA;Molecular Function-IEA;Biological Process-IEA;Biological Process-IEA;Cellular Component-IEA	GO:0003824;GO:0005622;GO:0006887;GO:0008270;GO:0016020;GO:0017137	catalytic activity;intracellular;exocytosis;zinc ion binding;membrane;Rab GTPase binding	Molecular Function;Cellular Component;Biological Process;Molecular Function;Cellular Component;Molecular Function
BN1106_s1908B000177.mRNA-1	10	gi|914615400|ref|NP_001299177.1|ras-like GTP-binding protein Rho1 [Papilio xuthus]/gi|512936173|ref|XP_004933454.1|ras-like GTP-binding protein Rho1 isoform X2 [Bombyx mori]/gi|909564388|ref|XP_013137455.1|PREDICTED: ras-like GTP-binding protein Rho1 isoform X2 [Papilio polytes]/gi|910320366|ref|XP_013163067.1|PREDICTED: ras-like GTP-binding protein Rho1 isoform X2 [Papilio xuthus]/gi|943967136|r…	Papilio xuthus/Bombyx mori/Papilio polytes/Papilio xuthus/Papilio machaon/Papilio machaon/Helicoverpa armigera/Pieris rapae/Spodoptera litura/Papilio xuthus/Helicoverpa armigera/Spodoptera litura;Bombyx mori;Helicoverpa armigera/Spodoptera litura/Heliothis virescens;Poecilia latipinna/Poecilia latipinna;Poecilia latipinna;Poecilia formosa/Poecilia formosa/Poecilia mexicana/Poecilia mexicana;Amyel…	7.5E-120;9.6E-120;1.6E-119;2.0E-119;2.2E-119;2.9E-119;3.2E-119;3.2E-119;3.9E-119;4.3E-119	93.68%;93.68%;93.68%;93.19%;93.19%;93.19%;93.68%;93.19%;93.19%;93.19%	XP_014365562.1/XP_014365561.1/AGC39042.1/XP_021193227.1/XP_004933454.1/XP_013137455.1/XP_013163067.1/BAM17955.1/NP_001299177.1/XP_022128544.1/XP_022817025.1/AHZ89302.1;XP_004933453.1;XP_021193226.1/XP_022816942.1/PCG74013.1;XP_014912769.1/XP_014912768.1;XP_014912767.1;XP_007568903.1/XP_007568904.1/XP_014854767.1/XP_014854775.1;XP_013187712.1;XP_008411963.1/XP_008411962.1/XP_005808692.1;XP_0165356…	346.28;346.28;345.895;345.125;345.895;344.739;344.739;344.739;345.125;345.125	A0A087X4J2;LOC101739657;RHO1;LOC101739657;I4DJ65;A0A059V8B0;LOC101739657;LOC101739657;LOC101739657;RHO1;A0A087X4J2;I4DJ65;RHO1;A0A087X4J2;LOC101739657;A0A087X4J2;A0A087X4J2;LOC101739657;I4DJ65;A0A059V8B0;LOC101739657;LOC101739657;LOC101739657;A0A059V8B0;A0A087X4J2;I4DJ65;LOC101739657;A0A087X4J2;I4DJ65;LOC101739657;LOC101739657;A0A087X4J2;LOC101739657;A0A087X4J2;LOC101739657;I4DJ65;I4DJ65;LOC10173…	48698;7091;29058;7091;66420;69820;7091;7091;7091;29058;48698;66420;29058;48698;7091;48698;48698;7091;66420;69820;7091;7091;7091;69820;48698;66420;7091;48698;66420;7091;7091;48698;7091;48698;7091;66420;66420;7091;7091;66420;7091;66420;48698	A0A087X4J2;H9IXI3;R4IT84;H9IXI3;I4DJ65;A0A059V8B0;H9IXI3;H9IXI3;H9IXI3;R4IT84;A0A087X4J2;I4DJ65;R4IT84;A0A087X4J2;H9IXI3;A0A087X4J2;A0A087X4J2;H9IXI3;I4DJ65;A0A059V8B0;H9IXI3;H9IXI3;H9IXI3;A0A059V8B0;A0A087X4J2;I4DJ65;H9IXI3;A0A087X4J2;I4DJ65;H9IXI3;H9IXI3;A0A087X4J2;H9IXI3;A0A087X4J2;H9IXI3;I4DJ65;I4DJ65;H9IXI3;H9IXI3;I4DJ65;H9IXI3;I4DJ65;A0A087X4J2	UniProtKB;UniProtKB;UniProtKB;UniProtKB;UniProtKB;UniProtKB;UniProtKB;UniProtKB;UniProtKB;UniProtKB;UniProtKB;UniProtKB;UniProtKB;UniProtKB;UniProtKB;UniProtKB;UniProtKB;UniProtKB;UniProtKB;UniProtKB;UniProtKB;UniProtKB;UniProtKB;UniProtKB;UniProtKB;UniProtKB;UniProtKB;UniProtKB;UniProtKB;UniProtKB;UniProtKB;UniProtKB;UniProtKB;UniProtKB;UniProtKB;UniProtKB;UniProtKB;UniProtKB;UniProtKB;UniProtKB…	GO:0008152-IEA;GO:0005525-IEA;GO:0044319-ISS;GO:0007264-IEA;GO:0016491-IEA;GO:0016020-IEA;GO:0016021-IEA;GO:1902766-ISS;GO:0055114-IEA;GO:0016620-IEA;GO:0005622-IEA	metabolic process-IEA;GTP binding-IEA;wound healing, spreading of cells-ISS;small GTPase mediated signal transduction-IEA;oxidoreductase activity-IEA;membrane-IEA;integral component of membrane-IEA;skeletal muscle satellite cell migration-ISS;oxidation-reduction process-IEA;oxidoreductase activity, acting on the aldehyde or oxo group of donors, NAD or NADP as acceptor-IEA;intracellular-IEA	Biological Process-IEA;Molecular Function-IEA;Biological Process-ISS;Biological Process-IEA;Molecular Function-IEA;Cellular Component-IEA;Cellular Component-IEA;Biological Process-ISS;Biological Process-IEA;Molecular Function-IEA;Cellular Component-IEA	GO:0005525;GO:0005622;GO:0007264;GO:0016021;GO:0016620;GO:0044319;GO:0055114;GO:1902766	GTP binding;intracellular;small GTPase mediated signal transduction;integral component of membrane;oxidoreductase activity, acting on the aldehyde or oxo group of donors, NAD or NADP as acceptor;wound healing, spreading of cells;oxidation-reduction process;skeletal muscle satellite cell migration	Molecular Function;Cellular Component;Biological Process;Cellular Component;Molecular Function;Biological Process;Biological Process;Biological Process
BN1106_s1912B000186.mRNA-1	10	gi|358255680|dbj|GAA57360.1|capping protein (actin filament) muscle Z-line beta [Clonorchis sinensis];gi|1149634456|gb|OON14978.1|f-actin capping protein, beta subunit, partial [Opisthorchis viverrini];gi|684385787|ref|XP_009168270.1|hypothetical protein T265_05089 [Opisthorchis viverrini]/gi|663051985|gb|KER27965.1|hypothetical protein T265_05089 [Opisthorchis viverrini];gi|844858930|ref|XP_0127…	Clonorchis sinensis;Opisthorchis viverrini;Opisthorchis viverrini/Opisthorchis viverrini;Schistosoma haematobium/Schistosoma haematobium;Schistosoma japonicum/Schistosoma japonicum;Lingula anatina/Lingula anatina;Daphnia pulex;Biomphalaria glabrata;Lingula anatina;Daphnia magna	0.0E0;0.0E0;0.0E0;2.9E-177;6.7E-168;2.6E-133;4.0E-132;1.1E-131;1.2E-131;1.1E-130	97.08%;97.44%;96.74%;94.14%;91.61%;80.87%;82.48%;79.42%;81.68%;82.18%	GAA57360.1;OON14978.1;XP_009168270.1/KER27965.1;KGB37721.1/XP_012797483.1;CAX69887.1/AAW24916.1;XP_013385899.1/XP_013385898.1;EFX79807.1;XP_013091222.1;XP_013385896.1;KZS08711.1	530.406;529.25;529.25;498.434;474.937;387.111;384.03;382.874;384.8;380.563	DAPPUDRAFT_304315;DAPPUDRAFT_304315;T265_05089;T265_05089;T265_05089;CapZ-beta;DAPPUDRAFT_304315;CLF_112609;DAPPUDRAFT_304315;T265_05089;MS3_06075;T265_05089;MS3_06075;T265_05089;MS3_06075;CLF_112609;MS3_06075;T265_05089;MS3_06075;CapZ-beta;T265_05089;MS3_06075;MS3_06075;T265_05089;CapZ-beta;T265_05089;T265_05089;T265_05089;CLF_112609;MS3_06075;T265_05089;MS3_06075;MS3_06075;DAPPUDRAFT_304315;T26…	6669;6669;6198;6198;6198;6182;6669;79923;6669;6198;6185;6198;6185;6198;6185;79923;6185;6198;6185;6182;6198;6185;6185;6198;6182;6198;6198;6198;79923;6185;6198;6185;6185;6669;6198;6185;6669;6198;6669;79923;6198;6185;6185;6185;6182;6669;6198;6182;6185;79923;6182;6185;6198;6182;6185;6669;6185;6182;6185;6669;6182;6198;6669;6182;6198;6669;6185	E9GL77;E9GL77;A0A074ZX82;A0A074ZX82;A0A074ZX82;Q5DGZ0;E9GL77;G7YWN0;E9GL77;A0A074ZX82;A0A095ATE6;A0A074ZX82;A0A095ATE6;A0A074ZX82;A0A095ATE6;G7YWN0;A0A095ATE6;A0A074ZX82;A0A095ATE6;Q5DGZ0;A0A074ZX82;A0A095ATE6;A0A095ATE6;A0A074ZX82;Q5DGZ0;A0A074ZX82;A0A074ZX82;A0A074ZX82;G7YWN0;A0A095ATE6;A0A074ZX82;A0A095ATE6;A0A095ATE6;E9GL77;A0A074ZX82;A0A095ATE6;E9GL77;A0A074ZX82;E9GL77;G7YWN0;A0A074ZX82;A0A0…	UniProtKB;UniProtKB;UniProtKB;UniProtKB;UniProtKB;UniProtKB;UniProtKB;UniProtKB;UniProtKB;UniProtKB;UniProtKB;UniProtKB;UniProtKB;UniProtKB;UniProtKB;UniProtKB;UniProtKB;UniProtKB;UniProtKB;UniProtKB;UniProtKB;UniProtKB;UniProtKB;UniProtKB;UniProtKB;UniProtKB;UniProtKB;UniProtKB;UniProtKB;UniProtKB;UniProtKB;UniProtKB;UniProtKB;UniProtKB;UniProtKB;UniProtKB;UniProtKB;UniProtKB;UniProtKB;UniProtKB…	GO:0051016-IEA;GO:0051016-IBA;GO:0005737-IEA;GO:0003779-IEA;GO:0051015-IBA;GO:0010591-IBA;GO:0000902-IBA;GO:0030036-IEA;GO:0051490-IBA;GO:0008290-IEA;GO:0008290-IBA;GO:0005884-IBA	barbed-end actin filament capping-IEA;barbed-end actin filament capping-IBA;cytoplasm-IEA;actin binding-IEA;actin filament binding-IBA;regulation of lamellipodium assembly-IBA;cell morphogenesis-IBA;actin cytoskeleton organization-IEA;negative regulation of filopodium assembly-IBA;F-actin capping protein complex-IEA;F-actin capping protein complex-IBA;actin filament-IBA	Biological Process-IEA;Biological Process-IBA;Cellular Component-IEA;Molecular Function-IEA;Molecular Function-IBA;Biological Process-IBA;Biological Process-IBA;Biological Process-IEA;Biological Process-IBA;Cellular Component-IEA;Cellular Component-IBA;Cellular Component-IBA	GO:0000902;GO:0005737;GO:0005884;GO:0008290;GO:0010591;GO:0030036;GO:0051015;GO:0051016;GO:0051490	cell morphogenesis;cytoplasm;actin filament;F-actin capping protein complex;regulation of lamellipodium assembly;actin cytoskeleton organization;actin filament binding;barbed-end actin filament capping;negative regulation of filopodium assembly	Biological Process;Cellular Component;Cellular Component;Cellular Component;Biological Process;Biological Process;Molecular Function;Biological Process;Biological Process
BN1106_s1959B000206.mRNA-1	10	gi|1277523415|gb|PIS87429.1|glucose-6-phosphate isomerase [Fasciola hepatica];gi|1149657824|gb|OON19098.1|glucose-6-phosphate isomerase [Opisthorchis viverrini];gi|358338205|dbj|GAA28387.2|glucose-6-phosphate isomerase, partial [Clonorchis sinensis];gi|76156298|gb|AAX27512.2|SJCHGC00698 protein, partial [Schistosoma japonicum];gi|1084301573|ref|XP_018653877.1|putative glucose-6-phosphate isomeras…	Fasciola hepatica;Opisthorchis viverrini;Clonorchis sinensis;Schistosoma japonicum;Schistosoma mansoni/Schistosoma mansoni;Schistosoma japonicum/Schistosoma japonicum;Schistosoma japonicum;Echinococcus multilocularis/Echinococcus multilocularis;Crassostrea gigas/Crassostrea gigas;Capitella teleta	2.7E-144;9.5E-117;5.6E-116;2.2E-115;1.3E-112;1.2E-111;1.2E-111;2.5E-89;8.1E-89;2.6E-88	100.00%;91.58%;91.09%;87.13%;89.11%;87.13%;87.13%;81.19%;78.82%;81.28%	PIS87429.1;OON19098.1;GAA28387.2;AAX27512.2;XP_018653877.1/CCD81281.1;CAX75056.1/CAX75058.1;CAX70380.1;CUT99193.1/ABS81352.1;EKC19730.1/XP_011433138.1;ELT95122.1	421.779;351.673;350.903;338.576;340.887;338.576;338.576;281.567;280.411;279.256	C1LK30;C1LK30;C1LK30;PGI;CLF_111059;CLF_111059;PGI;C1LK30;CGI_10007733;CGI_10007733;CAPTEDRAFT_120375;C1LK30;PGI;PGI;Smp_022400;CGI_10007733;Smp_022400;Smp_022400;Q5BYL3;CGI_10007733;PGI;C1L6Q2;Smp_022400;C1LK30;Smp_022400;C1LK30;CLF_111059;Q5BYL3;CGI_10007733;Smp_022400;C1LK30;C1L6Q2;C1L6Q2;Smp_022400;Smp_022400;Q5BYL3;C1L6Q2;CGI_10007733;CAPTEDRAFT_120375;Smp_022400;Smp_022400;C1L6Q2;Smp_022400…	6182;6182;6182;6211;79923;79923;6211;6182;29159;29159;283909;6182;6211;6211;6183;29159;6183;6183;6182;29159;6211;6182;6183;6182;6183;6182;79923;6182;29159;6183;6182;6182;6182;6183;6183;6182;6182;29159;283909;6183;6183;6182;6183;6183;283909;6211;6211;6182;79923;6183;6183;6182;6182;6182;6183;29159;6182;283909;29159;6183;6211	C1LK30;C1LK30;C1LK30;A7LKP5;H2KV24;H2KV24;A7LKP5;C1LK30;K1PTI6;K1PTI6;R7TNK0;C1LK30;A7LKP5;A7LKP5;G4VPH5;K1PTI6;G4VPH5;G4VPH5;Q5BYL3;K1PTI6;A7LKP5;C1L6Q2;G4VPH5;C1LK30;G4VPH5;C1LK30;H2KV24;Q5BYL3;K1PTI6;G4VPH5;C1LK30;C1L6Q2;C1L6Q2;G4VPH5;G4VPH5;Q5BYL3;C1L6Q2;K1PTI6;R7TNK0;G4VPH5;G4VPH5;C1L6Q2;G4VPH5;G4VPH5;R7TNK0;A7LKP5;A7LKP5;C1LK30;H2KV24;G4VPH5;G4VPH5;C1LK30;C1LK30;C1L6Q2;G4VPH5;K1PTI6;C1LK30;…	UniProtKB;UniProtKB;UniProtKB;UniProtKB;UniProtKB;UniProtKB;UniProtKB;UniProtKB;UniProtKB;UniProtKB;UniProtKB;UniProtKB;UniProtKB;UniProtKB;UniProtKB;UniProtKB;UniProtKB;UniProtKB;UniProtKB;UniProtKB;UniProtKB;UniProtKB;UniProtKB;UniProtKB;UniProtKB;UniProtKB;UniProtKB;UniProtKB;UniProtKB;UniProtKB;UniProtKB;UniProtKB;UniProtKB;UniProtKB;UniProtKB;UniProtKB;UniProtKB;UniProtKB;UniProtKB;UniProtKB…	GO:0006094-IEA;GO:0006096-IEA;GO:0016020-IEA;GO:0016021-IEA;GO:0004347-IEA;GO:0016853-IEA	gluconeogenesis-IEA;glycolytic process-IEA;membrane-IEA;integral component of membrane-IEA;glucose-6-phosphate isomerase activity-IEA;isomerase activity-IEA	Biological Process-IEA;Biological Process-IEA;Cellular Component-IEA;Cellular Component-IEA;Molecular Function-IEA;Molecular Function-IEA	GO:0004347;GO:0006094;GO:0006096;GO:0016021	glucose-6-phosphate isomerase activity;gluconeogenesis;glycolytic process;integral component of membrane	Molecular Function;Biological Process;Biological Process;Cellular Component
BN1106_s1971B000297.mRNA-1	10	gi|1277516082|gb|PIS82126.1|DJ-1 family protein [Fasciola hepatica];gi|349915493|dbj|GAA27615.1|4-methyl-5(b-hydroxyethyl)-thiazole monophosphate biosynthesis [Clonorchis sinensis];gi|684410789|ref|XP_009176185.1|hypothetical protein T265_15401, partial [Opisthorchis viverrini]/gi|663043690|gb|KER20058.1|hypothetical protein T265_15401, partial [Opisthorchis viverrini]/gi|1149664897|gb|OON22138.1…	Fasciola hepatica;Clonorchis sinensis;Opisthorchis viverrini/Opisthorchis viverrini/Opisthorchis viverrini;Schistosoma japonicum/Schistosoma japonicum/Schistosoma japonicum/Schistosoma japonicum/Schistosoma japonicum;Schistosoma japonicum;Schistosoma japonicum;Schistosoma japonicum;Schistosoma haematobium/Schistosoma haematobium;Schistosoma japonicum;Schistosoma mansoni/Schistosoma mansoni	1.1E-128;4.0E-80;2.6E-78;6.2E-69;6.4E-69;6.9E-69;8.9E-68;1.1E-62;9.1E-61;9.5E-61	100.00%;78.45%;76.80%;80.22%;80.22%;79.67%;79.67%;79.12%;79.64%;77.47%	PIS82126.1;GAA27615.1;XP_009176185.1/KER20058.1/OON22138.1;CAX75977.1/AAW26651.1/CAX75978.1/CAX75979.1/CAX75976.1;CAX70856.1;CAX70855.1;CAX75975.1;XP_012798288.1/KGB38528.1;CAX75980.1;XP_018649625.1/CCD77001.1	367.851;244.973;240.35;216.853;216.853;216.468;213.772;201.06;195.667;196.052	Smp_082030;Smp_082030;Smp_082030;Smp_082030;Smp_082030;Smp_082030;Smp_082030;Smp_082030;Smp_082030;Smp_082030;Smp_082030;Smp_082030;Smp_082030;Smp_082030;Smp_082030;Smp_082030;Smp_082030;Smp_082030;Smp_082030;Smp_082030;Smp_082030;Smp_082030;Smp_082030;Smp_082030;Smp_082030;Smp_082030;Smp_082030;Smp_082030;Smp_082030;Smp_082030;Smp_082030;Smp_082030;Smp_082030;Smp_082030;Smp_082030;Smp_082030	6183;6183;6183;6183;6183;6183;6183;6183;6183;6183;6183;6183;6183;6183;6183;6183;6183;6183;6183;6183;6183;6183;6183;6183;6183;6183;6183;6183;6183;6183;6183;6183;6183;6183;6183;6183	G4VDR4;G4VDR4;G4VDR4;G4VDR4;G4VDR4;G4VDR4;G4VDR4;G4VDR4;G4VDR4;G4VDR4;G4VDR4;G4VDR4;G4VDR4;G4VDR4;G4VDR4;G4VDR4;G4VDR4;G4VDR4;G4VDR4;G4VDR4;G4VDR4;G4VDR4;G4VDR4;G4VDR4;G4VDR4;G4VDR4;G4VDR4;G4VDR4;G4VDR4;G4VDR4;G4VDR4;G4VDR4;G4VDR4;G4VDR4;G4VDR4;G4VDR4	UniProtKB;UniProtKB;UniProtKB;UniProtKB;UniProtKB;UniProtKB;UniProtKB;UniProtKB;UniProtKB;UniProtKB;UniProtKB;UniProtKB;UniProtKB;UniProtKB;UniProtKB;UniProtKB;UniProtKB;UniProtKB;UniProtKB;UniProtKB;UniProtKB;UniProtKB;UniProtKB;UniProtKB;UniProtKB;UniProtKB;UniProtKB;UniProtKB;UniProtKB;UniProtKB;UniProtKB;UniProtKB;UniProtKB;UniProtKB;UniProtKB;UniProtKB	GO:0019172-IBA;GO:0003713-IBA;GO:0005739-IBA;GO:0005829-IBA;GO:0019243-IBA;GO:0070301-IBA;GO:0019249-IEA;GO:0005634-IBA;GO:0006357-IBA	glyoxalase III activity-IBA;transcription coactivator activity-IBA;mitochondrion-IBA;cytosol-IBA;methylglyoxal catabolic process to D-lactate via S-lactoyl-glutathione-IBA;cellular response to hydrogen peroxide-IBA;lactate biosynthetic process-IEA;nucleus-IBA;regulation of transcription from RNA polymerase II promoter-IBA	Molecular Function-IBA;Molecular Function-IBA;Cellular Component-IBA;Cellular Component-IBA;Biological Process-IBA;Biological Process-IBA;Biological Process-IEA;Cellular Component-IBA;Biological Process-IBA	GO:0003713;GO:0005634;GO:0005739;GO:0005829;GO:0006357;GO:0019172;GO:0019243;GO:0070301	transcription coactivator activity;nucleus;mitochondrion;cytosol;regulation of transcription from RNA polymerase II promoter;glyoxalase III activity;methylglyoxal catabolic process to D-lactate via S-lactoyl-glutathione;cellular response to hydrogen peroxide	Molecular Function;Cellular Component;Cellular Component;Cellular Component;Biological Process;Molecular Function;Biological Process;Biological Process
BN1106_s1985B000403.mRNA-1	10	gi|358256506|dbj|GAA48016.1|ectonucleotide pyrophosphatase/phosphodiesterase family member 5 [Clonorchis sinensis];gi|1084304877|ref|XP_018655268.1|putative ectonucleotide pyrophosphatase/phosphodiesterase [Schistosoma mansoni]/gi|360045137|emb|CCD82685.1|putative ectonucleotide pyrophosphatase/phosphodiesterase [Schistosoma mansoni];gi|226466878|emb|CAX69574.1|phosphodiesterase-nucleotide pyroph…	Clonorchis sinensis;Schistosoma mansoni/Schistosoma mansoni;Schistosoma japonicum;Schistosoma haematobium/Schistosoma haematobium;Clonorchis sinensis;Opisthorchis viverrini;Opisthorchis viverrini/Opisthorchis viverrini;Schistosoma japonicum;Macrostomum lignano;Macrostomum lignano	5.8E-108;1.5E-105;1.6E-105;2.9E-104;1.3E-101;3.8E-101;1.4E-96;4.6E-87;2.4E-67;5.6E-67	65.30%;74.25%;73.88%;73.13%;74.43%;68.12%;73.85%;76.42%;61.03%;64.58%	GAA48016.1;CCD82685.1/XP_018655268.1;CAX69574.1;XP_012797673.1/KGB37912.1;GAA48015.1;OON17511.1;KER28897.1/XP_009167347.1;AAX27021.2;PAA92717.1;PAA60044.1	339.347;331.257;330.872;327.791;325.479;319.316;325.094;275.404;228.024;223.016	Smp_104270;MS3_06274;MS3_06274;Smp_104270;Q5C004;Smp_104270;MS3_06274;CLF_101079;Q5C004;T265_04362;CLF_101079;CLF_101078;T265_04362;CLF_101078;T265_04362;T265_04362;T265_04362;Smp_104270;MS3_06274;MS3_06274;Smp_104270;CLF_101079;MS3_06274;MS3_06274;Smp_104270;T265_04362;Smp_104270;T265_04362;T265_04362;C1L4E6;MS3_06274;T265_04362;MS3_06274;T265_04362;MS3_06274;Q5C004;MS3_06274;T265_04362;T265_043…	6183;6185;6185;6183;6182;6183;6185;79923;6182;6198;79923;79923;6198;79923;6198;6198;6198;6183;6185;6185;6183;79923;6185;6185;6183;6198;6183;6198;6198;6182;6185;6198;6185;6198;6185;6182;6185;6198;6198;6198;6198;6198;6185;6183;6182;6183;6198;6185;6185;6198;6198;6183;6182;79923;79923;6185;6182;6198;6183;6183;6198;6185;6198;6182;6198;6183;6183;6182;6183;6182;6183;6183;6183;79923;6185;6183;6198;6182;6…	G4VRB5;A0A094ZUJ8;A0A094ZUJ8;G4VRB5;Q5C004;G4VRB5;A0A094ZUJ8;G7Y4Y0;Q5C004;A0A074ZST3;G7Y4Y0;G7Y4X9;A0A074ZST3;G7Y4X9;A0A074ZST3;A0A074ZST3;A0A074ZST3;G4VRB5;A0A094ZUJ8;A0A094ZUJ8;G4VRB5;G7Y4Y0;A0A094ZUJ8;A0A094ZUJ8;G4VRB5;A0A074ZST3;G4VRB5;A0A074ZST3;A0A074ZST3;C1L4E6;A0A094ZUJ8;A0A074ZST3;A0A094ZUJ8;A0A074ZST3;A0A094ZUJ8;Q5C004;A0A094ZUJ8;A0A074ZST3;A0A074ZST3;A0A074ZST3;A0A074ZST3;A0A074ZST3;A…	UniProtKB;UniProtKB;UniProtKB;UniProtKB;UniProtKB;UniProtKB;UniProtKB;UniProtKB;UniProtKB;UniProtKB;UniProtKB;UniProtKB;UniProtKB;UniProtKB;UniProtKB;UniProtKB;UniProtKB;UniProtKB;UniProtKB;UniProtKB;UniProtKB;UniProtKB;UniProtKB;UniProtKB;UniProtKB;UniProtKB;UniProtKB;UniProtKB;UniProtKB;UniProtKB;UniProtKB;UniProtKB;UniProtKB;UniProtKB;UniProtKB;UniProtKB;UniProtKB;UniProtKB;UniProtKB;UniProtKB…	GO:0008152-IEA;GO:0003824-IEA;GO:0016020-IEA;GO:0016021-IEA;GO:0006810-IEA;GO:0016787-IEA;GO:0005886-IEA	metabolic process-IEA;catalytic activity-IEA;membrane-IEA;integral component of membrane-IEA;transport-IEA;hydrolase activity-IEA;plasma membrane-IEA	Biological Process-IEA;Molecular Function-IEA;Cellular Component-IEA;Cellular Component-IEA;Biological Process-IEA;Molecular Function-IEA;Cellular Component-IEA	GO:0003824;GO:0016020	catalytic activity;membrane	Molecular Function;Cellular Component
BN1106_s19966B000004.mRNA-2
BN1106_s2003B000172.mRNA-1	10	gi|1277528446|gb|PIS91579.1|Cofilin/tropomyosin-type actin-binding protein [Fasciola hepatica];gi|684409951|ref|XP_009175915.1|hypothetical protein T265_11088 [Opisthorchis viverrini]/gi|663044002|gb|KER20338.1|hypothetical protein T265_11088 [Opisthorchis viverrini];gi|1149656123|gb|OON18424.1|Cofilin/tropomyosin-type actin-binding protein, partial [Opisthorchis viverrini];gi|684409945|ref|XP_00…	Fasciola hepatica;Opisthorchis viverrini/Opisthorchis viverrini;Opisthorchis viverrini;Opisthorchis viverrini/Opisthorchis viverrini;Fasciola hepatica;Opisthorchis viverrini;Clonorchis sinensis;Schistosoma japonicum/Schistosoma japonicum;Schistosoma japonicum/Schistosoma japonicum;Schistosoma mansoni/Schistosoma mansoni	9.7E-94;5.9E-60;5.9E-59;4.5E-50;6.4E-47;2.1E-46;4.1E-45;1.3E-44;5.1E-42;5.5E-41	100.00%;85.71%;84.96%;77.44%;74.44%;71.03%;71.53%;74.63%;73.88%;70.37%	PIS91579.1;KER20338.1/XP_009175915.1;OON18424.1;KER20336.1/XP_009175913.1;PIS83803.1;OON17146.1;GAA47181.1;CAX75995.1/CAX75993.1;CAX70876.1/CAX70877.1;XP_018645878.1/CCD59523.1	275.404;190.274;188.734;166.007;157.147;156.377;157.532;151.369;144.821;142.124	C1LMR7;C1L849;C1LMR7;C1L849;Smp_120700.1;T265_11088;Smp_120700.1;T265_11086;Smp_120700.1;CLF_100053;T265_11088;T265_11086;C1L849;T265_11086;T265_11088;C1LMR7;C1L849;T265_11088;T265_11088;T265_11086;T265_11086;T265_11088;C1LMR7;CLF_100053;Smp_120700.1;T265_11088;Smp_120700.1;T265_11088;Smp_120700.1;CLF_100053;T265_11088;T265_11086;T265_11088;T265_11086;T265_11088;C1L849;T265_11086;C1LMR7;C1LMR7;C1…	6182;6182;6182;6182;6183;6198;6183;6198;6183;79923;6198;6198;6182;6198;6198;6182;6182;6198;6198;6198;6198;6198;6182;79923;6183;6198;6183;6198;6183;79923;6198;6198;6198;6198;6198;6182;6198;6182;6182;6182;6182;6198;6182;6198;6182;6198;6183;6182;79923;6183;6183;6198;6198;6198;6198;6183;6198;6198;6183;6198;6183;6182;6198;6182;6198;6198	C1LMR7;C1L849;C1LMR7;C1L849;G4LX89;A0A074Z088;G4LX89;A0A074YZW9;G4LX89;G7Y2J4;A0A074Z088;A0A074YZW9;C1L849;A0A074YZW9;A0A074Z088;C1LMR7;C1L849;A0A074Z088;A0A074Z088;A0A074YZW9;A0A074YZW9;A0A074Z088;C1LMR7;G7Y2J4;G4LX89;A0A074Z088;G4LX89;A0A074Z088;G4LX89;G7Y2J4;A0A074Z088;A0A074YZW9;A0A074Z088;A0A074YZW9;A0A074Z088;C1L849;A0A074YZW9;C1LMR7;C1LMR7;C1L849;C1L849;A0A074YZW9;C1LMR7;A0A074Z088;C1LMR7;…	UniProtKB;UniProtKB;UniProtKB;UniProtKB;UniProtKB;UniProtKB;UniProtKB;UniProtKB;UniProtKB;UniProtKB;UniProtKB;UniProtKB;UniProtKB;UniProtKB;UniProtKB;UniProtKB;UniProtKB;UniProtKB;UniProtKB;UniProtKB;UniProtKB;UniProtKB;UniProtKB;UniProtKB;UniProtKB;UniProtKB;UniProtKB;UniProtKB;UniProtKB;UniProtKB;UniProtKB;UniProtKB;UniProtKB;UniProtKB;UniProtKB;UniProtKB;UniProtKB;UniProtKB;UniProtKB;UniProtKB…	GO:0003779-IEA;GO:0046872-IEA;GO:0030042-IEA;GO:0015629-IEA;GO:0005622-IEA	actin binding-IEA;metal ion binding-IEA;actin filament depolymerization-IEA;actin cytoskeleton-IEA;intracellular-IEA	Molecular Function-IEA;Molecular Function-IEA;Biological Process-IEA;Cellular Component-IEA;Cellular Component-IEA	GO:0003779;GO:0015629;GO:0030042	actin binding;actin cytoskeleton;actin filament depolymerization	Molecular Function;Cellular Component;Biological Process
BN1106_s2014B000189.mRNA-1	10	gi|1277513571|gb|PIS80620.1|NAC domain protein [Fasciola hepatica];gi|1149642637|gb|OON15808.1|NAC domain protein [Opisthorchis viverrini];gi|684375505|ref|XP_009165089.1|hypothetical protein T265_13033, partial [Opisthorchis viverrini]/gi|663055310|gb|KER31229.1|hypothetical protein T265_13033, partial [Opisthorchis viverrini];gi|226475192|emb|CAX71890.1|nascent polypeptide-associated complex su…	Fasciola hepatica;Opisthorchis viverrini;Opisthorchis viverrini/Opisthorchis viverrini;Schistosoma japonicum;Clonorchis sinensis;Schistosoma japonicum;Schistosoma mansoni/Schistosoma mansoni;Schistosoma japonicum;Schistosoma japonicum/Schistosoma japonicum/Schistosoma japonicum/Schistosoma japonicum/Schistosoma japonicum/Schistosoma japonicum/Schistosoma japonicum/Schistosoma japonicum/Schistosom…	3.8E-129;7.4E-91;1.1E-88;2.0E-81;1.6E-79;6.6E-79;8.6E-74;2.8E-72;3.2E-72;1.3E-70	100.00%;93.33%;93.24%;88.15%;87.92%;88.15%;88.63%;88.63%;88.63%;88.41%	PIS80620.1;OON15808.1;XP_009165089.1/KER31229.1;CAX71890.1;GAA51967.1;CAX78371.1;XP_018650765.1/CCD78149.1;CAX78355.1;CAX71892.1/CAX71887.1/CAX71893.1/CAX71886.1/CAX71885.1/CAX71889.1/CAX78357.1/CAX78369.1/CAX78359.1/CAX78367.1/CAX78358.1/CAX78368.1/CAX78365.1/CAX78366.1/CAX78364.1/CAX78361.1/CAX78372.1/CAX78362.1/CAX78370.1/CAX71891.1/CAX78360.1;CCD78150.1/XP_018650766.1	373.629;275.404;270.011;251.521;246.899;245.358;232.261;228.409;228.409;224.557
BN1106_s2036B000204.mRNA-1	10	gi|358253006|dbj|GAA51290.1|Ras-related protein Rab-18 [Clonorchis sinensis];gi|684384269|ref|XP_009167798.1|hypothetical protein T265_13575, partial [Opisthorchis viverrini]/gi|663052522|gb|KER28490.1|hypothetical protein T265_13575, partial [Opisthorchis viverrini];gi|1277519747|gb|PIS84648.1|Ras family protein, partial [Fasciola hepatica];gi|1084291487|ref|XP_018648847.1|putative rab-18 [Schis…	Clonorchis sinensis;Opisthorchis viverrini/Opisthorchis viverrini;Fasciola hepatica;Schistosoma mansoni/Schistosoma mansoni;Schistosoma japonicum;Schistosoma japonicum;Capitella teleta/Capitella teleta;Crassostrea virginica;Limulus polyphemus;Macrobrachium rosenbergii	4.2E-112;2.4E-108;7.5E-102;1.7E-95;3.6E-94;1.6E-86;1.5E-73;2.9E-71;3.6E-71;5.0E-71	88.67%;83.33%;100.00%;80.69%;80.69%;85.55%;77.72%;78.29%;74.49%;71.43%	GAA51290.1;XP_009167798.1/KER28490.1;PIS84648.1;XP_018648847.1/CCD75973.1;AAW25110.1;AAP06068.1;ELT87498.1/ELU14963.1;XP_022308534.1;XP_013782566.1;AJC97120.1	328.176;318.931;299.671;286.189;282.722;262.307;230.335;224.172;224.172;223.787	Smp_008230;Smp_008230;T265_13575;A0A0B4UCH7;T265_13575;CLF_105849;CLF_105849;CLF_105849;CAPTEDRAFT_21334;A0A0B4UCH7;Smp_008230;T265_13575;Smp_008230;Smp_008230;Q5DGE6;T265_13575;Smp_008230;T265_13575;CAPTEDRAFT_21334;Smp_008230;Q5DGE6;Q86F19;Smp_008230;Smp_008230;T265_13575;CAPTEDRAFT_21334;T265_13575;T265_13575;CAPTEDRAFT_21334;T265_13575;Q5DGE6;Smp_008230;CAPTEDRAFT_21334;Smp_008230;Smp_008230;…	6183;6183;6198;79674;6198;79923;79923;79923;283909;79674;6183;6198;6183;6183;6182;6198;6183;6198;283909;6183;6182;6182;6183;6183;6198;283909;6198;6198;283909;6198;6182;6183;283909;6183;6183;6183;283909;79674;6198;6183;6198;6182;6182;6198;6183;6183	G4V7H8;G4V7H8;A0A074ZYT4;A0A0B4UCH7;A0A074ZYT4;G7YEA7;G7YEA7;G7YEA7;R7T3Y3;A0A0B4UCH7;G4V7H8;A0A074ZYT4;G4V7H8;G4V7H8;Q5DGE6;A0A074ZYT4;G4V7H8;A0A074ZYT4;R7T3Y3;G4V7H8;Q5DGE6;Q86F19;G4V7H8;G4V7H8;A0A074ZYT4;R7T3Y3;A0A074ZYT4;A0A074ZYT4;R7T3Y3;A0A074ZYT4;Q5DGE6;G4V7H8;R7T3Y3;G4V7H8;G4V7H8;G4V7H8;R7T3Y3;A0A0B4UCH7;A0A074ZYT4;G4V7H8;A0A074ZYT4;Q86F19;Q86F19;A0A074ZYT4;G4V7H8;G4V7H8	UniProtKB;UniProtKB;UniProtKB;UniProtKB;UniProtKB;UniProtKB;UniProtKB;UniProtKB;UniProtKB;UniProtKB;UniProtKB;UniProtKB;UniProtKB;UniProtKB;UniProtKB;UniProtKB;UniProtKB;UniProtKB;UniProtKB;UniProtKB;UniProtKB;UniProtKB;UniProtKB;UniProtKB;UniProtKB;UniProtKB;UniProtKB;UniProtKB;UniProtKB;UniProtKB;UniProtKB;UniProtKB;UniProtKB;UniProtKB;UniProtKB;UniProtKB;UniProtKB;UniProtKB;UniProtKB;UniProtKB…	GO:0005525-IEA;GO:0007264-IEA;GO:0034389-IBA;GO:0005622-IEA	GTP binding-IEA;small GTPase mediated signal transduction-IEA;lipid particle organization-IBA;intracellular-IEA	Molecular Function-IEA;Biological Process-IEA;Biological Process-IBA;Cellular Component-IEA	GO:0005525;GO:0005622;GO:0007264;GO:0034389	GTP binding;intracellular;small GTPase mediated signal transduction;lipid particle organization	Molecular Function;Cellular Component;Biological Process;Biological Process
BN1106_s2044B000106.mRNA-1	10	gi|1277519218|gb|PIS84256.1|inosine guanosine and xanthosine phosphorylase family protein [Fasciola hepatica];gi|226470286|emb|CAX70423.1|purine-nucleoside phosphorylase [Schistosoma japonicum];gi|226489955|emb|CAX75128.1|purine-nucleoside phosphorylase [Schistosoma japonicum];gi|358334736|dbj|GAA35173.2|purine nucleoside phosphorylase [Clonorchis sinensis];gi|226489953|emb|CAX75127.1|purine-nucl…	Fasciola hepatica;Schistosoma japonicum;Schistosoma japonicum;Clonorchis sinensis;Schistosoma japonicum;Schistosoma haematobium/Schistosoma haematobium;Schistosoma mansoni/Schistosoma mansoni/Schistosoma mansoni/Schistosoma mansoni/Schistosoma mansoni/Schistosoma mansoni/Schistosoma mansoni/Schistosoma mansoni/Schistosoma mansoni/Schistosoma mansoni/Schistosoma mansoni/Schistosoma mansoni/Schisto…	2.5E-146;4.2E-128;6.5E-128;7.6E-128;7.8E-128;1.4E-124;6.1E-124;1.4E-121;2.3E-116;8.6E-110	100.00%;78.17%;78.17%;79.50%;78.52%;76.33%;76.06%;76.87%;76.95%;73.55%	PIS84256.1;CAX70423.1;CAX75128.1;GAA35173.2;CAX75127.1;XP_012796952.1/KGB37190.1;3E9R_B/3IEX_B/3E9R_C/3IEX_C/3E9R_A/3DJF_A/3IEX_A/3DJF_B/3E9Z_B/3DJF_C/3E9Z_C/3E9Z_A/1TCU_B/1TCV_A/3FB1_A/1TCU_C/1TCV_B/3FB1_B/1TCV_C/3FB1_C/1TD1_C/3F8W_A/3F8W_B/3F8W_C/AAK09382.1/1TCU_A/1TD1_A/3FAZ_A/1TD1_B/3FAZ_B/3FAZ_C/3FNQ_C/3E0Q_B/3E0Q_C/3FNQ_A/3FNQ_B/3E0Q_A;XP_018653854.1/CCD81258.1;XP_009177669.1/KER18584.1;XP_…	417.542;374.785;374.4;375.941;374.015;365.925;364.385;362.844;344.354;328.561	1TD1_A;Smp_090520;C1LK99;Q9BMI9;Q9BMI9;Q9BMI9;CLF_109726;Smp_090520;3FNQ_C;3FNQ_A;LOC101162955;LOC101162955;Q9BMI9;Q9BMI9;C1L6U5;Q9BMI9;Q9BMI9;Q9BMI9;Q9BMI9;Q9BMI9;3F8W_C;Q9BMI9;1TCU_C;3IEX_A;LOC101162955;3FNQ_A;3FNQ_A;MS3_05516;3E0Q_C;Smp_090520;3FNQ_B;3FNQ_A;3F8W_C;3E9R_A;3F8W_C;Q9BMI9;Q9BMI9;Q9BMI9;3F8W_C;Q9BMI9;Q9BMI9;Q9BMI9;Q9BMI9;Q9BMI9;Q9BMI9;3F8W_B;3F8W_B;3IEX_B;Smp_090520;3FNQ_B;Q9BMI9;Q…	6183;6183;6182;6183;6183;6183;79923;6183;6183;6183;8090;8090;6183;6183;6182;6183;6183;6183;6183;6183;6183;6183;6183;6183;8090;6183;6183;6185;6183;6183;6183;6183;6183;6183;6183;6183;6183;6183;6183;6183;6183;6183;6183;6183;6183;6183;6183;6183;6183;6183;6183;6183;6183;6183;6183;6183;6183;6183;6183;6183;6183;6183;6183;6183;6185;6183;6183;6183;8090;6183;6183;6183;6183;6183;6183;6198;6183;6183;6183;618…	1TD1_A;G4VP82;C1LK99;Q9BMI9;Q9BMI9;Q9BMI9;H2KSM1;G4VP82;3FNQ_C;3FNQ_A;H2LBY1;H2LBY1;Q9BMI9;Q9BMI9;C1L6U5;Q9BMI9;Q9BMI9;Q9BMI9;Q9BMI9;Q9BMI9;3F8W_C;Q9BMI9;1TCU_C;3IEX_A;H2LBY1;3FNQ_A;3FNQ_A;A0A094ZR11;3E0Q_C;G4VP82;3FNQ_B;3FNQ_A;3F8W_C;3E9R_A;3F8W_C;Q9BMI9;Q9BMI9;Q9BMI9;3F8W_C;Q9BMI9;Q9BMI9;Q9BMI9;Q9BMI9;Q9BMI9;Q9BMI9;3F8W_B;3F8W_B;3IEX_B;G4VP82;3FNQ_B;Q9BMI9;Q9BMI9;G4VP82;1TD1_B;1TCU_B;Q9BMI9;Q9B…	PDB;UniProtKB;UniProtKB;UniProtKB;UniProtKB;UniProtKB;UniProtKB;UniProtKB;PDB;PDB;UniProtKB;UniProtKB;UniProtKB;UniProtKB;UniProtKB;UniProtKB;UniProtKB;UniProtKB;UniProtKB;UniProtKB;PDB;UniProtKB;PDB;PDB;UniProtKB;PDB;PDB;UniProtKB;PDB;UniProtKB;PDB;PDB;PDB;PDB;PDB;UniProtKB;UniProtKB;UniProtKB;PDB;UniProtKB;UniProtKB;UniProtKB;UniProtKB;UniProtKB;UniProtKB;PDB;PDB;PDB;UniProtKB;PDB;UniProtKB;Uni…	GO:0016757-IEA;GO:0005737-IBA;GO:0003824-IEA;GO:0016020-IEA;GO:0016021-IEA;GO:0009116-IEA;GO:0043101-IBA;GO:0016740-IEA;GO:0006139-IEA;GO:0016763-IEA;GO:0004731-IBA;GO:0004731-IEA	transferase activity, transferring glycosyl groups-IEA;cytoplasm-IBA;catalytic activity-IEA;membrane-IEA;integral component of membrane-IEA;nucleoside metabolic process-IEA;purine-containing compound salvage-IBA;transferase activity-IEA;nucleobase-containing compound metabolic process-IEA;transferase activity, transferring pentosyl groups-IEA;purine-nucleoside phosphorylase activity-IBA;purine-nu…	Molecular Function-IEA;Cellular Component-IBA;Molecular Function-IEA;Cellular Component-IEA;Cellular Component-IEA;Biological Process-IEA;Biological Process-IBA;Molecular Function-IEA;Biological Process-IEA;Molecular Function-IEA;Molecular Function-IBA;Molecular Function-IEA	GO:0004731;GO:0005737;GO:0009116;GO:0016021;GO:0043101	purine-nucleoside phosphorylase activity;cytoplasm;nucleoside metabolic process;integral component of membrane;purine-containing compound salvage	Molecular Function;Cellular Component;Biological Process;Cellular Component;Biological Process
BN1106_s204B000249.mRNA-1	10	gi|358253196|dbj|GAA52477.1|calpain [Clonorchis sinensis];gi|684394313|ref|XP_009170863.1|hypothetical protein T265_14214 [Opisthorchis viverrini]/gi|663049344|gb|KER25392.1|hypothetical protein T265_14214 [Opisthorchis viverrini];gi|146741270|dbj|BAF62290.1|calpain [Schistosoma haematobium];gi|115615|sp|P27730.1|CAN_SCHMARecName: Full=Calpain AltName: Full=Calcium-activated neutral proteinase Sh…	Clonorchis sinensis;Opisthorchis viverrini/Opisthorchis viverrini;Schistosoma haematobium;Schistosoma mansoni/Schistosoma mansoni;Schistosoma mansoni/Schistosoma mansoni;Schistosoma haematobium/Schistosoma haematobium;Schistosoma mansoni;Schistosoma japonicum;Schistosoma japonicum;Schistosoma japonicum	0.0E0;0.0E0;0.0E0;0.0E0;0.0E0;0.0E0;0.0E0;0.0E0;0.0E0;0.0E0	80.53%;80.69%;80.24%;79.71%;79.68%;79.97%;79.39%;78.66%;78.63%;78.26%	GAA52477.1;KER25392.1/XP_009170863.1;BAF62290.1;P27730.1/AAA29857.1;CCD76462.1/XP_018649334.1;KGB33810.1/XP_012793578.1;AAA29858.1;BAA74718.1;AAC00514.1;BAA74717.1	1058.13;1057.36;1048.88;1037.71;1032.71;1032.32;1031.55;1008.44;1004.2;1000.73	CLF_108143;O45033;O96071;Smp_157500;Smp_157500;Smp_157500;O96072;MS3_02003;T265_14214;P27730;O96071;Smp_157500;A5A6F7;O96072;MS3_01994;MS3_01994;P27730;Smp_157500;P27730;A5A6F7;MS3_02003;O45033;T265_14214;T265_14214;T265_14214;P27730;P27730;P27730;Smp_157500;T265_14214;MS3_02003;Smp_157500;P27730;P27730;Smp_157500;Smp_157500;T265_14214;Smp_157500;Smp_157500;Smp_157500;O96071;Smp_157500;T265_14214…	79923;6182;6182;6183;6183;6183;6182;6185;6198;6183;6182;6183;6185;6182;6185;6185;6183;6183;6183;6185;6185;6182;6198;6198;6198;6183;6183;6183;6183;6198;6185;6183;6183;6183;6183;6183;6198;6183;6183;6183;6182;6183;6198;6182;6198;6183;6183;6183;6185;6198;6185;6183;6183;6183;6183;6182;6198;6185;6198;6198;6185;6183;6183;6183;6185;6183;6183;6182;6182;6198;6183;6185;6183;6185;6183;6182;6198;6185;6185;618…	G7YHP4;O45033;O96071;G4VAG2;G4VAG2;G4VAG2;O96072;A0A094ZH52;A0A074ZHY8;P27730;O96071;G4VAG2;A5A6F7;O96072;A0A095AIK5;A0A095AIK5;P27730;G4VAG2;P27730;A5A6F7;A0A094ZH52;O45033;A0A074ZHY8;A0A074ZHY8;A0A074ZHY8;P27730;P27730;P27730;G4VAG2;A0A074ZHY8;A0A094ZH52;G4VAG2;P27730;P27730;G4VAG2;G4VAG2;A0A074ZHY8;G4VAG2;G4VAG2;G4VAG2;O96071;G4VAG2;A0A074ZHY8;O45033;A0A074ZHY8;P27730;G4VAG2;G4VAG2;A5A6F7;A0A0…	UniProtKB;UniProtKB;UniProtKB;UniProtKB;UniProtKB;UniProtKB;UniProtKB;UniProtKB;UniProtKB;UniProtKB;UniProtKB;UniProtKB;UniProtKB;UniProtKB;UniProtKB;UniProtKB;UniProtKB;UniProtKB;UniProtKB;UniProtKB;UniProtKB;UniProtKB;UniProtKB;UniProtKB;UniProtKB;UniProtKB;UniProtKB;UniProtKB;UniProtKB;UniProtKB;UniProtKB;UniProtKB;UniProtKB;UniProtKB;UniProtKB;UniProtKB;UniProtKB;UniProtKB;UniProtKB;UniProtKB…	GO:0005737-IBA;GO:0006813-IEA;GO:0046872-IEA;GO:0016020-IEA;GO:0006508-IBA;GO:0006508-IEA;GO:0005509-IEA;GO:0016021-IEA;GO:0016787-IEA;GO:0071805-IEA;GO:0008233-IEA;GO:0004198-IBA;GO:0004198-IEA;GO:0008234-IEA;GO:0006810-IEA;GO:0006811-IEA;GO:0005249-IEA;GO:0005622-IEA	cytoplasm-IBA;potassium ion transport-IEA;metal ion binding-IEA;membrane-IEA;proteolysis-IBA;proteolysis-IEA;calcium ion binding-IEA;integral component of membrane-IEA;hydrolase activity-IEA;potassium ion transmembrane transport-IEA;peptidase activity-IEA;calcium-dependent cysteine-type endopeptidase activity-IBA;calcium-dependent cysteine-type endopeptidase activity-IEA;cysteine-type peptidase a…	Cellular Component-IBA;Biological Process-IEA;Molecular Function-IEA;Cellular Component-IEA;Biological Process-IBA;Biological Process-IEA;Molecular Function-IEA;Cellular Component-IEA;Molecular Function-IEA;Biological Process-IEA;Molecular Function-IEA;Molecular Function-IBA;Molecular Function-IEA;Molecular Function-IEA;Biological Process-IEA;Biological Process-IEA;Molecular Function-IEA;Cellular…	GO:0004198;GO:0005249;GO:0005509;GO:0005737;GO:0006508;GO:0016021;GO:0071805	calcium-dependent cysteine-type endopeptidase activity;voltage-gated potassium channel activity;calcium ion binding;cytoplasm;proteolysis;integral component of membrane;potassium ion transmembrane transport	Molecular Function;Molecular Function;Molecular Function;Cellular Component;Biological Process;Cellular Component;Biological Process
BN1106_s2082B000218.mRNA-1	10	gi|1149661029|gb|OON20700.1|fructose-bisphosphate aldolase class-I [Opisthorchis viverrini];gi|684382083|ref|XP_009167130.1|hypothetical protein T265_04184 [Opisthorchis viverrini]/gi|663053135|gb|KER29090.1|hypothetical protein T265_04184 [Opisthorchis viverrini];gi|358335898|dbj|GAA28648.2|fructose-bisphosphate aldolase class I [Clonorchis sinensis];gi|674571811|emb|CDS42229.1|fructose bisphosp…	Opisthorchis viverrini;Opisthorchis viverrini/Opisthorchis viverrini;Clonorchis sinensis;Echinococcus multilocularis;Echinococcus granulosus;Echinococcus granulosus;Schistosoma japonicum/Schistosoma japonicum/Schistosoma japonicum/Schistosoma japonicum/Schistosoma japonicum/Schistosoma japonicum/Schistosoma japonicum/Schistosoma japonicum/Schistosoma japonicum/Schistosoma japonicum/Schistosoma ja…	0.0E0;0.0E0;0.0E0;1.7E-169;1.2E-167;7.0E-167;4.7E-156;4.7E-156;4.7E-156;8.7E-156	81.57%;81.30%;77.87%;76.18%;75.14%;75.14%;73.97%;73.70%;73.97%;73.70%	OON20700.1;KER29090.1/XP_009167130.1;GAA28648.2;CDS42229.1;CDS17201.1;EUB64425.1;CAX78610.1/AAW25258.1/CAX78607.1/CAX78606.1/CAX71960.1/CAX71972.1/CAX71962.1/CAX71974.1/CAX78602.1/CAX71964.1/CAX78613.1/CAX78604.1/CAX78614.1/CAX71966.1/CAX71969.1/CAX71959.1;CAX71973.1;ABF55379.1;CAX71967.1	572.392;572.392;525.783;484.952;480.33;478.404;450.669;450.669;450.669;450.284	Ald;Ald;T265_04184;Ald;Ald;T265_04184;Ald;EmuJ_000993700;Ald;CLF_103412;Q1HDV3;Ald;Ald;EGR_00969;Ald;Ald;T265_04184;Ald;Ald;Ald;Ald;Ald;Ald;Ald;Ald;Ald;Ald;Q1HDV3;Ald;T265_04184;Ald;Ald;Ald;T265_04184;EgrG_000993700;Ald;Ald;Ald;Ald;EgrG_000993700;Ald;Ald;EmuJ_000993700;Ald;Ald;T265_04184;CLF_103412;T265_04184;Ald;T265_04184;T265_04184;Ald;EgrG_000993700;Ald;T265_04184;Ald;Ald;T265_04184;Ald;CLF_1…	6182;6182;6198;6182;6182;6198;6182;6211;6182;79923;6182;6182;6182;6210;6182;6182;6198;6182;6182;6182;6182;6182;6182;6182;6182;6182;6182;6182;6182;6198;6182;6182;6182;6198;6210;6182;6182;6182;6182;6210;6182;6182;6211;6182;6182;6198;79923;6198;6182;6198;6198;6182;6210;6182;6198;6182;6182;6198;6182;79923;6182;6182;6182;6211;6198;6182;6182;6182;6211;79923;6210;6182;6182;6182;6182;6198;6198;6198;6198;…	Q5DFZ8;Q5DFZ8;A0A075A0M6;Q5DFZ8;Q5DFZ8;A0A075A0M6;Q5DFZ8;A0A068YCC9;Q5DFZ8;H2KTH8;Q1HDV3;Q5DFZ8;Q5DFZ8;W6URS1;Q5DFZ8;Q5DFZ8;A0A075A0M6;Q5DFZ8;Q5DFZ8;Q5DFZ8;Q5DFZ8;Q5DFZ8;C1LB95;C1LB95;C1LB89;Q5DFZ8;Q5DFZ8;Q1HDV3;Q5DFZ8;A0A075A0M6;Q5DFZ8;Q5DFZ8;Q5DFZ8;A0A075A0M6;A0A068WBX8;Q5DFZ8;C1LB89;Q5DFZ8;C1LB89;A0A068WBX8;Q5DFZ8;Q5DFZ8;A0A068YCC9;Q5DFZ8;Q5DFZ8;A0A075A0M6;H2KTH8;A0A075A0M6;Q5DFZ8;A0A075A0M6;A…	UniProtKB;UniProtKB;UniProtKB;UniProtKB;UniProtKB;UniProtKB;UniProtKB;UniProtKB;UniProtKB;UniProtKB;UniProtKB;UniProtKB;UniProtKB;UniProtKB;UniProtKB;UniProtKB;UniProtKB;UniProtKB;UniProtKB;UniProtKB;UniProtKB;UniProtKB;UniProtKB;UniProtKB;UniProtKB;UniProtKB;UniProtKB;UniProtKB;UniProtKB;UniProtKB;UniProtKB;UniProtKB;UniProtKB;UniProtKB;UniProtKB;UniProtKB;UniProtKB;UniProtKB;UniProtKB;UniProtKB…	GO:0003824-IEA;GO:0006096-IEA;GO:0016829-IEA;GO:0004332-IEA;GO:0004672-IEA;GO:0005524-IEA;GO:0006468-IEA	catalytic activity-IEA;glycolytic process-IEA;lyase activity-IEA;fructose-bisphosphate aldolase activity-IEA;protein kinase activity-IEA;ATP binding-IEA;protein phosphorylation-IEA	Molecular Function-IEA;Biological Process-IEA;Molecular Function-IEA;Molecular Function-IEA;Molecular Function-IEA;Molecular Function-IEA;Biological Process-IEA	GO:0004332;GO:0004672;GO:0005524;GO:0006096;GO:0006468	fructose-bisphosphate aldolase activity;protein kinase activity;ATP binding;glycolytic process;protein phosphorylation	Molecular Function;Molecular Function;Molecular Function;Biological Process;Biological Process
BN1106_s2091B000373.mRNA-1	10	gi|1277513953|gb|PIS80828.1|DnaK family protein [Fasciola hepatica];gi|1149664846|gb|OON22102.1|DnaK family protein [Opisthorchis viverrini];gi|684377834|ref|XP_009165834.1|hypothetical protein T265_03157 [Opisthorchis viverrini]/gi|663054493|gb|KER30424.1|hypothetical protein T265_03157 [Opisthorchis viverrini];gi|1084314670|ref|XP_018644291.1|heat shock protein 70 (hsp70)-4, putative [Schistoso…	Fasciola hepatica;Opisthorchis viverrini;Opisthorchis viverrini/Opisthorchis viverrini;Schistosoma mansoni/Schistosoma mansoni;Schistosoma mansoni/Schistosoma mansoni;Echinococcus multilocularis;Neobenedenia melleni;Acanthaster planci;Acanthaster planci;Lepisosteus oculatus	0.0E0;0.0E0;0.0E0;0.0E0;0.0E0;0.0E0;0.0E0;0.0E0;0.0E0;0.0E0	99.72%;82.33%;82.19%;71.60%;70.99%;62.74%;63.92%;59.57%;59.92%;60.96%	PIS80828.1;OON22102.1;XP_009165834.1/KER30424.1;CAZ34365.1/XP_018644291.1;CAZ34366.1/XP_018644292.1;CDS41711.1;CBM69256.1;XP_022108035.1;XP_022108036.1;XP_006629692.1	1384.39;986.867;984.171;742.265;621.698;621.313;617.461;581.637;580.867;576.63	Smp_069130.1;Smp_069130.1;Smp_069130.1;hsp105;T265_03157;Smp_069130.1;Smp_069130.1;Smp_069130.1;hsp105;Smp_069130.1;Smp_069130.1;T265_03157;T265_03157;T265_03157;T265_03157;T265_03157;T265_03157;Smp_069130.2;Smp_069130.1;Smp_069130.2;Smp_069130.1;T265_03157	6183;6183;6183;280695;6198;6183;6183;6183;280695;6183;6183;6198;6198;6198;6198;6198;6198;6183;6183;6183;6183;6198	C4QFY0;C4QFY0;C4QFY0;F8J4A1;A0A075AHT1;C4QFY0;C4QFY0;C4QFY0;F8J4A1;C4QFY0;C4QFY0;A0A075AHT1;A0A075AHT1;A0A075AHT1;A0A075AHT1;A0A075AHT1;A0A075AHT1;C4QFX9;C4QFY0;C4QFX9;C4QFY0;A0A075AHT1	UniProtKB;UniProtKB;UniProtKB;UniProtKB;UniProtKB;UniProtKB;UniProtKB;UniProtKB;UniProtKB;UniProtKB;UniProtKB;UniProtKB;UniProtKB;UniProtKB;UniProtKB;UniProtKB;UniProtKB;UniProtKB;UniProtKB;UniProtKB;UniProtKB;UniProtKB	GO:0000166-IEA;GO:0005524-IEA	nucleotide binding-IEA;ATP binding-IEA	Molecular Function-IEA;Molecular Function-IEA	GO:0005524	ATP binding	Molecular Function
BN1106_s2096B000232.mRNA-1	10	gi|1277513840|gb|PIS80765.1|14-3-3 protein [Fasciola hepatica];gi|795251987|ref|XP_011854980.1|PREDICTED: 14-3-3 protein epsilon isoform X2 [Mandrillus leucophaeus];gi|1149665053|gb|OON22233.1|14-3-3 protein [Opisthorchis viverrini];gi|1101351354|ref|XP_018901647.1|PREDICTED: 14-3-3 protein epsilon [Bemisia tabaci];gi|326497337|dbj|BAK02253.1|predicted protein [Hordeum vulgare subsp. vulgare];gi|…	Fasciola hepatica;Mandrillus leucophaeus;Opisthorchis viverrini;Bemisia tabaci;Hordeum vulgare subsp. vulgare;Picea sitchensis/Picea sitchensis;Dipodomys ordii;Drosophila biarmipes/Drosophila elegans/Drosophila kikkawai/Drosophila takahashii/Drosophila serrata;Drosophila eugracilis;Drosophila biarmipes/Drosophila elegans/Drosophila kikkawai/Drosophila takahashii/Drosophila serrata	5.2E-156;1.8E-97;1.9E-97;1.0E-96;1.1E-96;1.4E-96;1.6E-96;1.9E-96;2.4E-96;2.4E-96	100.00%;78.93%;81.58%;79.08%;83.19%;77.08%;79.40%;76.49%;76.00%;76.00%	PIS80765.1;XP_011854980.1;OON22233.1;XP_018901647.1;BAK02253.1;ABK26478.1/ABK24279.1;XP_012871978.1;XP_017034376.1/XP_017013436.1/XP_017113683.1/XP_016949597.1/XP_020813350.1;XP_017067251.1;XP_017034377.1/XP_017013437.1/XP_017113684.1/XP_016949607.1/XP_020813351.1	442.195;294.664;293.893;293.123;292.738;292.738;292.352;292.352;292.352;291.967	F2E4I1;A9NUG8;A9NUG8	112509;3332;3332	F2E4I1;A9NUG8;A9NUG8	UniProtKB;UniProtKB;UniProtKB	GO:0019904-IEA	protein domain specific binding-IEA	Molecular Function-IEA	GO:0019904	protein domain specific binding	Molecular Function
BN1106_s2100B000128.mRNA-1	10	gi|684406298|ref|XP_009174734.1|hypothetical protein T265_15072 [Opisthorchis viverrini]/gi|663045278|gb|KER21509.1|hypothetical protein T265_15072 [Opisthorchis viverrini];gi|1149666599|gb|OON23325.1|dynamin family protein [Opisthorchis viverrini];gi|358342659|dbj|GAA50074.1|EH domain-containing protein 3 [Clonorchis sinensis];gi|56754041|gb|AAW25211.1|SJCHGC02533 protein, partial [Schistosoma j…	Opisthorchis viverrini/Opisthorchis viverrini;Opisthorchis viverrini;Clonorchis sinensis;Schistosoma japonicum/Schistosoma japonicum;Schistosoma haematobium/Schistosoma haematobium;Echinococcus multilocularis;Echinococcus granulosus/Echinococcus granulosus;Hymenolepis microstoma;Trichinella sp. T6;Harpegnathos saltator/Harpegnathos saltator/Harpegnathos saltator/Harpegnathos saltator/Harpegnathos…	0.0E0;0.0E0;0.0E0;6.0E-175;8.2E-172;1.4E-157;3.7E-157;1.6E-153;5.5E-148;2.1E-147	90.91%;90.91%;89.63%;84.12%;83.24%;81.82%;81.52%;81.21%;79.94%;80.42%	XP_009174734.1/KER21509.1;OON23325.1;GAA50074.1;CAX73064.1/AAW25211.1;XP_012792923.1/KGB33136.1;CDS40913.1;CDS16102.1/EUB63467.1;CDS32978.1;KRX79931.1;XP_011152667.1/XP_011152666.1/EFN75788.1/XP_011152665.1/XP_011152664.1	589.726;589.341;588.571;506.138;498.049;462.611;461.455;452.21;430.639;435.647	EAI_09792;CLF_104044;EAI_09792;Ehd4;T265_15072;T265_15072;MS3_01309;EmuJ_000851900;T265_15072;EAI_09792;Ehd4;MS3_01309;EGR_01549;Ehd4;Ehd4;T265_15072;HmN_000480600;MS3_01309;EGR_01549;Ehd4;EAI_09792;EAI_09792;MS3_01309;T265_15072;MS3_01309;EAI_09792;HmN_000480600;Ehd4;EAI_09792;Ehd4;T265_15072;EAI_09792;MS3_01309;CLF_104044;T265_15072;EGR_01549;EGR_01549;Ehd4;EmuJ_000851900;MS3_01309;Ehd4;Ehd4;T2…	610380;79923;610380;6182;6198;6198;6185;6211;6198;610380;6182;6185;6210;6182;6182;6198;85433;6185;6210;6182;610380;610380;6185;6198;6185;610380;85433;6182;610380;6182;6198;610380;6185;79923;6198;6210;6210;6182;6211;6185;6182;6182;6198;6182;6185;610380;610380;6182;92179	E2C8F3;G7YAU0;E2C8F3;Q5DG45;A0A075A282;A0A075A282;A0A095AGU8;A0A068Y8S1;A0A075A282;E2C8F3;Q5DG45;A0A095AGU8;U6IWC4;Q5DG45;Q5DG45;A0A075A282;A0A068XLA0;A0A095AGU8;U6IWC4;Q5DG45;E2C8F3;E2C8F3;A0A095AGU8;A0A075A282;A0A095AGU8;E2C8F3;A0A068XLA0;Q5DG45;E2C8F3;Q5DG45;A0A075A282;E2C8F3;A0A095AGU8;G7YAU0;A0A075A282;U6IWC4;U6IWC4;Q5DG45;A0A068Y8S1;A0A095AGU8;Q5DG45;Q5DG45;A0A075A282;Q5DG45;A0A095AGU8;E2C8…	UniProtKB;UniProtKB;UniProtKB;UniProtKB;UniProtKB;UniProtKB;UniProtKB;UniProtKB;UniProtKB;UniProtKB;UniProtKB;UniProtKB;UniProtKB;UniProtKB;UniProtKB;UniProtKB;UniProtKB;UniProtKB;UniProtKB;UniProtKB;UniProtKB;UniProtKB;UniProtKB;UniProtKB;UniProtKB;UniProtKB;UniProtKB;UniProtKB;UniProtKB;UniProtKB;UniProtKB;UniProtKB;UniProtKB;UniProtKB;UniProtKB;UniProtKB;UniProtKB;UniProtKB;UniProtKB;UniProtKB…	GO:0005525-IEA;GO:0004799-IEA;GO:0005509-IEA;GO:0008168-IEA;GO:0016740-IEA;GO:0032259-IEA	GTP binding-IEA;thymidylate synthase activity-IEA;calcium ion binding-IEA;methyltransferase activity-IEA;transferase activity-IEA;methylation-IEA	Molecular Function-IEA;Molecular Function-IEA;Molecular Function-IEA;Molecular Function-IEA;Molecular Function-IEA;Biological Process-IEA	GO:0004799;GO:0005509;GO:0005525;GO:0032259	thymidylate synthase activity;calcium ion binding;GTP binding;methylation	Molecular Function;Molecular Function;Molecular Function;Biological Process
BN1106_s2100B000129.mRNA-1	10	gi|1277514946|gb|PIS81418.1|dynamin family protein [Fasciola hepatica];gi|684406298|ref|XP_009174734.1|hypothetical protein T265_15072 [Opisthorchis viverrini]/gi|663045278|gb|KER21509.1|hypothetical protein T265_15072 [Opisthorchis viverrini];gi|1149666599|gb|OON23325.1|dynamin family protein [Opisthorchis viverrini];gi|358342659|dbj|GAA50074.1|EH domain-containing protein 3 [Clonorchis sinensis…	Fasciola hepatica;Opisthorchis viverrini/Opisthorchis viverrini;Opisthorchis viverrini;Clonorchis sinensis;Schistosoma mansoni/Schistosoma mansoni;Schistosoma japonicum/Schistosoma japonicum;Schistosoma haematobium/Schistosoma haematobium;Ixodes scapularis/Ixodes scapularis;Folsomia candida;Nilaparvata lugens	1.3E-161;2.6E-128;4.1E-128;3.0E-125;8.5E-121;3.6E-120;5.6E-118;1.1E-108;2.7E-108;2.9E-108	100.00%;95.52%;95.52%;95.52%;89.95%;90.29%;90.29%;88.94%;88.44%;88.89%	PIS81418.1;XP_009174734.1/KER21509.1;OON23325.1;GAA50074.1;XP_018650317.1/CCD77695.1;CAX73064.1/AAW25211.1;XP_012792923.1/KGB33136.1;XP_002411757.1/EEC14086.1;XP_021963943.1;XP_022206178.1	454.907;382.874;383.645;382.489;362.459;362.073;356.295;325.094;331.643;322.013	T265_15072;CLF_104044;MS3_01309;Ehd4;Ehd4;T265_15072;T265_15072;Smp_065180;IscW_ISCW021581;MS3_01309;Smp_065180;Ehd4;T265_15072;Ehd4;MS3_01309;Smp_065180;T265_15072;Ehd4;MS3_01309;T265_15072;Ehd4;CLF_104044;T265_15072;Smp_065180;IscW_ISCW021581;Ehd4;MS3_01309;MS3_01309;Ehd4;Ehd4;Smp_065180;Smp_065180;T265_15072;Ehd4;MS3_01309;Ehd4;Ehd4;MS3_01309;Smp_065180;Smp_065180;IscW_ISCW021581;IscW_ISCW0215…	6198;79923;6185;6182;6182;6198;6198;6183;6945;6185;6183;6182;6198;6182;6185;6183;6198;6182;6185;6198;6182;79923;6198;6183;6945;6182;6185;6185;6182;6182;6183;6183;6198;6182;6185;6182;6182;6185;6183;6183;6945;6945	A0A075A282;G7YAU0;A0A095AGU8;Q5DG45;Q5DG45;A0A075A282;A0A075A282;G4VCS0;B7Q5G4;A0A095AGU8;G4VCS0;Q5DG45;A0A075A282;Q5DG45;A0A095AGU8;G4VCS0;A0A075A282;Q5DG45;A0A095AGU8;A0A075A282;Q5DG45;G7YAU0;A0A075A282;G4VCS0;B7Q5G4;Q5DG45;A0A095AGU8;A0A095AGU8;Q5DG45;Q5DG45;G4VCS0;G4VCS0;A0A075A282;Q5DG45;A0A095AGU8;Q5DG45;Q5DG45;A0A095AGU8;G4VCS0;G4VCS0;B7Q5G4;B7Q5G4	UniProtKB;UniProtKB;UniProtKB;UniProtKB;UniProtKB;UniProtKB;UniProtKB;UniProtKB;UniProtKB;UniProtKB;UniProtKB;UniProtKB;UniProtKB;UniProtKB;UniProtKB;UniProtKB;UniProtKB;UniProtKB;UniProtKB;UniProtKB;UniProtKB;UniProtKB;UniProtKB;UniProtKB;UniProtKB;UniProtKB;UniProtKB;UniProtKB;UniProtKB;UniProtKB;UniProtKB;UniProtKB;UniProtKB;UniProtKB;UniProtKB;UniProtKB;UniProtKB;UniProtKB;UniProtKB;UniProtKB…	GO:0005525-IEA;GO:0004799-IEA;GO:0005509-IEA;GO:0016740-IEA;GO:0008168-IEA;GO:0032259-IEA	GTP binding-IEA;thymidylate synthase activity-IEA;calcium ion binding-IEA;transferase activity-IEA;methyltransferase activity-IEA;methylation-IEA	Molecular Function-IEA;Molecular Function-IEA;Molecular Function-IEA;Molecular Function-IEA;Molecular Function-IEA;Biological Process-IEA	GO:0004799;GO:0005509;GO:0005525;GO:0032259	thymidylate synthase activity;calcium ion binding;GTP binding;methylation	Molecular Function;Molecular Function;Molecular Function;Biological Process
BN1106_s2101B000084.mRNA-4	10	gi|325513923|gb|ADZ24001.1|helminth defence molecule-1, partial [Fasciola hepatica];gi|1239641054|gb|ASW35110.1|MF6 [Fasciola gigantica];gi|379991184|emb|CCA61804.1|MF6p protein, partial [Fasciola hepatica]/gi|1277515020|gb|PIS81461.1|hypothetical protein D915_11630 [Fasciola hepatica];gi|21489590|gb|AAM55183.1|unknown [Clonorchis sinensis];gi|226469040|emb|CAX69999.1|hypothetical protein [Schist…	Fasciola hepatica;Fasciola gigantica;Fasciola hepatica/Fasciola hepatica;Clonorchis sinensis;Schistosoma japonicum;Schistosoma japonicum;Opisthorchis viverrini/Opisthorchis viverrini;Schistosoma japonicum;Opisthorchis viverrini/Opisthorchis viverrini;Schistosoma haematobium/Schistosoma haematobium	4.2E-15;7.5E-15;7.5E-15;2.6E-5;7.2E-3;7.5E-3;1.1E-2;1.2E-2;1.0E-1;7.0E-1	100.00%;100.00%;100.00%;71.88%;65.62%;72.41%;72.41%;72.41%;66.67%;70.37%	ADZ24001.1;ASW35110.1;CCA61804.1/PIS81461.1;AAM55183.1;CAX69999.1;CAX70000.1;XP_009166563.1/KER29689.1;CAX69998.1;XP_009166520.1/KER29691.1;KGB37926.1/XP_012797687.1	70.0922;70.0922;70.0922;45.8246;39.6614;39.6614;40.4318;38.891;37.7354;34.6538	T265_03709;T265_03709;T265_03709;T265_03709;T265_03709;T265_03709;T265_03709;T265_03709	6198;6198;6198;6198;6198;6198;6198;6198	A0A074ZRJ3;A0A074ZRJ3;A0A074ZRJ3;A0A074ZRJ3;A0A074ZRJ3;A0A074ZRJ3;A0A074ZRJ3;A0A074ZRJ3	UniProtKB;UniProtKB;UniProtKB;UniProtKB;UniProtKB;UniProtKB;UniProtKB;UniProtKB	GO:0016020-IEA;GO:0016021-IEA	membrane-IEA;integral component of membrane-IEA	Cellular Component-IEA;Cellular Component-IEA
BN1106_s2104B000158.mRNA-1	10	gi|1277514831|gb|PIS81351.1|eukaryotic ribosomal protein L18 [Fasciola hepatica];gi|358337215|dbj|GAA55611.1|large subunit ribosomal protein L18e [Clonorchis sinensis];gi|684411916|ref|XP_009176548.1|hypothetical protein T265_11593 [Opisthorchis viverrini]/gi|663043279|gb|KER19701.1|hypothetical protein T265_11593 [Opisthorchis viverrini];gi|1149658661|gb|OON19444.1|eukaryotic ribosomal protein L…	Fasciola hepatica;Clonorchis sinensis;Opisthorchis viverrini/Opisthorchis viverrini;Opisthorchis viverrini;Schistosoma japonicum/Schistosoma japonicum/Schistosoma japonicum/Schistosoma japonicum/Schistosoma japonicum/Schistosoma japonicum/Schistosoma japonicum/Schistosoma japonicum/Schistosoma japonicum/Schistosoma japonicum/Schistosoma japonicum/Schistosoma japonicum/Schistosoma japonicum/Schist…	1.4E-128;4.0E-117;9.0E-116;1.5E-115;3.5E-108;9.2E-108;1.5E-107;3.6E-107;5.8E-91;6.6E-91	100.00%;95.74%;95.72%;95.72%;91.98%;91.98%;91.98%;90.91%;83.42%;83.42%	PIS81351.1;GAA55611.1;XP_009176548.1/KER19701.1;OON19444.1;CAX79056.1/CAX79057.1/CAX79058.1/CAX79059.1/AAW25981.1/CAX79039.1/CAX79050.1/CAX79038.1/CAX79051.1/CAX72133.1/CAX79037.1/CAX79052.1/CAX72132.1/CAX79036.1/CAX79053.1/CAX72131.1/CAX79054.1/CAX79055.1/CAX79045.1/CAX79043.1/CAX79046.1/CAX79042.1/CAX79047.1/CAX79041.1/CAX79048.1/CAX79040.1/CAX79049.1/CAX79060.1/CAX79062.1/CAX79063.1/CAX79065.1…	379.022;351.673;346.665;345.895;327.405;326.25;325.865;324.709;283.493;283.108	rpl18;rpl18;Smp_031570;rpl18;rpl18;rpl18;rpl18;rpl18;Smp_031570;Smp_031570;T265_11593;rpl18;rpl18;rpl18;rpl18;rpl18;rpl18;rpl18;rpl18;rpl18;rpl18;rpl18;T265_11593;Smp_031570;rpl18;rpl18;rpl18;Smp_031570;T265_11593;rpl18;rpl18;T265_11593;rpl18;T265_11593;rpl18;rpl18;rpl18;rpl18;rpl18;rpl18;rpl18;rpl18;rpl18;rpl18;rpl18;rpl18;rpl18;rpl18;rpl18;rpl18;rpl18;rpl18;rpl18;rpl18;T265_11593;Smp_031570;rpl…	6182;6182;6183;6182;6182;6182;6182;6182;6183;6183;6198;6182;6182;6182;6182;6182;6182;6182;6182;6182;6182;6182;6198;6183;6182;6182;6182;6183;6198;6182;6182;6198;6182;6198;6182;6182;6182;6182;6182;6182;6182;6182;6182;6182;6182;6182;6182;6182;6182;6182;6182;6182;6182;6182;6198;6183;6182;6182;6198;6182;6182;6183;6182;6182;6182;6182;79923;7425;6182;6182;6183;6182;6182;6198;6182;6182;6198;6183;6182;618…	Q5DDX5;Q5DDX5;G4LUU2;Q5DDX5;Q5DDX5;Q5DDX5;Q5DDX5;Q5DDX5;G4LUU2;G4LUU2;A0A074YY54;C1LBQ6;Q5DDX5;Q5DDX5;Q5DDX5;Q5DDX5;Q5DDX5;Q5DDX5;Q5DDX5;Q5DDX5;Q5DDX5;Q5DDX5;A0A074YY54;G4LUU2;Q5DDX5;Q5DDX5;Q5DDX5;G4LUU2;A0A074YY54;Q5DDX5;Q5DDX5;A0A074YY54;Q5DDX5;A0A074YY54;Q5DDX5;Q5DDX5;Q5DDX5;Q5DDX5;Q5DDX5;Q5DDX5;Q5DDX5;Q5DDX5;Q5DDX5;Q5DDX5;Q5DDX5;Q5DDX5;Q5DDX5;C1LBQ6;C1LWI3;Q5DDX5;Q5DDX5;Q5DDX5;Q5DDX5;C1LBQ6;A…	UniProtKB;UniProtKB;UniProtKB;UniProtKB;UniProtKB;UniProtKB;UniProtKB;UniProtKB;UniProtKB;UniProtKB;UniProtKB;UniProtKB;UniProtKB;UniProtKB;UniProtKB;UniProtKB;UniProtKB;UniProtKB;UniProtKB;UniProtKB;UniProtKB;UniProtKB;UniProtKB;UniProtKB;UniProtKB;UniProtKB;UniProtKB;UniProtKB;UniProtKB;UniProtKB;UniProtKB;UniProtKB;UniProtKB;UniProtKB;UniProtKB;UniProtKB;UniProtKB;UniProtKB;UniProtKB;UniProtKB…	GO:0003723-IBA;GO:0003735-IBA;GO:0003735-IEA;GO:0022625-IBA;GO:0005840-IEA;GO:0006412-IBA;GO:0006412-IEA;GO:0005622-IEA	RNA binding-IBA;structural constituent of ribosome-IBA;structural constituent of ribosome-IEA;cytosolic large ribosomal subunit-IBA;ribosome-IEA;translation-IBA;translation-IEA;intracellular-IEA	Molecular Function-IBA;Molecular Function-IBA;Molecular Function-IEA;Cellular Component-IBA;Cellular Component-IEA;Biological Process-IBA;Biological Process-IEA;Cellular Component-IEA	GO:0003723;GO:0003735;GO:0006412;GO:0022625	RNA binding;structural constituent of ribosome;translation;cytosolic large ribosomal subunit	Molecular Function;Molecular Function;Biological Process;Cellular Component
BN1106_s2110B000156.mRNA-1	10	gi|684395126|ref|XP_009171111.1|hypothetical protein T265_07348 [Opisthorchis viverrini]/gi|663049068|gb|KER25124.1|hypothetical protein T265_07348 [Opisthorchis viverrini];gi|358341588|dbj|GAA37292.2|V-type H+-transporting ATPase subunit A [Clonorchis sinensis];gi|56754166|gb|AAW25271.1|SJCHGC09310 protein [Schistosoma japonicum];gi|844843992|ref|XP_012793973.1|V-type proton ATPase catalytic sub…	Opisthorchis viverrini/Opisthorchis viverrini;Clonorchis sinensis;Schistosoma japonicum;Schistosoma haematobium/Schistosoma haematobium;Schistosoma mansoni/Schistosoma mansoni;Echinococcus multilocularis;Echinococcus granulosus/Echinococcus granulosus;Cephus cinctus/Cephus cinctus;Chelonia mydas;Anopheles gambiae str. PEST/Anopheles gambiae str. PEST/Anopheles gambiae str. PEST/Anopheles gambiae …	0.0E0;0.0E0;0.0E0;0.0E0;0.0E0;0.0E0;0.0E0;0.0E0;0.0E0;0.0E0	96.79%;89.53%;89.18%;88.48%;87.74%;85.54%;85.54%;84.96%;90.42%;84.56%	XP_009171111.1/KER25124.1;GAA37292.2;AAW25271.1;XP_012793973.1/KGB34205.1;CCD80733.1/XP_018653332.1;CDI98010.1;EUB60320.1/CDS21419.1;XP_015587569.1/XP_015587567.1;XP_007068193.1;XP_003436410.1/XP_003436411.1/EGK96967.1/EGK96966.1/EAA44781.1/EGK96968.1/XP_003436409.1/XP_312843.1/Q5TTG1.1	1001.89;980.704;963.37;957.207;952.97;882.093;880.167;855.899;847.81;847.425	Smp_147050;CLF_102706;VATA_ANOGA;EmuJ_000183100;MS3_02398;Vha68-2;Vha68-2;VATA_ANOGA;Vha68-2;MS3_02398;T265_07348;Q5DFY5;EmuJ_000183100;VATA_ANOGA;Vha68-2;Vha68-2;T265_07348;Vha68-2;Vha68-2;MS3_02398;VATA_ANOGA;Smp_147050;VATA_ANOGA;T265_07348;Vha68-2;T265_07348;Smp_147050;VATA_ANOGA;T265_07348;VATA_ANOGA;MS3_02398;Vha68-2;Smp_147050;T265_07348;VATA_ANOGA;MS3_02398;T265_07348;Vha68-2;MS3_02398;Vh…	6183;79923;7165;6211;6185;7165;7165;7165;7165;6185;6198;6182;6211;7165;7165;7165;6198;7165;7165;6185;7165;6183;7165;6198;7165;6198;6183;7165;6198;7165;6185;7165;6183;6198;7165;6185;6198;7165;6185;7165;6183;7165;6183;7165;6210;7165;6198;7165;6183;7165;6185;7165;6210;7165;79923;7165;6210;6183;7165;6198;6211;7165;7165;7165;7165;7165;6183;6210;7165;6185;6185;7165;7165;6211;7165;7165;79923;6185;7165;6…	G4VKT8;H2KPW7;F5HL05;A0A087W0E8;A0A094ZI48;Q5TTG1;Q5TTG1;F5HL05;Q5TTG1;A0A094ZI48;A0A075ABU7;Q5DFY5;A0A087W0E8;F5HL05;Q5TTG1;Q5TTG1;A0A075ABU7;Q5TTG1;Q5TTG1;A0A094ZI48;F5HL05;G4VKT8;F5HL05;A0A075ABU7;Q5TTG1;A0A075ABU7;G4VKT8;F5HL05;A0A075ABU7;F5HL05;A0A094ZI48;Q5TTG1;G4VKT8;A0A075ABU7;F5HL05;A0A094ZI48;A0A075ABU7;Q5TTG1;A0A094ZI48;Q5TTG1;G4VKT8;F5HL05;G4VKT8;Q5TTG1;U6JBL1;Q5TTG1;A0A075ABU7;Q5TTG1…	UniProtKB;UniProtKB;UniProtKB;UniProtKB;UniProtKB;UniProtKB;UniProtKB;UniProtKB;UniProtKB;UniProtKB;UniProtKB;UniProtKB;UniProtKB;UniProtKB;UniProtKB;UniProtKB;UniProtKB;UniProtKB;UniProtKB;UniProtKB;UniProtKB;UniProtKB;UniProtKB;UniProtKB;UniProtKB;UniProtKB;UniProtKB;UniProtKB;UniProtKB;UniProtKB;UniProtKB;UniProtKB;UniProtKB;UniProtKB;UniProtKB;UniProtKB;UniProtKB;UniProtKB;UniProtKB;UniProtKB…	GO:0000166-IEA;GO:0033178-IEA;GO:0015992-IEA;GO:0015991-IEA;GO:0046961-IEA;GO:0046034-IEA;GO:0006810-IEA;GO:0033180-IEA;GO:0006811-IEA;GO:0005524-IEA;GO:0016820-IEA;GO:0016787-IEA	nucleotide binding-IEA;proton-transporting two-sector ATPase complex, catalytic domain-IEA;proton transport-IEA;ATP hydrolysis coupled proton transport-IEA;proton-transporting ATPase activity, rotational mechanism-IEA;ATP metabolic process-IEA;transport-IEA;proton-transporting V-type ATPase, V1 domain-IEA;ion transport-IEA;ATP binding-IEA;hydrolase activity, acting on acid anhydrides, catalyzing …	Molecular Function-IEA;Cellular Component-IEA;Biological Process-IEA;Biological Process-IEA;Molecular Function-IEA;Biological Process-IEA;Biological Process-IEA;Cellular Component-IEA;Biological Process-IEA;Molecular Function-IEA;Molecular Function-IEA;Molecular Function-IEA	GO:0005524;GO:0015991;GO:0033180;GO:0046034;GO:0046961	ATP binding;ATP hydrolysis coupled proton transport;proton-transporting V-type ATPase, V1 domain;ATP metabolic process;proton-transporting ATPase activity, rotational mechanism	Molecular Function;Biological Process;Cellular Component;Biological Process;Molecular Function
BN1106_s2117B000127.mRNA-1	10	gi|1277525151|gb|PIS88811.1|hypothetical protein D915_03745 [Fasciola hepatica];gi|844866994|ref|XP_012799448.1|Protein unc-80-like protein, partial [Schistosoma haematobium]/gi|685964855|gb|KGB39690.1|Protein unc-80-like protein, partial [Schistosoma haematobium];gi|358340655|dbj|GAA48502.1|protein unc-80 homolog [Clonorchis sinensis];gi|1084302518|ref|XP_018654349.1|hypothetical protein Smp_174…	Fasciola hepatica;Schistosoma haematobium/Schistosoma haematobium;Clonorchis sinensis;Schistosoma mansoni/Schistosoma mansoni;Hymenolepis microstoma;Echinococcus granulosus;Echinococcus multilocularis;Echinococcus granulosus;Biomphalaria glabrata;Aplysia californica	1.8E-135;7.6E-124;4.3E-112;6.9E-104;1.8E-99;3.3E-99;3.4E-99;5.5E-99;3.9E-63;6.4E-62	91.83%;60.33%;87.45%;88.03%;77.86%;79.50%;79.50%;79.50%;66.31%;67.03%	PIS88811.1;XP_012799448.1/KGB39690.1;GAA48502.1;CCD81756.1/XP_018654349.1;CDS34124.1;EUB64984.1;CDS40291.1;CDS15467.1;XP_013080777.1;XP_012943470.1	441.039;442.965;402.905;381.333;366.696;366.311;366.696;365.925;251.136;246.899
BN1106_s2124B000372.mRNA-1	10	gi|1277524529|gb|PIS88307.1|Ras family protein [Fasciola hepatica];gi|1149634834|gb|OON15196.1|Ras family protein, partial [Opisthorchis viverrini];gi|676478160|ref|XP_009061345.1|hypothetical protein LOTGIDRAFT_193895 [Lottia gigantea]/gi|556099380|gb|ESO88032.1|hypothetical protein LOTGIDRAFT_193895 [Lottia gigantea];gi|1227988241|ref|XP_021925818.1|ras-related protein Ral-a isoform X2 [Zooterm…	Fasciola hepatica;Opisthorchis viverrini;Lottia gigantea/Lottia gigantea;Zootermopsis nevadensis;Acyrthosiphon pisum/Acyrthosiphon pisum/Acyrthosiphon pisum;Diuraphis noxia/Myzus persicae/Myzus persicae/Myzus persicae;Zootermopsis nevadensis/Zootermopsis nevadensis/Zootermopsis nevadensis/Zootermopsis nevadensis/Zootermopsis nevadensis/Zootermopsis nevadensis/Zootermopsis nevadensis/Zootermopsis …	2.7E-36;2.0E-31;3.8E-30;5.5E-30;8.1E-30;8.3E-30;1.1E-29;1.2E-29;1.2E-29;1.4E-29	100.00%;96.77%;95.24%;95.16%;95.16%;95.16%;95.16%;95.24%;95.24%;98.31%	PIS88307.1;OON15196.1;ESO88032.1/XP_009061345.1;XP_021925818.1;XP_001950783.1/XP_016657239.1/XP_001950840.1;XP_022168696.1/XP_022168697.1/XP_022168698.1/XP_015370749.1;XP_021925810.1/XP_021925811.1/XP_021925809.1/XP_021925808.1/XP_021925816.1/XP_021925817.1/XP_021925815.1/XP_021925812.1/XP_021925813.1;XP_013088478.1;XP_005088935.1/XP_005088934.1;XP_009161932.1/KER34124.1	131.339;122.479;119.398;119.013;118.627;118.627;118.242;118.242;118.242;119.013	T265_00011;J9JYL2;LOTGIDRAFT_193895;T265_00011;T265_00011;T265_00011;T265_00011;T265_00011;T265_00011;J9JYL2;J9JYL2;T265_00011;LOTGIDRAFT_193895;J9JYL2;J9JYL2;LOTGIDRAFT_193895;T265_00011;T265_00011;T265_00011;J9JYL2;J9JYL2;J9JYL2;T265_00011;T265_00011;LOTGIDRAFT_193895;J9JYL2;T265_00011;J9JYL2;LOTGIDRAFT_193895;T265_00011;T265_00011;LOTGIDRAFT_193895;LOTGIDRAFT_193895;T265_00011;T265_00011;LOTGI…	6198;7029;225164;6198;6198;6198;6198;6198;6198;7029;7029;6198;225164;7029;7029;225164;6198;6198;6198;7029;7029;7029;6198;6198;225164;7029;6198;7029;225164;6198;6198;225164;225164;6198;6198;225164;6198;225164;225164;7029;7029;7029;7029;6198;7029;225164;7029;7029;225164;7029;6198;7029;6198;6198;7029;6198;7029;7029;7029;7029	A0A075AJX1;J9JYL2;V3ZUJ7;A0A075AJX1;A0A075AJX1;A0A075AJX1;A0A075AJX1;A0A075AJX1;A0A075AJX1;J9JYL2;J9JYL2;A0A075AJX1;V3ZUJ7;J9JYL2;J9JYL2;V3ZUJ7;A0A075AJX1;A0A075AJX1;A0A075AJX1;J9JYL2;J9JYL2;J9JYL2;A0A075AJX1;A0A075AJX1;V3ZUJ7;J9JYL2;A0A075AJX1;J9JYL2;V3ZUJ7;A0A075AJX1;A0A075AJX1;V3ZUJ7;V3ZUJ7;A0A075AJX1;A0A075AJX1;V3ZUJ7;A0A075AJX1;V3ZUJ7;V3ZUJ7;J9JYL2;J9JYL2;J9JYL2;X1XDV9;A0A075AJX1;J9JYL2;V3ZU…	UniProtKB;UniProtKB;UniProtKB;UniProtKB;UniProtKB;UniProtKB;UniProtKB;UniProtKB;UniProtKB;UniProtKB;UniProtKB;UniProtKB;UniProtKB;UniProtKB;UniProtKB;UniProtKB;UniProtKB;UniProtKB;UniProtKB;UniProtKB;UniProtKB;UniProtKB;UniProtKB;UniProtKB;UniProtKB;UniProtKB;UniProtKB;UniProtKB;UniProtKB;UniProtKB;UniProtKB;UniProtKB;UniProtKB;UniProtKB;UniProtKB;UniProtKB;UniProtKB;UniProtKB;UniProtKB;UniProtKB…	GO:0000166-IEA;GO:0005525-IEA;GO:0007165-IEA;GO:0007264-IEA;GO:0016020-IEA;GO:0016021-IEA;GO:0005622-IEA	nucleotide binding-IEA;GTP binding-IEA;signal transduction-IEA;small GTPase mediated signal transduction-IEA;membrane-IEA;integral component of membrane-IEA;intracellular-IEA	Molecular Function-IEA;Molecular Function-IEA;Biological Process-IEA;Biological Process-IEA;Cellular Component-IEA;Cellular Component-IEA;Cellular Component-IEA	GO:0005525;GO:0005622;GO:0007264;GO:0016021	GTP binding;intracellular;small GTPase mediated signal transduction;integral component of membrane	Molecular Function;Cellular Component;Biological Process;Cellular Component
BN1106_s214B000742.mRNA-1	10	gi|1000390800|gb|AML33332.1|CaBP1 [Fasciola hepatica]/gi|1277523756|gb|PIS87696.1|EF hand [Fasciola hepatica];gi|2764758|emb|CAA06036.1|calcium-binding protein [Fasciola hepatica];gi|71040800|gb|AAZ20312.1|tegumental calcium-binding EF-hand protein [Fasciola gigantica];gi|749636409|gb|AJF23779.1|calcium binding protein [Fasciola hepatica];gi|2764756|emb|CAA06035.1|calcium-binding protein [Fasciol…	Fasciola hepatica/Fasciola hepatica;Fasciola hepatica;Fasciola gigantica;Fasciola hepatica;Fasciola hepatica/Fasciola hepatica;Fasciola hepatica;Clonorchis sinensis;Opisthorchis viverrini/Opisthorchis viverrini/Opisthorchis viverrini;Fasciola hepatica;Fasciola gigantica/Fasciola hepatica/Fasciola hepatica	7.9E-104;7.0E-101;9.2E-101;1.1E-87;6.6E-87;6.5E-60;1.5E-57;1.9E-56;1.0E-55;2.3E-53	99.31%;97.92%;96.53%;88.59%;88.59%;92.86%;70.27%;69.59%;94.51%;72.79%	AML33332.1/PIS87696.1;CAA06036.1;AAZ20312.1;AJF23779.1;CAA06035.1/PIS87695.1;5FWZ_A;GAA47752.1;KER23035.1/OON21494.1/XP_009173195.1;5FX0_A;AFM84632.1/PIS90390.1/AEX92829.1	304.679;297.36;296.975;263.848;261.922;190.274;187.578;184.496;179.874;177.178	CaBP2;I6U578;CaBP2;T265_08981;22-2;CaBP2;22;CaBP4;22;T265_08981;T265_08981;Q45TR6;22-2;Q45TR6;CLF_100758;T265_08981;22;T265_08981;CaBP2;CaBP2;T265_08981;CaBP2;CaBP4;CLF_100758;T265_08981;CaBP2;CaBP2;CaBP4;T265_08981;T265_08981;22-2;CaBP2;CaBP2;CaBP2;22-2;CaBP2;T265_08981;22-2;CaBP2;T265_08981;CaBP2;CaBP2;I6U578;Q45TR6;CLF_100758;T265_08981;I6U578	6192;6192;6192;6198;6192;6192;6192;46835;6192;6198;6198;46835;6192;46835;79923;6198;6192;6198;6192;6192;6198;6192;46835;79923;6198;6192;6192;46835;6198;6198;6192;6192;6192;6192;6192;6192;6198;6192;6192;6198;6192;6192;6192;46835;79923;6198;6192	A0A0B5GUS3;I6U578;A0A0B5GUS3;A0A074ZI95;O46120;A0A0B5GUS3;O46121;H2DH28;O46121;A0A074ZI95;A0A074ZI95;Q45TR6;O46120;Q45TR6;G7Y466;A0A074ZI95;O46121;A0A074ZI95;A0A0B5GUS3;A0A0B5GUS3;A0A074ZI95;A0A0B5GUS3;H2DH28;G7Y466;A0A074ZI95;A0A0B5GUS3;A0A0B5GUS3;H2DH28;A0A074ZI95;A0A074ZI95;O46120;A0A0B5GUS3;A0A0B5GUS3;A0A0B5GUS3;O46120;A0A0B5GUS3;A0A074ZI95;O46120;A0A0B5GUS3;A0A074ZI95;A0A0B5GUS3;A0A0B5GUS3;I…	UniProtKB;UniProtKB;UniProtKB;UniProtKB;UniProtKB;UniProtKB;UniProtKB;UniProtKB;UniProtKB;UniProtKB;UniProtKB;UniProtKB;UniProtKB;UniProtKB;UniProtKB;UniProtKB;UniProtKB;UniProtKB;UniProtKB;UniProtKB;UniProtKB;UniProtKB;UniProtKB;UniProtKB;UniProtKB;UniProtKB;UniProtKB;UniProtKB;UniProtKB;UniProtKB;UniProtKB;UniProtKB;UniProtKB;UniProtKB;UniProtKB;UniProtKB;UniProtKB;UniProtKB;UniProtKB;UniProtKB…	GO:0007165-IEA;GO:0005509-IEA;GO:0030286-IEA;GO:0007017-IEA;GO:0005578-IEA	signal transduction-IEA;calcium ion binding-IEA;dynein complex-IEA;microtubule-based process-IEA;proteinaceous extracellular matrix-IEA	Biological Process-IEA;Molecular Function-IEA;Cellular Component-IEA;Biological Process-IEA;Cellular Component-IEA	GO:0005509;GO:0005578;GO:0007017;GO:0007165;GO:0030286	calcium ion binding;proteinaceous extracellular matrix;microtubule-based process;signal transduction;dynein complex	Molecular Function;Cellular Component;Biological Process;Biological Process;Cellular Component
BN1106_s2151B000135.mRNA-1	10	gi|1215467641|gb|OXB66476.1|hypothetical protein ASZ78_011591 [Callipepla squamata]/gi|1215487478|gb|OXB80676.1|hypothetical protein H355_005605 [Colinus virginianus];gi|966640080|gb|KTF74994.1|hypothetical protein cypCar_00028974 [Cyprinus carpio];gi|1040251323|gb|OBS73904.1|hypothetical protein A6R68_15562 [Neotoma lepida];gi|1044429044|ref|XP_017365916.1|PREDICTED: tubulin beta chain [Cebus ca…	Callipepla squamata/Colinus virginianus;Cyprinus carpio;Neotoma lepida;Cebus capucinus imitator;Dichanthelium oligosanthes;Euroglyphus maynei;Poecilia formosa;Zea mays;Ananas comosus;Ananas comosus	1.7E-121;3.0E-121;1.5E-116;4.1E-115;3.4E-111;1.5E-110;3.0E-110;4.5E-110;5.8E-110;6.7E-110	87.72%;87.77%;95.05%;90.61%;85.84%;92.08%;94.06%;85.27%;81.01%;81.43%	OXB66476.1/OXB80676.1;KTF74994.1;OBS73904.1;XP_017365916.1;OEL15402.1;OTF83393.1;XP_016516299.1;ONL92619.1;OAY64766.1;OAY80388.1	357.836;357.066;343.199;340.887;331.643;328.176;328.176;328.561;328.946;328.946
BN1106_s2165B000367.mRNA-1	10	gi|358253399|dbj|GAA52974.1|aspartyl aminopeptidase [Clonorchis sinensis];gi|684390232|ref|XP_009169615.1|hypothetical protein T265_06158 [Opisthorchis viverrini]/gi|663050642|gb|KER26654.1|hypothetical protein T265_06158 [Opisthorchis viverrini];gi|1149666136|gb|OON22980.1|aspartyl aminopeptidase domain protein, partial [Opisthorchis viverrini];gi|1084307772|ref|XP_018645434.1|unnamed protein pr…	Clonorchis sinensis;Opisthorchis viverrini/Opisthorchis viverrini;Opisthorchis viverrini;Schistosoma mansoni/Schistosoma mansoni;Schistosoma haematobium/Schistosoma haematobium;Brassica napus/Brassica napus;Brassica napus;Esox lucius;Esox lucius;Brassica napus	3.0E-165;1.9E-164;1.7E-155;5.5E-147;1.8E-141;5.6E-88;9.0E-88;1.1E-87;1.2E-87;3.4E-87	74.95%;74.29%;73.50%;70.35%;69.83%;55.34%;55.75%;59.07%;59.07%;55.75%	GAA52974.1;KER26654.1/XP_009169615.1;OON22980.1;XP_018645434.1/CCD59075.1;XP_012793849.1/KGB34072.1;XP_013683999.1/XP_022554967.1;CDY34036.1;XP_010890470.1;XP_010890471.1;XP_013683953.1	544.658;542.347;489.189;469.544;482.641;305.834;305.064;304.679;304.679;303.523	T265_06158;BnaC03g27790D;Smp_210610;BnaA03g23460D;Smp_210610;MS3_02277;MS3_02277;Smp_210610;CLF_109248;T265_06158;Smp_210610;T265_06158;T265_06158;Smp_210610;T265_06158;Smp_210610;BnaC03g27790D;BnaA03g23460D;BnaC03g27790D;T265_06158;CLF_109248;MS3_02277;BnaC03g27790D;Smp_210610;MS3_02277;MS3_02277;Smp_210610;MS3_02277;MS3_02277;MS3_02277;Smp_210610;Smp_210610;MS3_02277;BnaA03g23460D;T265_06158;CL…	6198;3708;6183;3708;6183;6185;6185;6183;79923;6198;6183;6198;6198;6183;6198;6183;3708;3708;3708;6198;79923;6185;3708;6183;6185;6185;6183;6185;6185;6185;6183;6183;6185;3708;6198;79923;6198;6198;3708;6183;6183;6183;6185;6185;3708;6183;6183;3708;6185;3708;6183;6198;6183;6185;6183;6183;6198;6198;6185;6198;3708;6185;6185;3708;6183;3708;79923;6198;6198;6183;6198	A0A075AEF3;A0A078H8B6;G4LVY7;A0A078D209;G4LVY7;A0A094ZJC8;A0A094ZJC8;G4LVY7;G7YJ41;A0A075AEF3;G4LVY7;A0A075AEF3;A0A075AEF3;G4LVY7;A0A075AEF3;G4LVY7;A0A078H8B6;A0A078D209;A0A078H8B6;A0A075AEF3;G7YJ41;A0A094ZJC8;A0A078H8B6;G4LVY7;A0A094ZJC8;A0A094ZJC8;G4LVY7;A0A094ZJC8;A0A094ZJC8;A0A094ZJC8;G4LVY7;G4LVY7;A0A094ZJC8;A0A078D209;A0A075AEF3;G7YJ41;A0A075AEF3;A0A075AEF3;A0A078H8B6;G4LVY7;G4LVY7;G4LVY7;A…	UniProtKB;UniProtKB;UniProtKB;UniProtKB;UniProtKB;UniProtKB;UniProtKB;UniProtKB;UniProtKB;UniProtKB;UniProtKB;UniProtKB;UniProtKB;UniProtKB;UniProtKB;UniProtKB;UniProtKB;UniProtKB;UniProtKB;UniProtKB;UniProtKB;UniProtKB;UniProtKB;UniProtKB;UniProtKB;UniProtKB;UniProtKB;UniProtKB;UniProtKB;UniProtKB;UniProtKB;UniProtKB;UniProtKB;UniProtKB;UniProtKB;UniProtKB;UniProtKB;UniProtKB;UniProtKB;UniProtKB…	GO:0003677-IEA;GO:0008270-IEA;GO:0008233-IEA;GO:0046872-IEA;GO:0006508-IEA;GO:0008237-IEA;GO:0004177-IEA;GO:0016787-IEA	DNA binding-IEA;zinc ion binding-IEA;peptidase activity-IEA;metal ion binding-IEA;proteolysis-IEA;metallopeptidase activity-IEA;aminopeptidase activity-IEA;hydrolase activity-IEA	Molecular Function-IEA;Molecular Function-IEA;Molecular Function-IEA;Molecular Function-IEA;Biological Process-IEA;Molecular Function-IEA;Molecular Function-IEA;Molecular Function-IEA	GO:0046872;GO:0070011	metal ion binding;peptidase activity, acting on L-amino acid peptides	Molecular Function;Molecular Function
BN1106_s216B000184.mRNA-1	10	gi|1277518643|gb|PIS83854.1|hypothetical protein D915_09063 [Fasciola hepatica];gi|1277521079|gb|PIS85622.1|hypothetical protein D915_07158 [Fasciola hepatica];gi|1277521078|gb|PIS85621.1|hypothetical protein D915_07157, partial [Fasciola hepatica];gi|1277528156|gb|PIS91333.1|hypothetical protein D915_01036 [Fasciola hepatica];gi|1150470188|gb|OOO04959.1|hypothetical protein OAory_01112960 [Asper…	Fasciola hepatica;Fasciola hepatica;Fasciola hepatica;Fasciola hepatica;Aspergillus oryzae;Fasciola hepatica;Branchiostoma belcheri;Aspergillus oryzae 3.042/Aspergillus oryzae 100-8;Aspergillus oryzae RIB40;Aspergillus oryzae RIB40	4.1E-84;3.5E-57;1.7E-34;6.1E-13;1.1E0;1.2E0;2.4E0;2.5E0;2.8E0;2.9E0	79.43%;70.83%;65.91%;39.39%;48.94%;41.23%;44.00%;46.30%;46.30%;46.81%	PIS83854.1;PIS85622.1;PIS85621.1;PIS91333.1;OOO04959.1;PIS91373.1;XP_019633471.1;KDE77228.1/EIT76303.1;BAE63911.1;XP_001825044.2	263.848;197.978;132.494;78.9518;42.743;41.2022;41.5874;41.5874;41.5874;41.2022	AO090038000062;AO090038000062;AO090038000062	510516;510516;510516	Q2U3F4;Q2U3F4;Q2U3F4	UniProtKB;UniProtKB;UniProtKB	GO:0008150-ND;GO:0005575-ND;GO:0003674-ND	biological_process-ND;cellular_component-ND;molecular_function-ND	Biological Process-ND;Cellular Component-ND;Molecular Function-ND
BN1106_s2196B000154.mRNA-1	10	gi|684374324|ref|XP_009164705.1|hypothetical protein T265_12952, partial [Opisthorchis viverrini]/gi|663055646|gb|KER31560.1|hypothetical protein T265_12952, partial [Opisthorchis viverrini];gi|349915640|dbj|GAA27658.1|hypothetical protein CLF_106046 [Clonorchis sinensis];gi|1084298182|ref|XP_018652187.1|hypothetical protein Smp_166170 [Schistosoma mansoni]/gi|353232228|emb|CCD79583.1|hypothetica…	Opisthorchis viverrini/Opisthorchis viverrini;Clonorchis sinensis;Schistosoma mansoni/Schistosoma mansoni;Schistosoma japonicum;Schistosoma haematobium/Schistosoma haematobium;Schistosoma japonicum;Opisthorchis viverrini;Fasciola hepatica;Schistosoma mansoni/Schistosoma mansoni;Opisthorchis viverrini/Opisthorchis viverrini	1.8E-76;1.7E-72;9.8E-30;1.3E-28;1.2E-27;5.6E-24;2.5E-23;4.1E-8;5.8E-7;8.7E-7	55.46%;54.18%;57.53%;64.54%;58.96%;66.10%;47.27%;50.00%;48.76%;47.43%	XP_009164705.1/KER31560.1;GAA27658.1;XP_018652187.1/CCD79583.1;AAW25039.1;XP_012798698.1/KGB38938.1;AAW25974.1;OON20734.1;PIS89896.1;XP_018645823.1/CCD59468.1;KER23818.1/XP_009172435.1	247.284;237.269;126.716;118.242;121.324;104.375;110.538;65.0846;61.6178;60.8474
BN1106_s2196B000156.mRNA-1	10	gi|1277516434|gb|PIS82346.1|zinc finger, C2H2 type [Fasciola hepatica];gi|1084298186|ref|XP_018652189.1|putative zinc finger protein [Schistosoma mansoni]/gi|353232230|emb|CCD79585.1|putative zinc finger protein [Schistosoma mansoni];gi|844845622|ref|XP_012794329.1|Zinc finger and SCAN domain-containing protein 5B [Schistosoma haematobium]/gi|685958654|gb|KGB34577.1|Zinc finger and SCAN domain-co…	Fasciola hepatica;Schistosoma mansoni/Schistosoma mansoni;Schistosoma haematobium/Schistosoma haematobium;Opisthorchis viverrini/Opisthorchis viverrini;Echinococcus granulosus;Echinococcus granulosus;Clonorchis sinensis;Echinococcus multilocularis;Drosophila kikkawai;Fundulus heteroclitus	0.0E0;5.5E-54;7.7E-51;4.0E-50;6.3E-49;6.5E-49;1.1E-48;1.3E-48;3.5E-24;3.1E-23	100.00%;100.00%;100.00%;100.00%;74.63%;74.63%;100.00%;97.62%;75.64%;68.35%	PIS82346.1;CCD79585.1/XP_018652189.1;XP_012794329.1/KGB34577.1;KER31561.1/XP_009164656.1;CDS24545.1;EUB57193.1;GAA51399.1;CDS35532.1;XP_017022082.1;XP_021170278.1	1217.22;198.749;203.371;196.052;191.43;191.43;196.438;190.66;113.235;109.383	EmuJ_000302300;Smp_081660;Smp_081660;Smp_081660;MS3_02777;CLF_106048;MS3_02777;Smp_081660;T265_02204;T265_02204;EgrG_000302300;T265_02204;T265_02204;CLF_106048;MS3_02777;Smp_081660;T265_02204;Smp_081660;MS3_02777;T265_02204;EGR_07942;MS3_02777;MS3_02777;Smp_081660;EgrG_000302300;T265_02204;T265_02204;MS3_02777;EmuJ_000302300;Smp_081660;EGR_07942;MS3_02777	6211;6183;6183;6183;6185;79923;6185;6183;6198;6198;6210;6198;6198;79923;6185;6183;6198;6183;6185;6198;6210;6185;6185;6183;6210;6198;6198;6185;6211;6183;6210;6185	A0A068Y092;G4VJI4;G4VJI4;G4VJI4;A0A094ZKS0;G7YEL6;A0A094ZKS0;G4VJI4;A0A074ZWR5;A0A074ZWR5;A0A068X190;A0A074ZWR5;A0A074ZWR5;G7YEL6;A0A094ZKS0;G4VJI4;A0A074ZWR5;G4VJI4;A0A094ZKS0;A0A074ZWR5;W6U7I3;A0A094ZKS0;A0A094ZKS0;G4VJI4;A0A068X190;A0A074ZWR5;A0A074ZWR5;A0A094ZKS0;A0A068Y092;G4VJI4;W6U7I3;A0A094ZKS0	UniProtKB;UniProtKB;UniProtKB;UniProtKB;UniProtKB;UniProtKB;UniProtKB;UniProtKB;UniProtKB;UniProtKB;UniProtKB;UniProtKB;UniProtKB;UniProtKB;UniProtKB;UniProtKB;UniProtKB;UniProtKB;UniProtKB;UniProtKB;UniProtKB;UniProtKB;UniProtKB;UniProtKB;UniProtKB;UniProtKB;UniProtKB;UniProtKB;UniProtKB;UniProtKB;UniProtKB;UniProtKB	GO:0046872-IEA;GO:0003676-IEA	metal ion binding-IEA;nucleic acid binding-IEA	Molecular Function-IEA;Molecular Function-IEA	GO:0003676;GO:0046872	nucleic acid binding;metal ion binding	Molecular Function;Molecular Function
BN1106_s2242B000188.mRNA-1	10	gi|61612103|gb|AAX47291.1|proteasome beta 2 subunit [Clonorchis sinensis];gi|358333678|dbj|GAA52161.1|20S proteasome subunit beta 4 [Clonorchis sinensis];gi|29841035|gb|AAP06048.1|similar to NM_017284 proteasome (prosome, macropain) subunit, beta type, 2 in Rattus norvegicus [Schistosoma japonicum]/gi|226471306|emb|CAX70734.1|20S proteasome subunit beta 4 [Schistosoma japonicum]/gi|226471308|emb|…	Clonorchis sinensis;Clonorchis sinensis;Schistosoma japonicum/Schistosoma japonicum/Schistosoma japonicum/Schistosoma japonicum/Schistosoma japonicum/Schistosoma japonicum;Schistosoma mansoni/Schistosoma mansoni;Schistosoma japonicum;Fasciola hepatica;Echinococcus multilocularis;Lingula anatina;Echinococcus granulosus/Echinococcus granulosus;Stylophora pistillata/Stylophora pistillata	4.3E-112;3.2E-111;7.0E-101;2.4E-98;9.1E-93;5.4E-83;1.5E-82;1.8E-82;8.3E-82;1.3E-80	86.50%;86.00%;84.85%;84.42%;85.79%;96.85%;77.32%;82.47%;77.32%;81.38%	AAX47291.1;GAA52161.1;AAP06048.1/CAX75759.1/CAX75760.1/CAX75761.1/CAX70734.1/CAX70735.1;CCD82693.1/XP_018655276.1;CAX83135.1;PIS86419.1;CDS37558.1;XP_013405017.1;EUB63997.1/CDS19501.1;PFX19805.1/XP_022799850.1	327.02;325.094;298.901;292.352;277.715;251.521;252.292;252.292;250.366;247.284	Smp_074500.1;Q86F39;A9UKL3;EGR_01125;Q86F39;EmuJ_000481200;EmuJ_000481200;EGR_01125;Q86F39;CLF_107426;Q86F39;CLF_107426;CLF_107426;C7TZV1;EmuJ_000481200;Smp_074500.1;Q86F39;Smp_074500.2;Q86F39;Smp_074500.1;Smp_074500.2;Q86F39;C7TZV1;CLF_107426;CLF_107426;Q86F39;EGR_01125;EGR_01125;A9UKL3;Smp_074500.2;Q86F39;Q86F39;Smp_074500.2;CLF_107426;Smp_074500.1;Smp_074500.2;EGR_01125;C7TZV1;CLF_107426;Q86F3…	6183;6182;79923;6210;6182;6211;6211;6210;6182;79923;6182;79923;79923;6182;6211;6183;6182;6183;6182;6183;6183;6182;6182;79923;79923;6182;6210;6210;79923;6183;6182;6182;6183;79923;6183;6183;6210;6182;79923;6182;6182;6182;6183;6182;6210;6183;6182;79923;6210;6210;6183;6211;6210;6182;79923;6210;79923;6183;6182;6182;6210;79923;6211;6211;6182;6210;6210;6182;6210;6182;6183;6182;6210;6210;6211;6211;6182;6…	G4VRC2;Q86F39;A9UKL3;U6JAM8;Q86F39;A0A068Y371;A0A068Y371;U6JAM8;Q86F39;G7YGS8;Q86F39;G7YGS8;G7YGS8;C7TZV1;A0A068Y371;G4VRC2;Q86F39;G4VRC3;Q86F39;G4VRC2;G4VRC3;Q86F39;C7TZV1;G7YGS8;G7YGS8;Q86F39;U6JAM8;U6JAM8;A9UKL3;G4VRC3;Q86F39;Q86F39;G4VRC3;G7YGS8;G4VRC2;G4VRC3;U6JAM8;C7TZV1;G7YGS8;Q86F39;Q86F39;Q86F39;G4VRC2;Q86F39;U6JAM8;G4VRC2;Q86F39;A9UKL3;U6JAM8;U6JAM8;G4VRC2;A0A068Y371;U6JAM8;C7TZV1;G7YGS…	UniProtKB;UniProtKB;UniProtKB;UniProtKB;UniProtKB;UniProtKB;UniProtKB;UniProtKB;UniProtKB;UniProtKB;UniProtKB;UniProtKB;UniProtKB;UniProtKB;UniProtKB;UniProtKB;UniProtKB;UniProtKB;UniProtKB;UniProtKB;UniProtKB;UniProtKB;UniProtKB;UniProtKB;UniProtKB;UniProtKB;UniProtKB;UniProtKB;UniProtKB;UniProtKB;UniProtKB;UniProtKB;UniProtKB;UniProtKB;UniProtKB;UniProtKB;UniProtKB;UniProtKB;UniProtKB;UniProtKB…	GO:0005737-IEA;GO:0008233-IEA;GO:0006508-IEA;GO:0005839-IEA;GO:0004175-IEA;GO:0004298-IEA;GO:0000502-IEA;GO:0051603-IEA;GO:0016787-IEA;GO:0005634-IEA	cytoplasm-IEA;peptidase activity-IEA;proteolysis-IEA;proteasome core complex-IEA;endopeptidase activity-IEA;threonine-type endopeptidase activity-IEA;proteasome complex-IEA;proteolysis involved in cellular protein catabolic process-IEA;hydrolase activity-IEA;nucleus-IEA	Cellular Component-IEA;Molecular Function-IEA;Biological Process-IEA;Cellular Component-IEA;Molecular Function-IEA;Molecular Function-IEA;Cellular Component-IEA;Biological Process-IEA;Molecular Function-IEA;Cellular Component-IEA	GO:0004298;GO:0005634;GO:0005737;GO:0005839;GO:0051603	threonine-type endopeptidase activity;nucleus;cytoplasm;proteasome core complex;proteolysis involved in cellular protein catabolic process	Molecular Function;Cellular Component;Cellular Component;Cellular Component;Biological Process
BN1106_s2277B000049.mRNA-1	10	gi|1277515212|gb|PIS81584.1|hypothetical protein D915_11497 [Fasciola hepatica];gi|1149657148|gb|OON18805.1|oxidoreductase, short chain dehydrogenase/reductase family protein [Opisthorchis viverrini];gi|358334327|dbj|GAA52776.1|retinol dehydrogenase 12 [Clonorchis sinensis];gi|684380040|ref|XP_009166510.1|hypothetical protein T265_03704 [Opisthorchis viverrini]/gi|663053855|gb|KER29797.1|hypothet…	Fasciola hepatica;Opisthorchis viverrini;Clonorchis sinensis;Opisthorchis viverrini/Opisthorchis viverrini;Opisthorchis viverrini/Opisthorchis viverrini;Clonorchis sinensis;Fasciola hepatica;Opisthorchis viverrini;Schistosoma japonicum/Schistosoma japonicum/Schistosoma japonicum/Schistosoma japonicum;Schistosoma japonicum	3.4E-149;6.2E-146;9.5E-145;3.5E-107;2.4E-89;2.6E-88;9.6E-87;1.2E-86;7.6E-86;4.6E-85	100.00%;79.70%;79.39%;80.46%;65.24%;62.50%;64.06%;63.34%;63.12%;63.12%	PIS81584.1;OON18805.1;GAA52776.1;XP_009166510.1/KER29797.1;KER25186.1/XP_009171042.1;GAA36477.1;PIS86118.1;OON20573.1;CAX76269.1/CAX76265.1/CAX76262.1/CAX76263.1;CAX76266.1	427.943;424.476;421.394;331.257;280.411;277.715;273.092;273.863;270.781;268.855	T265_03704;T265_03704;CLF_108788;T265_03704;T265_03704;T265_03704;T265_03704;T265_03704;T265_03704;CLF_108788	6198;6198;79923;6198;6198;6198;6198;6198;6198;79923	A0A074ZVB2;A0A074ZVB2;G7YIJ3;A0A074ZVB2;A0A074ZVB2;A0A074ZVB2;A0A074ZVB2;A0A074ZVB2;A0A074ZVB2;G7YIJ3	UniProtKB;UniProtKB;UniProtKB;UniProtKB;UniProtKB;UniProtKB;UniProtKB;UniProtKB;UniProtKB;UniProtKB	GO:0016491-IEA;GO:0055114-IEA	oxidoreductase activity-IEA;oxidation-reduction process-IEA	Molecular Function-IEA;Biological Process-IEA	GO:0016491;GO:0055114	oxidoreductase activity;oxidation-reduction process	Molecular Function;Biological Process
BN1106_s227B000504.mRNA-1	10	gi|684377219|ref|XP_009165647.1|hypothetical protein T265_03004 [Opisthorchis viverrini]/gi|358339712|dbj|GAA47718.1|protein C4 [Clonorchis sinensis]/gi|663054728|gb|KER30656.1|hypothetical protein T265_03004 [Opisthorchis viverrini];gi|1149655017|gb|OON18016.1|BTB/POZ domain protein, partial [Opisthorchis viverrini];gi|576692855|gb|EUB56487.1|hypothetical protein EGR_08664 [Echinococcus granulos…	Opisthorchis viverrini/Clonorchis sinensis/Opisthorchis viverrini;Opisthorchis viverrini;Echinococcus granulosus/Echinococcus multilocularis/Echinococcus granulosus;Hymenolepis microstoma;Montastraea faveolata;Stylophora pistillata/Stylophora pistillata;Acropora digitifera;Montastraea faveolata;Stylophora pistillata;Stylophora pistillata	1.5E-157;1.9E-146;1.3E-128;7.9E-125;1.8E-9;2.4E-9;1.2E-8;1.3E-8;2.0E-8;2.1E-8	97.77%;96.28%;89.69%;87.44%;47.43%;48.72%;49.04%;47.24%;50.31%;50.31%	GAA47718.1/XP_009165647.1/KER30656.1;OON18016.1;EUB56487.1/CDS20002.1/CDI98344.1;CDS27154.1;XP_020625383.1;XP_022808818.1/PFX13638.1;XP_015758615.1;XP_020606676.1;XP_022792457.1;XP_022792456.1	449.129;424.091;375.555;365.925;66.6254;66.2402;64.3142;63.929;63.1586;63.1586
BN1106_s2289B000114.mRNA-1	10	gi|1277528028|gb|PIS91223.1|putative adenine phosphoribosyltransferase [Fasciola hepatica];gi|226486706|emb|CAX74430.1|Adenine phosphoribosyltransferase, catalyzes the formation of AMP from adenine and 5-phosphoribosylpyrophosphate [Schistosoma japonicum];gi|56754305|gb|AAW25340.1|SJCHGC09559 protein [Schistosoma japonicum]/gi|226479956|emb|CAX73274.1|aprt protein [Schistosoma japonicum];gi|56753…	Fasciola hepatica;Schistosoma japonicum;Schistosoma japonicum/Schistosoma japonicum;Schistosoma japonicum;Schistosoma japonicum;Opisthorchis viverrini/Opisthorchis viverrini;Schistosoma mansoni/Schistosoma mansoni;Ceratitis capitata;Schistosoma haematobium/Schistosoma haematobium;Schistosoma mansoni/Schistosoma mansoni	1.9E-131;1.7E-60;2.6E-60;2.6E-60;5.2E-60;4.8E-58;8.6E-58;3.8E-57;4.5E-57;1.1E-56	96.45%;69.44%;70.00%;69.44%;69.44%;71.89%;68.89%;68.68%;68.54%;68.16%	PIS91223.1;CAX74430.1;CAX73274.1/AAW25340.1;AAW24796.1;CAX70079.1;XP_009173914.1/KER22351.1;CCD82553.1/XP_018655138.1;XP_004525453.1;XP_012800578.1/KGB40818.1;XP_018655139.1/CCD82554.1	375.555;195.667;195.282;195.282;194.512;189.504;189.119;186.808;187.193;186.037	Smp_054410;APT1;T265_09546;MS3_09305;APT1;MS3_09305;T265_09546;Smp_054360;Q5DHB0;Smp_054360;T265_09546;MS3_09305;APT;Smp_054360;MS3_09305;Smp_054410;T265_09546;APT1;Smp_054410;Q5DHB0;aprt;aprt;APT1;T265_09546;Smp_054360;APT1;Smp_054410;Smp_054410;Smp_054360;Smp_054360;aprt;Smp_054360;Smp_054360;Q5DHB0;Smp_054360;MS3_09305;Smp_054410;Smp_054360;Smp_054360;T265_09546;MS3_09305;APT;MS3_09305;Smp_054…	6183;6182;6198;6185;6182;6185;6198;6183;6182;6183;6198;6185;7213;6183;6185;6183;6198;6182;6183;6182;6182;6182;6182;6198;6183;6182;6183;6183;6183;6183;6182;6183;6183;6182;6183;6185;6183;6183;6183;6198;6185;7213;6185;6183;6198;6182;6182;6183;6182;6183;6183;6183;6185;6198;6182;6198;7213;6183;6182;6182;6185;6182;6198;6185;6183;6198;6198;6185;6183;6185;6198;7213;6185;6198;6185;6183;6185;6198;6198;6182…	G4VQJ3;C1LIA2;A0A074Z5E3;A0A095CDP3;C1L5V1;A0A095CDP3;A0A074Z5E3;G4VQJ4;Q5DHB0;G4VQJ4;A0A074Z5E3;A0A095CDP3;W8BVB6;G4VQJ4;A0A095CDP3;G4VQJ3;A0A074Z5E3;C1LIA2;G4VQJ3;Q5DHB0;Q5DFR6;Q5DFR6;C1L5V1;A0A074Z5E3;G4VQJ4;C1L5V1;G4VQJ3;G4VQJ3;G4VQJ4;G4VQJ4;Q5DFR6;G4VQJ4;G4VQJ4;Q5DHB0;G4VQJ4;A0A095CDP3;G4VQJ3;G4VQJ4;G4VQJ4;A0A074Z5E3;A0A095CDP3;W8BVB6;A0A095CDP3;G4VQJ3;A0A074Z5E3;Q5DFR6;Q5DFR6;G4VQJ3;C1LIA2;…	UniProtKB;UniProtKB;UniProtKB;UniProtKB;UniProtKB;UniProtKB;UniProtKB;UniProtKB;UniProtKB;UniProtKB;UniProtKB;UniProtKB;UniProtKB;UniProtKB;UniProtKB;UniProtKB;UniProtKB;UniProtKB;UniProtKB;UniProtKB;UniProtKB;UniProtKB;UniProtKB;UniProtKB;UniProtKB;UniProtKB;UniProtKB;UniProtKB;UniProtKB;UniProtKB;UniProtKB;UniProtKB;UniProtKB;UniProtKB;UniProtKB;UniProtKB;UniProtKB;UniProtKB;UniProtKB;UniProtKB…	GO:0016757-IEA;GO:0005737-IEA;GO:0003999-IEA;GO:0006168-IEA;GO:0009116-IEA;GO:0016740-IEA	transferase activity, transferring glycosyl groups-IEA;cytoplasm-IEA;adenine phosphoribosyltransferase activity-IEA;adenine salvage-IEA;nucleoside metabolic process-IEA;transferase activity-IEA	Molecular Function-IEA;Cellular Component-IEA;Molecular Function-IEA;Biological Process-IEA;Biological Process-IEA;Molecular Function-IEA	GO:0016757;GO:0055086;GO:1901564	transferase activity, transferring glycosyl groups;nucleobase-containing small molecule metabolic process;organonitrogen compound metabolic process	Molecular Function;Biological Process;Biological Process
BN1106_s2296B000149.mRNA-1	10	gi|844861549|ref|XP_012798127.1|Na(+)/H(+) exchange regulatory cofactor NHE-RF1 [Schistosoma haematobium]/gi|685963093|gb|KGB38366.1|Na(+)/H(+) exchange regulatory cofactor NHE-RF1 [Schistosoma haematobium];gi|226480738|emb|CAX73466.1|Ezrin-radixin-moesin-binding phosphoprotein 50 [Schistosoma japonicum];gi|1084294065|ref|XP_018650133.1|putative pdz domain containing protein [Schistosoma mansoni]…	Schistosoma haematobium/Schistosoma haematobium;Schistosoma japonicum;Schistosoma mansoni/Schistosoma mansoni;Fasciola hepatica;Opisthorchis viverrini/Opisthorchis viverrini;Opisthorchis viverrini;Cyphomyrmex costatus;Cyphomyrmex costatus;Dinoponera quadriceps;Trachymyrmex zeteki	5.6E-42;9.7E-42;1.0E-40;3.0E-40;2.2E-37;2.4E-37;4.6E-34;9.2E-34;1.4E-33;3.9E-33	74.17%;75.00%;66.90%;94.29%;75.65%;75.65%;64.52%;64.52%;60.00%;63.57%	KGB38366.1/XP_012798127.1;CAX73466.1;XP_018650133.1/CCD77510.1;PIS80149.1;KER27982.1/XP_009168299.1;OON18438.1;XP_018406573.1;KYN06831.1;XP_014484760.1;XP_018307139.1	149.058;148.673;145.976;139.428;141.739;141.739;128.257;127.872;127.487;125.946
BN1106_s2303B000142.mRNA-1	10	gi|1149654174|gb|OON17719.1|ADP-ribosylation factor family protein [Opisthorchis viverrini];gi|56756693|gb|AAW26519.1|SJCHGC04671 protein [Schistosoma japonicum];gi|1084310283|ref|XP_018646292.1|ADP-ribosylation factor family [Schistosoma mansoni]/gi|350645317|emb|CCD59940.1|ADP-ribosylation factor family [Schistosoma mansoni];gi|89258463|gb|ABD65455.1|Arf6 [Suberites domuncula];gi|1160086137|ref…	Opisthorchis viverrini;Schistosoma japonicum;Schistosoma mansoni/Schistosoma mansoni;Suberites domuncula;Rhincodon typus;Homo sapiens/Mus musculus/Rattus norvegicus/Sus scrofa/Ovis aries/Macaca mulatta/Canis lupus familiaris/Pan troglodytes/Pongo abelii/Nomascus leucogenys/Cricetulus griseus/Bos taurus/Bos taurus/Otolemur garnettii/Pan paniscus/Papio anubis/Saimiri boliviensis boliviensis/Felis c…	1.1E-113;3.6E-111;3.6E-106;8.8E-105;2.1E-102;2.4E-102;2.4E-102;2.5E-102;2.7E-102;3.6E-102	93.79%;94.35%;92.66%;92.09%;92.05%;91.48%;92.05%;91.48%;91.48%;91.48%	OON17719.1;AAW26519.1;XP_018646292.1/CCD59940.1;ABD65455.1;XP_020372149.1;XP_008267854.1/XP_004270080.1/XP_003930595.1/XP_022348204.1/XP_015346481.1/XP_019779494.1/XP_019779493.1/XP_007446561.1/XP_022426335.1/XP_014943027.1/EPY74408.1/XP_014421982.1/XP_007105771.1/XP_007097613.1/XP_012867757.1/XP_007984815.1/XP_007661184.1/XP_007636964.1/EGW14606.1/XP_003515649.1/XP_007473222.1/XP_021084484.1/XP_…	329.331;323.168;310.457;306.99;300.827;300.827;300.827;300.827;300.442;300.442	ARF6;ARF6;ARF6;ARF6;ARF6;ARF6;ARF6;ARF6;ARF6;ARF6;ARF6;ARF6;ARF6;ARF6;ARF6;ARF6;ARF6;ARF6;Arf6;ARF6;ARF6;ARF6;ARF6;ARF6;ARF6;ARF6;ARF6;ARF6;ARF6;ARF6;ARF6;ARF6;Arf6;ARF6;ARF6;ARF6;ARF6;ARF6;Arf6;ARF6;Arf6;ARF6;ARF6;ARF6;ARF6;ARF6;ARF6;ARF6;Arf6;ARF6;Arf6;ARF6;ARF6;2J5X_A;ARF6;ARF6;ARF6;ARF6;2J5X_B;ARF6;ARF6;ARF6;ARF6;ARF6;ARF6;ARF6;ARF6;ARF6;ARF6;2J5X_B;ARF6;ARF6;Arf6;ARF6;Arf6;ARF6;ARF6;ARF6;ARF…	9606;9598;10141;9606;9669;9606;9606;9606;9606;9823;9598;9606;43179;9544;9606;9940;9606;9258;10116;9606;9606;9606;9606;9606;9606;9606;9913;9940;9913;9913;9669;9606;10141;9606;9823;9646;9555;9913;10090;9606;10116;9913;9785;9913;9606;9615;9606;9986;10116;9913;10090;9555;9606;9606;9606;9785;9606;9606;9606;9913;59463;9913;9823;9606;9913;9606;9913;9823;9606;9606;9544;61853;10090;9823;10090;9823;9913;30…	P62330;H2Q894;H0VBM9;P62330;M3Z7D6;P62330;P62330;P62330;P62330;C4MQ03;H2Q894;P62330;I3NF44;F6RLV0;P62330;C5IWU1;P62330;F6URT1;P62332;P62330;P62330;P62330;P62330;P62330;P62330;P62330;G3N3N1;C5IWU1;G3N3N1;G3N3N1;M3Z7D6;P62330;H0VBM9;P62330;C4MQ03;D2HIE8;A0A096N6M9;G3N3N1;MGI:99435;P62330;P62332;G3N3N1;G3STY5;G3N3N1;P62330;E2RHL4;P62330;G1SFX7;P62332;G3N3N1;MGI:99435;A0A096N6M9;P62330;2J5X_A;P62330;…	UniProtKB;UniProtKB;UniProtKB;UniProtKB;UniProtKB;UniProtKB;UniProtKB;UniProtKB;UniProtKB;UniProtKB;UniProtKB;UniProtKB;UniProtKB;UniProtKB;UniProtKB;UniProtKB;UniProtKB;UniProtKB;UniProtKB;UniProtKB;UniProtKB;UniProtKB;UniProtKB;UniProtKB;UniProtKB;UniProtKB;UniProtKB;UniProtKB;UniProtKB;UniProtKB;UniProtKB;UniProtKB;UniProtKB;UniProtKB;UniProtKB;UniProtKB;UniProtKB;UniProtKB;MGI;UniProtKB;UniPr…
BN1106_s2316B000077.mRNA-1	10	gi|1277503224|gb|PIS78134.1|SNF7 family protein [Fasciola hepatica];gi|1149661267|gb|OON20848.1|SNF7 family protein [Opisthorchis viverrini];gi|684405406|ref|XP_009174440.1|hypothetical protein T265_09946 [Opisthorchis viverrini]/gi|663045601|gb|KER21810.1|hypothetical protein T265_09946 [Opisthorchis viverrini];gi|1084306796|ref|XP_018645134.1|vacuolar assembly/sorting protein D1D2-like protein …	Fasciola hepatica;Opisthorchis viverrini;Opisthorchis viverrini/Opisthorchis viverrini;Schistosoma mansoni/Schistosoma mansoni/Schistosoma mansoni;Lottia gigantea/Lottia gigantea;Aplysia californica;Macrostomum lignano;Octopus bimaculoides/Octopus bimaculoides;Tetranychus urticae;Crassostrea virginica/Crassostrea virginica	3.1E-128;7.3E-97;5.5E-96;5.2E-73;1.9E-72;2.9E-71;7.4E-71;1.1E-70;4.4E-70;6.9E-70	100.00%;88.02%;88.02%;81.03%;81.22%;79.70%;79.90%;79.29%;82.47%;82.56%	PIS78134.1;OON20848.1;KER21810.1/XP_009174440.1;XP_018645134.1/CCD58774.1/ABG21810.1;XP_009050749.1/ESO98573.1;XP_005090889.1;PAA86460.1;XP_014771767.1/KOF89482.1;XP_015789159.1;XP_022292732.1/XP_022292262.1	367.466;288.115;287.73;228.024;226.483;223.787;222.631;222.246;220.705;219.935	LOTGIDRAFT_239016;T265_09946;Smp_079000;LOTGIDRAFT_239016;LOTGIDRAFT_239016;Smp_079000;Smp_079000;OCBIM_22013017mg;Smp_079000;Smp_079000;T1KPT5;T265_09946;Smp_079000;T1KPT5;Smp_079000;Smp_079000;OCBIM_22013017mg;OCBIM_22013017mg;Smp_079000;OCBIM_22013017mg;Smp_079000;Smp_079000;OCBIM_22013017mg;Smp_079000;OCBIM_22013017mg;T265_09946;T265_09946;T265_09946;T265_09946;Smp_079000;Smp_079000;LOTGIDRAF…	225164;6198;6183;225164;225164;6183;6183;37653;6183;6183;32264;6198;6183;32264;6183;6183;37653;37653;6183;37653;6183;6183;37653;6183;37653;6198;6198;6198;6198;6183;6183;225164;6183;6198;6198	V4A3U2;A0A074ZF02;Q15EU1;V4A3U2;V4A3U2;Q15EU1;Q15EU1;A0A0L8HJT5;Q15EU1;Q15EU1;T1KPT5;A0A074ZF02;Q15EU1;T1KPT5;Q15EU1;Q15EU1;A0A0L8HJT5;A0A0L8HJT5;Q15EU1;A0A0L8HJT5;Q15EU1;Q15EU1;A0A0L8HJT5;Q15EU1;A0A0L8HJT5;A0A074ZF02;A0A074ZF02;A0A074ZF02;A0A074ZF02;Q15EU1;Q15EU1;V4A3U2;Q15EU1;A0A074ZF02;A0A074ZF02	UniProtKB;UniProtKB;UniProtKB;UniProtKB;UniProtKB;UniProtKB;UniProtKB;UniProtKB;UniProtKB;UniProtKB;UniProtKB;UniProtKB;UniProtKB;UniProtKB;UniProtKB;UniProtKB;UniProtKB;UniProtKB;UniProtKB;UniProtKB;UniProtKB;UniProtKB;UniProtKB;UniProtKB;UniProtKB;UniProtKB;UniProtKB;UniProtKB;UniProtKB;UniProtKB;UniProtKB;UniProtKB;UniProtKB;UniProtKB;UniProtKB	GO:0007034-IEA;GO:0015031-IEA;GO:0005622-IEA	vacuolar transport-IEA;protein transport-IEA;intracellular-IEA	Biological Process-IEA;Biological Process-IEA;Cellular Component-IEA	GO:0005622;GO:0007034;GO:0015031	intracellular;vacuolar transport;protein transport	Cellular Component;Biological Process;Biological Process
BN1106_s2316B000078.mRNA-1	10	gi|1277525081|gb|PIS88757.1|cyclic nucleotide-binding domain protein [Fasciola hepatica];gi|56752649|gb|AAW24538.1|SJCHGC02266 protein [Schistosoma japonicum];gi|1084306801|ref|XP_018645136.1|camp-dependent protein kinase type II-alpha regulatory subunit, putative [Schistosoma mansoni]/gi|350646564|emb|CCD58776.1|camp-dependent protein kinase type II-alpha regulatory subunit, putative [Schistosom…	Fasciola hepatica;Schistosoma japonicum;Schistosoma mansoni/Schistosoma mansoni;Schistosoma haematobium/Schistosoma haematobium;Opisthorchis viverrini/Opisthorchis viverrini/Opisthorchis viverrini;Clonorchis sinensis;Schistosoma japonicum;Schistosoma japonicum;Echinococcus granulosus/Echinococcus granulosus/Echinococcus multilocularis;Hymenolepis microstoma	0.0E0;0.0E0;0.0E0;0.0E0;0.0E0;0.0E0;0.0E0;0.0E0;3.2E-176;2.7E-163	89.47%;81.40%;80.88%;80.88%;81.53%;81.53%;81.77%;81.50%;73.28%;73.53%	PIS88757.1;AAW24538.1;CCD58776.1/XP_018645136.1;XP_012791927.1/KGB32177.1;OON23488.1/XP_009162986.1/KER33309.1;GAA32310.1;CAX82842.1;CAX72668.1;CDS15361.1/EUB65073.1/CDS40189.1;CDS30262.1	702.205;588.956;573.548;573.163;570.852;567.385;540.806;538.88;505.368;472.626	Smp_079010;Smp_079010;MS3_00277;EGR_00342;Smp_079010;EmuJ_000775600;PRKAR2A;Smp_079010;Q5DI18;CLF_100436;PRKAR2A;EmuJ_000775600;EGR_00342;Smp_079010;Smp_079010;CLF_100436;T265_12640;MS3_00277;MS3_00277;Smp_079010;MS3_00277;EGR_00342;MS3_00277;EGR_00342;Smp_079010;HmN_000043800;MS3_00277;MS3_00277;MS3_00277;EGR_00342;Smp_079010;CLF_100436;Smp_079010;T265_12640;MS3_00277;T265_12640;Q5DI18;HmN_00004…	6183;6183;6185;6210;6183;6211;6182;6183;6182;79923;6182;6211;6210;6183;6183;79923;6198;6185;6185;6183;6185;6210;6185;6210;6183;85433;6185;6185;6185;6210;6183;79923;6183;6198;6185;6198;6182;85433;6182;6198;6183;6210;6183;6198;6198;85433;6210;6198;6182;6198;6182;85433;6182;6198;6185;6182;6185;79923;6183;6198;6198;6182;6210;6183;6182;6185;6198;6198;6210;85433;6198;79923;79923;6182;6185;6210;6182;618…	G4LV34;G4LV34;A0A094ZEI5;U6IUI1;G4LV34;A0A068Y6M8;C7TZ16;G4LV34;Q5DI18;H2KNM6;C7TZ16;A0A068Y6M8;U6IUI1;G4LV34;G4LV34;H2KNM6;A0A075AJF8;A0A094ZEI5;A0A094ZEI5;G4LV34;A0A094ZEI5;U6IUI1;A0A094ZEI5;U6IUI1;G4LV34;A0A068XDP8;A0A094ZEI5;A0A094ZEI5;A0A094ZEI5;U6IUI1;G4LV34;H2KNM6;G4LV34;A0A075AJF8;A0A094ZEI5;A0A075AJF8;Q5DI18;A0A068XDP8;C7TZ16;A0A075AJF8;G4LV34;U6IUI1;G4LV34;A0A075AJF8;A0A075AJF8;A0A068XD…	UniProtKB;UniProtKB;UniProtKB;UniProtKB;UniProtKB;UniProtKB;UniProtKB;UniProtKB;UniProtKB;UniProtKB;UniProtKB;UniProtKB;UniProtKB;UniProtKB;UniProtKB;UniProtKB;UniProtKB;UniProtKB;UniProtKB;UniProtKB;UniProtKB;UniProtKB;UniProtKB;UniProtKB;UniProtKB;UniProtKB;UniProtKB;UniProtKB;UniProtKB;UniProtKB;UniProtKB;UniProtKB;UniProtKB;UniProtKB;UniProtKB;UniProtKB;UniProtKB;UniProtKB;UniProtKB;UniProtKB…	GO:0000166-IEA;GO:0045859-IEA;GO:0001932-IEA;GO:0016310-IEA;GO:0030552-IEA;GO:0016301-IEA;GO:0008603-IEA;GO:0005952-IEA	nucleotide binding-IEA;regulation of protein kinase activity-IEA;regulation of protein phosphorylation-IEA;phosphorylation-IEA;cAMP binding-IEA;kinase activity-IEA;cAMP-dependent protein kinase regulator activity-IEA;cAMP-dependent protein kinase complex-IEA	Molecular Function-IEA;Biological Process-IEA;Biological Process-IEA;Biological Process-IEA;Molecular Function-IEA;Molecular Function-IEA;Molecular Function-IEA;Cellular Component-IEA	GO:0005952;GO:0008603;GO:0016301;GO:0016310;GO:0030552;GO:0045859	cAMP-dependent protein kinase complex;cAMP-dependent protein kinase regulator activity;kinase activity;phosphorylation;cAMP binding;regulation of protein kinase activity	Cellular Component;Molecular Function;Molecular Function;Biological Process;Molecular Function;Biological Process
BN1106_s2318B000216.mRNA-1	10	gi|1277523127|gb|PIS87207.1|CRAL/TRIO domain protein [Fasciola hepatica];gi|1149659866|gb|OON20053.1|hypothetical protein X801_04070 [Opisthorchis viverrini];gi|358341852|dbj|GAA49427.1|alpha-tocopherol transfer protein-like [Clonorchis sinensis];gi|684376404|ref|XP_009165383.1|hypothetical protein T265_02794 [Opisthorchis viverrini]/gi|663054939|gb|KER30863.1|hypothetical protein T265_02794 [Opi…	Fasciola hepatica;Opisthorchis viverrini;Clonorchis sinensis;Opisthorchis viverrini/Opisthorchis viverrini;Schistosoma mansoni/Schistosoma mansoni;Schistosoma japonicum;Opisthorchis viverrini/Opisthorchis viverrini;Opisthorchis viverrini;Clonorchis sinensis;Opisthorchis viverrini	0.0E0;7.9E-133;7.4E-126;1.4E-119;9.6E-100;4.6E-90;8.8E-64;1.4E-63;4.0E-62;8.8E-57	97.14%;82.02%;72.04%;74.22%;77.73%;79.33%;60.75%;60.77%;60.08%;60.87%	PIS87207.1;OON20053.1;GAA49427.1;KER30863.1/XP_009165383.1;XP_018652223.1/CCD79619.1;AAX27317.2;XP_009165446.1/KER30798.1;OON18716.1;GAA36866.2;OON15310.1	563.918;393.275;375.17;357.451;307.375;280.796;215.312;214.927;211.075;194.126	Q5BZ58;Q5BZ58;Q5BZ58	6182;6182;6182	Q5BZ58;Q5BZ58;Q5BZ58	UniProtKB;UniProtKB;UniProtKB	GO:0006810-IEA;GO:0005622-IEA;GO:0005215-IEA	transport-IEA;intracellular-IEA;transporter activity-IEA	Biological Process-IEA;Cellular Component-IEA;Molecular Function-IEA	GO:0005215;GO:0005622;GO:0006810	transporter activity;intracellular;transport	Molecular Function;Cellular Component;Biological Process
BN1106_s2329B000133.mRNA-1	10	gi|530654752|ref|XP_005313509.1|PREDICTED: ras-related protein Rab-2B isoform X2 [Chrysemys picta bellii];gi|557324041|ref|XP_006035064.1|PREDICTED: ras-related protein Rab-2B [Alligator sinensis]/gi|564233011|ref|XP_006260875.1|PREDICTED: ras-related protein Rab-2B [Alligator mississippiensis]/gi|1011608512|gb|KYO44060.1|ras-related protein Rab-2B [Alligator mississippiensis];gi|402875596|ref|XP…	Chrysemys picta bellii;Alligator sinensis/Alligator mississippiensis/Alligator mississippiensis;Papio anubis/Macaca fascicularis/Chlorocebus sabaeus/Rhinopithecus roxellana/Mandrillus leucophaeus/Cercocebus atys/Colobus angolensis palliatus/Macaca nemestrina/Macaca mulatta/Rhinopithecus bieti/Macaca mulatta/Macaca fascicularis;Pteropus alecto/Pteropus vampyrus/Pteropus alecto;Homo sapiens/Callith…	2.7E-123;3.3E-123;5.8E-123;5.9E-123;7.0E-123;9.4E-123;1.1E-122;1.2E-122;2.0E-122;2.1E-122	86.30%;86.30%;86.76%;86.94%;86.76%;86.76%;86.76%;87.21%;86.49%;87.21%	XP_005313509.1;XP_006260875.1/KYO44060.1/XP_006035064.1;XP_011831644.1/XP_011786314.1/XP_003901586.1/EHH63416.1/XP_005560842.1/XP_017708965.1/XP_010354178.1/XP_007988946.1/EHH27705.1/XP_014998742.1/XP_011765446.1/XP_011932840.1;ELK07121.1/XP_006918388.1/XP_011381063.1;Q8WUD1.1/BAG37750.1/AAH20839.1/EAW66382.1/NP_116235.2/EAW66383.1/XP_006161481.1/ABM84169.1/AIC52635.1/ABM87571.1/XP_002753820.1/XP…	357.066;356.681;356.295;356.295;355.91;355.525;355.525;355.525;354.755;354.755	RAB2B;RAB2B;RAB2B;Rab2b;RAB2B;RAB2B;RAB2B;EGM_16382;RAB2B;RAB2B;RAB2B;RAB2B;EGM_16382;PAL_GLEAN10001618;RAB2B;RAB2B;RAB2B;RAB2B;RAB2B;RAB2B;RAB2B;RAB2B;RAB2B;RAB2B;RAB2B;RAB2B;RAB2B;RAB2B;Rab2b;RAB2B;EGM_16382;RAB2B;RAB2B;RAB2B;RAB2B;EGM_16382;RAB2B;RAB2B;RAB2B;RAB2B;RAB2B;RAB2B;RAB2B;RAB2B;RAB2B;RAB2B;RAB2B;RAB2B;RAB2B;RAB2B;RAB2B;RAB2B;RAB2B;RAB2B;RAB2B;RAB2B;RAB2B;RAB2B;RAB2B;RAB2B;RAB2B;RAB2B…	9606;9606;9606;10141;9606;9606;61853;9541;61853;9606;9598;9606;9541;9402;9606;9606;9606;9544;9606;9606;9606;9606;9606;9606;9483;9606;9606;9606;10141;10141;9541;9606;9606;9606;9606;9541;9606;9606;9606;9606;9606;9606;9595;9544;9606;60711;9606;9606;9606;9606;9606;9606;9555;9606;9544;9555;9606;9555;9606;9606;9606;9606;9541;9606;9606;9402;61853;9606;9606;10141;9544;60711;9595;9544;9483;61853;61853;960…	Q8WUD1;Q8WUD1;Q8WUD1;H0W4H3;Q8WUD1;Q8WUD1;G1RWS0;G7P9P1;G1RWS0;Q8WUD1;K7B6N1;Q8WUD1;G7P9P1;L5K8M6;Q8WUD1;Q8WUD1;Q8WUD1;G7MWT0;Q8WUD1;Q8WUD1;Q8WUD1;Q8WUD1;Q8WUD1;Q8WUD1;F6W8X9;Q8WUD1;Q8WUD1;Q8WUD1;H0W4H3;H0W4H3;G7P9P1;Q8WUD1;Q8WUD1;Q8WUD1;Q8WUD1;G7P9P1;Q8WUD1;Q8WUD1;Q8WUD1;Q8WUD1;Q8WUD1;Q8WUD1;G3RFC5;G7MWT0;Q8WUD1;A0A0D9RVA5;Q8WUD1;Q8WUD1;Q8WUD1;Q8WUD1;Q8WUD1;Q8WUD1;A0A096NNR2;Q8WUD1;G7MWT0;A0A096…	UniProtKB;UniProtKB;UniProtKB;UniProtKB;UniProtKB;UniProtKB;UniProtKB;UniProtKB;UniProtKB;UniProtKB;UniProtKB;UniProtKB;UniProtKB;UniProtKB;UniProtKB;UniProtKB;UniProtKB;UniProtKB;UniProtKB;UniProtKB;UniProtKB;UniProtKB;UniProtKB;UniProtKB;UniProtKB;UniProtKB;UniProtKB;UniProtKB;UniProtKB;UniProtKB;UniProtKB;UniProtKB;UniProtKB;UniProtKB;UniProtKB;UniProtKB;UniProtKB;UniProtKB;UniProtKB;UniProtKB…	GO:0005515-IPI;GO:0005525-IEA;GO:0000166-IEA;GO:0005789-IEA;GO:0070062-IEA;GO:0070062-IDA;GO:0016192-IEA;GO:0016020-IEA;GO:0007264-IEA;GO:0015031-IEA;GO:0005794-IEA;GO:0005783-IEA;GO:0000139-IEA;GO:0006810-IEA;GO:0045921-IMP;GO:0045921-IEA;GO:0005886-IEA;GO:0005622-IEA	protein binding-IPI;GTP binding-IEA;nucleotide binding-IEA;endoplasmic reticulum membrane-IEA;extracellular exosome-IEA;extracellular exosome-IDA;vesicle-mediated transport-IEA;membrane-IEA;small GTPase mediated signal transduction-IEA;protein transport-IEA;Golgi apparatus-IEA;endoplasmic reticulum-IEA;Golgi membrane-IEA;transport-IEA;positive regulation of exocytosis-IMP;positive regulation of e…	Molecular Function-IPI;Molecular Function-IEA;Molecular Function-IEA;Cellular Component-IEA;Cellular Component-IEA;Cellular Component-IDA;Biological Process-IEA;Cellular Component-IEA;Biological Process-IEA;Biological Process-IEA;Cellular Component-IEA;Cellular Component-IEA;Cellular Component-IEA;Biological Process-IEA;Biological Process-IMP;Biological Process-IEA;Cellular Component-IEA;Cellular…	GO:0000139;GO:0005515;GO:0005525;GO:0005789;GO:0005886;GO:0007264;GO:0015031;GO:0016192;GO:0045921;GO:0070062	Golgi membrane;protein binding;GTP binding;endoplasmic reticulum membrane;plasma membrane;small GTPase mediated signal transduction;protein transport;vesicle-mediated transport;positive regulation of exocytosis;extracellular exosome	Cellular Component;Molecular Function;Molecular Function;Cellular Component;Cellular Component;Biological Process;Biological Process;Biological Process;Biological Process;Cellular Component
BN1106_s233B000262.mRNA-1	10	gi|684404047|ref|XP_009173998.1|hypothetical protein T265_09613 [Opisthorchis viverrini]/gi|663046068|gb|KER22247.1|hypothetical protein T265_09613 [Opisthorchis viverrini];gi|358332642|dbj|GAA34201.2|malate dehydrogenase (oxaloacetate-decarboxylating)(NADP+) [Clonorchis sinensis];gi|226478978|emb|CAX72984.1|NADP-dependent malic enzyme [Schistosoma japonicum];gi|674571033|emb|CDS43665.1|NADP depe…	Opisthorchis viverrini/Opisthorchis viverrini;Clonorchis sinensis;Schistosoma japonicum;Echinococcus multilocularis;Echinococcus granulosus;Echinococcus granulosus;Apis mellifera;Apis mellifera;Apis cerana;Apis cerana	0.0E0;0.0E0;0.0E0;0.0E0;0.0E0;0.0E0;0.0E0;0.0E0;0.0E0;0.0E0	84.87%;85.31%;78.25%;67.11%;67.11%;66.67%;68.82%;68.69%;68.69%;68.69%	XP_009173998.1/KER22247.1;GAA34201.2;CAX72984.1;CDS43665.1;CDS20746.1;EUB58738.1;XP_006559321.1;XP_395280.4;XP_016919870.1;XP_016919879.1	939.488;815.453;735.332;607.446;604.749;597.43;568.926;568.54;567.0;566.614	CLF_105816;T265_09613;CLF_105816;T265_09613;CLF_105816;ACCB00976.2;EmuJ_001145700;T265_09613;ACCB00976.1;ACCB00976.2;C1LE56;ACCB00976.1;C1LE56;ACCB00976.2;T265_09613;EGR_06409;T265_09613;EgrG_001145700;EGR_06409;T265_09613;C1LE56;C1LE56;EmuJ_001145700;EGR_06409;ACCB00976.2;C1LE56;ACCB00976.1;CLF_105816;EGR_06409;T265_09613;C1LE56;T265_09613;T265_09613;T265_09613;EGR_06409;T265_09613;CLF_105816;CL…	79923;6198;79923;6198;79923;7461;6211;6198;7461;7461;6182;7461;6182;7461;6198;6210;6198;6210;6210;6198;6182;6182;6211;6210;7461;6182;7461;79923;6210;6198;6182;6198;6198;6198;6210;6198;79923;79923;79923;6210;6198;6210;6198;6198;7461;7461;6210;6182;6211;6198;6198;6198;6198;6198;7461;6210;6198;6211;6198;6210;6198;6198;7461;6211;6210;6198;6198;7461;6198;6210;6198;6198;7461;7461;6210	H2KRA6;A0A074Z9L0;H2KRA6;A0A074Z9L0;H2KRA6;V9IBE4;A0A068YNF1;A0A074Z9L0;V9IDL3;V9IBE4;C1LE56;V9IDL3;C1LE56;V9IBE4;A0A074Z9L0;W6UBI1;A0A074Z9L0;A0A068WSZ0;W6UBI1;A0A074Z9L0;C1LE56;C1LE56;A0A068YNF1;W6UBI1;V9IBE4;C1LE56;V9IDL3;H2KRA6;W6UBI1;A0A074Z9L0;C1LE56;A0A074Z9L0;A0A074Z9L0;A0A074Z9L0;W6UBI1;A0A074Z9L0;H2KRA6;H2KRA6;H2KRA6;A0A068WSZ0;A0A074Z9L0;A0A068WSZ0;A0A074Z9L0;A0A074Z9L0;V9IBE4;V9IDL3;W…	UniProtKB;UniProtKB;UniProtKB;UniProtKB;UniProtKB;UniProtKB;UniProtKB;UniProtKB;UniProtKB;UniProtKB;UniProtKB;UniProtKB;UniProtKB;UniProtKB;UniProtKB;UniProtKB;UniProtKB;UniProtKB;UniProtKB;UniProtKB;UniProtKB;UniProtKB;UniProtKB;UniProtKB;UniProtKB;UniProtKB;UniProtKB;UniProtKB;UniProtKB;UniProtKB;UniProtKB;UniProtKB;UniProtKB;UniProtKB;UniProtKB;UniProtKB;UniProtKB;UniProtKB;UniProtKB;UniProtKB…	GO:0006108-IEA;GO:0051287-IEA;GO:0046872-IEA;GO:0016491-IEA;GO:0004471-IEA;GO:0004470-IEA;GO:0055114-IEA	malate metabolic process-IEA;NAD binding-IEA;metal ion binding-IEA;oxidoreductase activity-IEA;malate dehydrogenase (decarboxylating) (NAD+) activity-IEA;malic enzyme activity-IEA;oxidation-reduction process-IEA	Biological Process-IEA;Molecular Function-IEA;Molecular Function-IEA;Molecular Function-IEA;Molecular Function-IEA;Molecular Function-IEA;Biological Process-IEA	GO:0004471;GO:0006108;GO:0046872;GO:0051287;GO:0055114	malate dehydrogenase (decarboxylating) (NAD+) activity;malate metabolic process;metal ion binding;NAD binding;oxidation-reduction process	Molecular Function;Biological Process;Molecular Function;Molecular Function;Biological Process
BN1106_s2349B000188.mRNA-1	10	gi|358342863|dbj|GAA50279.1|severin [Clonorchis sinensis];gi|1149657517|gb|OON18960.1|gelsolin repeat protein [Opisthorchis viverrini];gi|684392660|ref|XP_009170355.1|hypothetical protein T265_06746 [Opisthorchis viverrini]/gi|663049858|gb|KER25891.1|hypothetical protein T265_06746 [Opisthorchis viverrini];gi|76154162|gb|AAX25657.2|SJCHGC06031 protein, partial [Schistosoma japonicum];gi|226467550…	Clonorchis sinensis;Opisthorchis viverrini;Opisthorchis viverrini/Opisthorchis viverrini;Schistosoma japonicum;Schistosoma japonicum;Schistosoma mansoni/Schistosoma mansoni;Schistosoma haematobium/Schistosoma haematobium;Schistosoma japonicum;Schistosoma japonicum/Schistosoma japonicum/Schistosoma japonicum;Schistosoma japonicum	9.2E-125;2.3E-123;1.9E-115;2.1E-114;1.3E-112;1.2E-105;1.5E-101;3.3E-96;3.7E-96;3.1E-94	83.59%;83.59%;69.71%;79.15%;79.15%;75.53%;75.11%;72.50%;72.50%;72.08%	GAA50279.1;OON18960.1;XP_009170355.1/KER25891.1;AAX25657.2;CAX69651.1;XP_018651848.1/CCD79243.1;XP_012795438.1/KGB35673.1;CAX72685.1;CAX82491.1/CAX82644.1/AAW26119.1;CAX72851.1	369.777;366.311;348.591;338.961;338.961;320.087;320.857;296.59;296.59;291.582	MS3_03933;Smp_197860;MS3_03933;Q5C3W8;MS3_03933;T265_06746;Gsn;MS3_03933;Smp_197860;Gsn;T265_06746;Gsn;Gsn;Smp_197860;Smp_197860;T265_06746;T265_06746;CLF_104322;Gsn;Gsn	6185;6183;6185;6182;6185;6198;6182;6185;6183;6182;6198;6182;6182;6183;6183;6198;6198;79923;6182;6182	A0A095C229;G4VIJ2;A0A095C229;Q5C3W8;A0A095C229;A0A074ZF22;Q5DDI7;A0A095C229;G4VIJ2;C1LDS3;A0A074ZF22;Q5DDI7;Q5DDI7;G4VIJ2;G4VIJ2;A0A074ZF22;A0A074ZF22;G7YBE5;C1LDA7;C1L4M3	UniProtKB;UniProtKB;UniProtKB;UniProtKB;UniProtKB;UniProtKB;UniProtKB;UniProtKB;UniProtKB;UniProtKB;UniProtKB;UniProtKB;UniProtKB;UniProtKB;UniProtKB;UniProtKB;UniProtKB;UniProtKB;UniProtKB;UniProtKB	GO:0003779-IEA	actin binding-IEA	Molecular Function-IEA	GO:0003779	actin binding	Molecular Function
BN1106_s2349B000191.mRNA-1	10	gi|1277527674|gb|PIS90920.1|gelsolin repeat protein [Fasciola hepatica];gi|358342864|dbj|GAA30384.2|severin [Clonorchis sinensis];gi|1149657518|gb|OON18961.1|gelsolin repeat protein [Opisthorchis viverrini];gi|684392663|ref|XP_009170356.1|hypothetical protein T265_06747 [Opisthorchis viverrini]/gi|663049859|gb|KER25892.1|hypothetical protein T265_06747 [Opisthorchis viverrini];gi|1084297502|ref|X…	Fasciola hepatica;Clonorchis sinensis;Opisthorchis viverrini;Opisthorchis viverrini/Opisthorchis viverrini;Schistosoma mansoni/Schistosoma mansoni;Schistosoma mansoni/Schistosoma mansoni;Schistosoma haematobium/Schistosoma haematobium;Schistosoma japonicum/Schistosoma japonicum/Schistosoma japonicum;Schistosoma japonicum;Schistosoma japonicum	0.0E0;2.3E-169;5.2E-166;9.1E-166;6.4E-150;1.5E-149;7.2E-149;1.1E-142;1.3E-141;4.5E-141	100.00%;83.74%;82.52%;82.57%;78.14%;77.78%;77.84%;77.64%;77.34%;77.34%	PIS90920.1;GAA30384.2;OON18961.1;XP_009170356.1/KER25892.1;XP_018651847.1/CCD79242.1;CCD79241.1/XP_018651846.1;XP_012795440.1/KGB35675.1;CAX82491.1/CAX82644.1/AAW26119.1;CAX72685.1;CAX72851.1	692.189;487.649;479.174;479.559;438.343;437.573;436.032;419.853;417.157;416.001	MS3_03937;T265_06747;Smp_008660.1;Smp_008660.2;MS3_03937;Smp_008660.1;CLF_104323;Gsn;Smp_008660.1;Smp_008660.1;T265_06747;Smp_008660.2;Smp_008660.1;MS3_03937;Gsn;Gsn;Gsn;MS3_03937;Smp_008660.1;T265_06747;Gsn;T265_06747	6185;6198;6183;6183;6185;6183;79923;6182;6183;6183;6198;6183;6183;6185;6182;6182;6182;6185;6183;6198;6182;6198	A0A094ZM00;A0A074ZJD6;G4VIJ1;G4VIJ0;A0A094ZM00;G4VIJ1;H2KQN2;Q5DDI7;G4VIJ1;G4VIJ1;A0A074ZJD6;G4VIJ0;G4VIJ1;A0A094ZM00;C1LDS3;Q5DDI7;Q5DDI7;A0A094ZM00;G4VIJ1;A0A074ZJD6;C1LDA7;A0A074ZJD6	UniProtKB;UniProtKB;UniProtKB;UniProtKB;UniProtKB;UniProtKB;UniProtKB;UniProtKB;UniProtKB;UniProtKB;UniProtKB;UniProtKB;UniProtKB;UniProtKB;UniProtKB;UniProtKB;UniProtKB;UniProtKB;UniProtKB;UniProtKB;UniProtKB;UniProtKB	GO:0003779-IEA	actin binding-IEA	Molecular Function-IEA	GO:0003779	actin binding	Molecular Function
BN1106_s2351B000179.mRNA-1	10	gi|1277518012|gb|PIS83414.1|hypothetical protein D915_09549 [Fasciola hepatica];gi|684375072|ref|XP_009164949.1|hypothetical protein T265_02436 [Opisthorchis viverrini]/gi|663055325|gb|KER31243.1|hypothetical protein T265_02436 [Opisthorchis viverrini];gi|349942073|dbj|GAA29911.1|plastin-1 [Clonorchis sinensis];gi|674570006|emb|CDS16074.1|Plastin 3 [Echinococcus granulosus];gi|674573963|emb|CDS40…	Fasciola hepatica;Opisthorchis viverrini/Opisthorchis viverrini;Clonorchis sinensis;Echinococcus granulosus;Echinococcus multilocularis;Echinococcus granulosus;Schistosoma haematobium/Schistosoma haematobium;Schistosoma mansoni;Schistosoma japonicum;Cephus cinctus	0.0E0;0.0E0;0.0E0;1.1E-158;8.9E-158;1.9E-146;4.1E-63;1.9E-62;1.6E-59;6.3E-58	100.00%;90.91%;89.67%;71.81%;71.59%;70.58%;52.55%;52.34%;51.28%;50.91%	PIS83414.1;XP_009164949.1/KER31243.1;GAA29911.1;CDS16074.1;CDS40886.1;EUB63443.1;KGB39067.1/XP_012798827.1;AAA29882.1;CAX82387.1;XP_015598926.1	931.398;812.757;805.823;468.003;465.692;474.552;226.483;224.942;216.853;212.231	MS3_07481;C7TXR1;MS3_07481;EGR_01525;MS3_07481;MS3_07481;EGR_01525;FM	6185;6182;6185;6210;6185;6185;6210;6183	A0A094ZXH7;C7TXR1;A0A094ZXH7;W6UQF7;A0A094ZXH7;A0A094ZXH7;W6UQF7;Q26574	UniProtKB;UniProtKB;UniProtKB;UniProtKB;UniProtKB;UniProtKB;UniProtKB;UniProtKB	GO:0003779-IEA;GO:0005543-IEA	actin binding-IEA;phospholipid binding-IEA	Molecular Function-IEA;Molecular Function-IEA
BN1106_s2400B000186.mRNA-1	10	gi|1277516699|gb|PIS82520.1|glutamate--ammonia ligase, catalytic domain protein [Fasciola hepatica];gi|226483557|emb|CAX74079.1|glutamine synthase [Schistosoma japonicum];gi|1084310608|ref|XP_018644154.1|glutamine synthetase bacteria, putative [Schistosoma mansoni]/gi|238658773|emb|CAZ29822.1|glutamine synthetase bacteria, putative [Schistosoma mansoni];gi|1084302940|ref|XP_018654553.1|putative g…	Fasciola hepatica;Schistosoma japonicum;Schistosoma mansoni/Schistosoma mansoni;Schistosoma mansoni/Schistosoma mansoni;Schistosoma haematobium/Schistosoma haematobium;Clonorchis sinensis;Opisthorchis viverrini;Opisthorchis viverrini/Opisthorchis viverrini;Schistosoma japonicum;Schistosoma haematobium/Schistosoma haematobium	0.0E0;0.0E0;0.0E0;1.2E-164;1.3E-162;3.3E-154;1.9E-123;8.3E-123;9.0E-110;7.5E-97	100.00%;72.48%;72.67%;70.67%;72.06%;65.71%;69.32%;69.03%;76.77%;68.60%	PIS82520.1;CAX74079.1;XP_018644154.1/CAZ29822.1;XP_018654553.1/CCD81962.1;XP_012802185.1/KGB31501.1;GAA51166.1;OON20977.1;KER32362.1/XP_009163908.1;CAX74078.1;KGB39133.1/XP_012798893.1	847.425;551.977;540.421;482.256;476.478;456.833;373.629;371.703;337.035;305.064	Smp_133770;Smp_133770;CLF_105667;T265_01585;MS3_10953;T265_01585;glnA;Smp_133770;MS3_10953;glnA;T265_01585;MS3_10953;Smp_133770;T265_01585;Smp_021460;Smp_133770;MS3_10953;MS3_07549;MS3_10953;MS3_10953;Smp_133770;MS3_07549;MS3_10953;MS3_07549;CLF_105667;MS3_10953;glnA;Smp_133770;MS3_07549;T265_01585;CLF_105667;MS3_10953;glnA;MS3_10953;Smp_021460;Smp_021460;T265_01585;MS3_07549;Smp_021460;Smp_02146…	6183;6183;79923;6198;6185;6198;6182;6183;6185;6182;6198;6185;6183;6198;6183;6183;6185;6185;6185;6185;6183;6185;6185;6185;79923;6185;6182;6183;6185;6198;79923;6185;6182;6185;6183;6183;6198;6185;6183;6183;6183;6183;6183;6198;6198;6183;6185;6185;6182;6183;6185;6182;6185;6185;6198;6185;6198;6185;6198;6185;6183;6182;6198;6183;6185;79923;6183;6183;6182	G4VT35;G4VT35;G7YDY2;A0A075A285;A0A095ACE5;A0A075A285;C1LHA1;G4VT35;A0A095ACE5;C1LHA1;A0A075A285;A0A095ACE5;G4VT35;A0A075A285;C4Q2Z2;G4VT35;A0A095ACE5;A0A095C9Z2;A0A095ACE5;A0A095ACE5;G4VT35;A0A095C9Z2;A0A095ACE5;A0A095C9Z2;G7YDY2;A0A095ACE5;C1LHA1;G4VT35;A0A095C9Z2;A0A075A285;G7YDY2;A0A095ACE5;C1LHA1;A0A095ACE5;C4Q2Z2;C4Q2Z2;A0A075A285;A0A095C9Z2;C4Q2Z2;C4Q2Z2;G4VT35;C4Q2Z2;G4VT35;A0A075A285;A0A…	UniProtKB;UniProtKB;UniProtKB;UniProtKB;UniProtKB;UniProtKB;UniProtKB;UniProtKB;UniProtKB;UniProtKB;UniProtKB;UniProtKB;UniProtKB;UniProtKB;UniProtKB;UniProtKB;UniProtKB;UniProtKB;UniProtKB;UniProtKB;UniProtKB;UniProtKB;UniProtKB;UniProtKB;UniProtKB;UniProtKB;UniProtKB;UniProtKB;UniProtKB;UniProtKB;UniProtKB;UniProtKB;UniProtKB;UniProtKB;UniProtKB;UniProtKB;UniProtKB;UniProtKB;UniProtKB;UniProtKB…	GO:0006807-IEA;GO:0003824-IEA;GO:0006542-IEA;GO:0004356-IEA;GO:0016874-IEA	nitrogen compound metabolic process-IEA;catalytic activity-IEA;glutamine biosynthetic process-IEA;glutamate-ammonia ligase activity-IEA;ligase activity-IEA	Biological Process-IEA;Molecular Function-IEA;Biological Process-IEA;Molecular Function-IEA;Molecular Function-IEA	GO:0006807;GO:0016874	nitrogen compound metabolic process;ligase activity	Biological Process;Molecular Function
BN1106_s2407B000104.mRNA-1	10	gi|1277521082|gb|PIS85624.1|dynamin family protein [Fasciola hepatica];gi|510853229|gb|EPB69343.1|dynamin family protein [Ancylostoma ceylanicum];gi|684385355|ref|XP_009168139.1|hypothetical protein T265_04985 [Opisthorchis viverrini]/gi|663052092|gb|KER28069.1|hypothetical protein T265_04985 [Opisthorchis viverrini];gi|358336188|dbj|GAA28369.2|EH domain-containing protein 4 [Clonorchis sinensis]…	Fasciola hepatica;Ancylostoma ceylanicum;Opisthorchis viverrini/Opisthorchis viverrini;Clonorchis sinensis;Schistosoma mansoni/Schistosoma mansoni;Sinocyclocheilus anshuiensis;Bemisia tabaci;Bemisia tabaci;Biomphalaria glabrata;Aplysia californica	0.0E0;3.8E-177;1.4E-172;3.2E-172;1.6E-169;4.9E-164;1.1E-154;2.0E-154;9.7E-154;4.1E-153	100.00%;75.19%;89.53%;89.53%;88.96%;71.49%;86.46%;86.46%;83.50%;83.84%	PIS85624.1;EPB69343.1;XP_009168139.1/KER28069.1;GAA28369.2;CCD58541.1/XP_018644902.1;XP_016348903.1;XP_018908215.1;XP_018908214.1;XP_013079254.1;XP_005107738.1	619.002;511.146;504.982;505.368;496.508;479.174;458.373;457.988;456.447;454.907	Smp_019100;T265_04985;Smp_019100;CLF_105285;T265_04985;T265_04985;Smp_019100;ANCCEY_11570;T265_04985;T265_04985;T265_04985;CLF_105285;Smp_019100;Smp_019100;T265_04985;Smp_019100;ANCCEY_11570;T265_04985	6183;6198;6183;79923;6198;6198;6183;53326;6198;6198;6198;79923;6183;6183;6198;6183;53326;6198	G4LUE9;A0A075AFT5;G4LUE9;H2KTN3;A0A075AFT5;A0A075AFT5;G4LUE9;A0A0D6LDS9;A0A075AFT5;A0A075AFT5;A0A075AFT5;H2KTN3;G4LUE9;G4LUE9;A0A075AFT5;G4LUE9;A0A0D6LDS9;A0A075AFT5	UniProtKB;UniProtKB;UniProtKB;UniProtKB;UniProtKB;UniProtKB;UniProtKB;UniProtKB;UniProtKB;UniProtKB;UniProtKB;UniProtKB;UniProtKB;UniProtKB;UniProtKB;UniProtKB;UniProtKB;UniProtKB	GO:0005525-IEA;GO:0005509-IEA	GTP binding-IEA;calcium ion binding-IEA	Molecular Function-IEA;Molecular Function-IEA	GO:0005509;GO:0005525	calcium ion binding;GTP binding	Molecular Function;Molecular Function
[truncated: 287 more rows]

## Sheet: level 3 GO categories
differential centrifugation only					size exclusion chromatogaraphy only					size exclusion chromatogaraphy and differential centrifugation
GO category	GO description	frequency	Protein ID		GO category	GO description	frequency	Protein ID		GO category	GO description	frequency	Protein ID
[truncated: 49 more rows]
