# Supplementary material for: The importance of extracellular vesicle purification for downstream analysis: A comparison of differential centrifugation and size exclusion chromatography for helminth pathogens
Source: PLoS Negl Trop Dis. 2019 Feb 27;13(2):e0007191. doi: 10.1371/journal.pntd.0007191 (PMC6411213; doi:10.1371/journal.pntd.0007191)
Supplement: S3 File — (XLSX) [file pntd.0007191.s003.xlsx]

## Sheet: unique peptide hits
	size exclusion chromatography			differential centrifugation
protein accession	unique peptide hits	total peptide hits	protein accession 2	unique peptide hits 2	total peptide hits 2
BN1106_s3182B000117.mRNA-1	115	437	BN1106_s3182B000117.mRNA-1	135	605
BN1106_s309B000234.mRNA-1	109	1659	BN1106_s309B000234.mRNA-1	120	1906
BN1106_s1300B000145.mRNA-1	100	1994	BN1106_s1300B000145.mRNA-1	107	2046
BN1106_s175B000200.mRNA-1	97	1440	BN1106_s1320B000236.mRNA-1	104	843
BN1106_s819B000364.mRNA-1	96	1480	BN1106_s819B000364.mRNA-1	99	1812
BN1106_s3585B000136.mRNA-1	95	669	BN1106_s4069B000247.mRNA-1	98	880
BN1106_s617B000566.mRNA-1	94	1528	BN1106_s617B000566.mRNA-1	97	1460
BN1106_s4069B000247.mRNA-1	87	633	BN1106_s1403B000129.mRNA-1	94	1627
BN1106_s2907B000133.mRNA-1	86	1441	BN1106_s1871B000313.mRNA-1	93	902
BN1106_s274B000296.mRNA-1	82	749	BN1106_s2907B000133.mRNA-1	92	1777
BN1106_s1403B000129.mRNA-1	82	964	BN1106_s175B000200.mRNA-1	92	1344
BN1106_s945B000218.mRNA-1	81	663	BN1106_s3585B000136.mRNA-1	90	736
BN1106_s3227B000227.mRNA-1	78	567	BN1106_s90B000599.mRNA-1	89	200
BN1106_s2471B000098.mRNA-1	77	635	BN1106_s2471B000098.mRNA-1	86	572
BN1106_s1320B000236.mRNA-1	77	521	BN1106_s3904B000042.mRNA-1	83	1029
BN1106_s1871B000313.mRNA-1	76	851	BN1106_s606B000246.mRNA-1	83	787
BN1106_s233B000262.mRNA-1	74	527	BN1106_s3227B000227.mRNA-1	82	598
BN1106_s246B000252.mRNA-1	69	602	BN1106_s246B000252.mRNA-1	81	909
BN1106_s204B000249.mRNA-1	69	546	BN1106_s7079B000034.mRNA-1	80	615
BN1106_s2349B000188.mRNA-1	69	462	BN1106_s945B000218.mRNA-1	80	712
BN1106_s3261B000048.mRNA-1	65	360	BN1106_s2697B000090.mRNA-1	80	500
BN1106_s1081B000242.mRNA-1	64	472	BN1106_s274B000296.mRNA-1	78	669
BN1106_s500B000161.mRNA-1	63	413	BN1106_s233B000262.mRNA-1	76	484
BN1106_s3904B000042.mRNA-1	62	846	BN1106_s2907B000132.mRNA-1	75	805
BN1106_s2615B000090.mRNA-1	61	449	BN1106_s1153B000359.mRNA-1	71	619
BN1106_s468B000343.mRNA-1	60	851	BN1106_s2349B000188.mRNA-1	70	1062
BN1106_s4252B000085.mRNA-1	60	475	BN1106_s3261B000048.mRNA-1	68	386
BN1106_s3747B000112.mRNA-1	60	529	BN1106_s4469B000065.mRNA-1	68	622
BN1106_s658B000223.mRNA-1	58	825	BN1106_s5174B000030.mRNA-1	68	408
BN1106_s7079B000034.mRNA-1	58	531	BN1106_s658B000223.mRNA-1	67	929
BN1106_s2091B000373.mRNA-1	54	278	BN1106_s500B000161.mRNA-1	67	544
BN1106_s3266B000046.mRNA-1	54	381	BN1106_s4860B000047.mRNA-1	66	748
BN1106_s686B000273.mRNA-1	54	480	BN1106_s2615B000090.mRNA-1	66	534
BN1106_s1515B000336.mRNA-1	52	139	BN1106_s1277B000102.mRNA-1	65	148
BN1106_s5174B000030.mRNA-1	51	243	BN1106_s468B000343.mRNA-1	64	766
BN1106_s2907B000132.mRNA-1	50	441	BN1106_s4413B000122.mRNA-1	64	421
BN1106_s3172B000053.mRNA-1	49	513	BN1106_s204B000249.mRNA-1	64	431
BN1106_s4469B000065.mRNA-1	49	431	BN1106_s63B000395.mRNA-1	63	184
BN1106_s617B000567.mRNA-1	48	507	BN1106_s3172B000053.mRNA-1	62	545
BN1106_s2100B000128.mRNA-1	48	301	BN1106_s4252B000085.mRNA-1	61	524
BN1106_s1191B000313.mRNA-1	48	183	BN1106_s3747B000112.mRNA-1	60	584
BN1106_s3001B000132.mRNA-1	47	255	BN1106_s1081B000242.mRNA-1	59	369
BN1106_s6821B000024.mRNA-1	45	351	BN1106_s617B000567.mRNA-1	58	457
BN1106_s55B000373.mRNA-1	44	97	BN1106_s686B000273.mRNA-1	57	468
BN1106_s584B000346.mRNA-1	43	260	BN1106_s2091B000373.mRNA-1	57	283
BN1106_s4860B000047.mRNA-1	42	235	BN1106_s3033B000087.mRNA-1	57	231
BN1106_s584B000350.mRNA-1	41	320	BN1106_s285B000846.mRNA-1	56	442
BN1106_s1614B000280.mRNA-1	41	204	BN1106_s6821B000024.mRNA-1	55	437
BN1106_s4560B000072.mRNA-1	41	223	BN1106_s2349B000191.mRNA-1	54	286
BN1106_s487B000135.mRNA-1	41	180	BN1106_s487B000135.mRNA-1	52	177
BN1106_s360B000346.mRNA-1	40	257	BN1106_s3266B000046.mRNA-1	51	293
BN1106_s4074B000042.mRNA-1	40	327	BN1106_s1614B000280.mRNA-1	50	225
BN1106_s2318B000216.mRNA-1	39	212	BN1106_s1251B000300.mRNA-1	47	371
BN1106_s1285B000159.mRNA-1	39	200	BN1106_s4290B000110.mRNA-1	47	205
BN1106_s101B000531.mRNA-1	38	302	BN1106_s101B000531.mRNA-1	46	391
BN1106_s1861B000097.mRNA-1	37	200	BN1106_s1772B000188.mRNA-1	46	265
BN1106_s793B000177.mRNA-1	37	150	BN1106_s961B000155.mRNA-1	45	180
BN1106_s1772B000188.mRNA-1	37	184	BN1106_s3353B000056.mRNA-1	45	164
BN1106_s961B000155.mRNA-1	36	170	BN1106_s3001B000132.mRNA-1	45	302
BN1106_s1437B000141.mRNA-1	36	156	BN1106_s360B000346.mRNA-1	45	299
BN1106_s1620B000120.mRNA-1	36	157	BN1106_s4560B000072.mRNA-1	44	214
BN1106_s2407B000104.mRNA-1	35	185	BN1106_s1285B000159.mRNA-1	44	239
BN1106_s1251B000300.mRNA-1	35	252	BN1106_s584B000350.mRNA-1	43	271
BN1106_s551B000321.mRNA-1	35	127	BN1106_s584B000346.mRNA-1	43	211
BN1106_s2963B000136.mRNA-1	34	133	BN1106_s2100B000128.mRNA-1	43	281
BN1106_s2003B000172.mRNA-1	34	143	BN1106_s793B000176.mRNA-1	43	248
BN1106_s4618B000050.mRNA-1	34	111	BN1106_s4074B000042.mRNA-1	43	343
BN1106_s1153B000359.mRNA-1	34	174	BN1106_s2318B000216.mRNA-1	42	185
BN1106_s1518B000071.mRNA-1	34	149	BN1106_s1191B000313.mRNA-1	41	137
BN1106_s1985B000403.mRNA-1	33	239	BN1106_s114B000615.mRNA-1	41	143
BN1106_s3353B000056.mRNA-1	33	144	BN1106_s55B000373.mRNA-1	40	98
BN1106_s4290B000110.mRNA-1	33	115	BN1106_s2907B000134.mRNA-1	40	188
BN1106_s114B000615.mRNA-1	33	118	BN1106_s1437B000141.mRNA-1	38	129
BN1106_s1572B000219.mRNA-1	32	60	BN1106_s1459B000183.mRNA-1	38	191
BN1106_s1739B000159.mRNA-1	31	60	BN1106_s793B000177.mRNA-1	38	185
BN1106_s2100B000129.mRNA-1	30	172	BN1106_s2151B000135.mRNA-1	37	205
BN1106_s5369B000082.mRNA-1	30	123	BN1106_s2963B000136.mRNA-1	37	136
BN1106_s2907B000134.mRNA-1	30	127	BN1106_s4618B000050.mRNA-1	36	122
BN1106_s2878B000056.mRNA-1	30	119	BN1106_s5369B000082.mRNA-1	35	125
BN1106_s605B000204.mRNA-1	29	111	BN1106_s617B000558.mRNA-1	35	104
BN1106_s5276B000036.mRNA-1	29	48	BN1106_s1727B000096.mRNA-1	35	205
BN1106_s2349B000191.mRNA-1	29	125	BN1106_s3396B000087.mRNA-1	34	196
BN1106_s4413B000122.mRNA-1	29	134	BN1106_s2100B000129.mRNA-1	34	142
BN1106_s1459B000183.mRNA-1	29	128	BN1106_s1518B000071.mRNA-1	34	175
BN1106_s2697B000090.mRNA-1	29	101	BN1106_s819B000365.mRNA-1	34	188
BN1106_s844B000259.mRNA-1	29	189	BN1106_s4479B000057.mRNA-1	33	126
BN1106_s8490B000026.mRNA-1	29	109	BN1106_s1515B000336.mRNA-1	33	52
BN1106_s925B000539.mRNA-1	28	107	BN1106_s844B000259.mRNA-1	33	201
BN1106_s2096B000232.mRNA-1	28	131	BN1106_s3937B000101.mRNA-1	32	111
BN1106_s4472B000032.mRNA-1	27	99	BN1106_s2407B000104.mRNA-1	32	120
BN1106_s521B000167.mRNA-1	27	48	BN1106_s6025B000064.mRNA-1	32	108
BN1106_s3033B000087.mRNA-1	27	107	BN1106_s3001B000132.mRNA-2	32	182
BN1106_s6006B000040.mRNA-1	27	143	BN1106_s709B000627.mRNA-1	32	113
BN1106_s2677B000056.mRNA-1	27	111	BN1106_s605B000204.mRNA-1	32	82
BN1106_s1819B000120.mRNA-1	26	82	BN1106_s1572B000219.mRNA-1	31	89
BN1106_s1501B000239.mRNA-1	26	50	BN1106_s1501B000239.mRNA-1	31	62
BN1106_s6025B000064.mRNA-1	26	90	BN1106_s5276B000036.mRNA-1	31	68
BN1106_s722B000265.mRNA-1	26	110	BN1106_s551B000321.mRNA-1	31	124
BN1106_s3009B000044.mRNA-1	26	162	BN1106_s3009B000044.mRNA-1	31	168
BN1106_s8038B000016.mRNA-1	26	201	BN1106_s4840B000058.mRNA-1	30	95
BN1106_s4767B000028.mRNA-1	26	115	BN1106_s2003B000172.mRNA-1	30	107
BN1106_s50B000678.mRNA-1	26	148	BN1106_s521B000167.mRNA-1	30	67
BN1106_s819B000365.mRNA-1	26	76	BN1106_s2096B000232.mRNA-1	30	177
BN1106_s2937B000224.mRNA-1	25	71	BN1106_s925B000539.mRNA-1	29	110
BN1106_s4811B000069.mRNA-1	25	110	BN1106_s2082B000218.mRNA-1	29	138
BN1106_s2165B000367.mRNA-1	25	72	BN1106_s50B000678.mRNA-1	29	164
BN1106_s1908B000177.mRNA-1	25	151	BN1106_s55B000372.mRNA-1	29	131
BN1106_s3213B000041.mRNA-1	25	85	BN1106_s4472B000032.mRNA-1	28	72
BN1106_s4479B000057.mRNA-1	25	68	BN1106_s586B000374.mRNA-1	28	119
BN1106_s3396B000087.mRNA-1	24	120	BN1106_s1985B000403.mRNA-1	28	201
BN1106_s4840B000058.mRNA-1	24	99	BN1106_s1908B000177.mRNA-1	28	153
BN1106_s2277B000049.mRNA-1	24	78	BN1106_s4767B000028.mRNA-1	28	166
BN1106_s912B000169.mRNA-1	24	62	BN1106_s1861B000097.mRNA-1	28	163
BN1106_s925B000547.mRNA-1	23	65	BN1106_s912B000169.mRNA-1	28	110
BN1106_s2434B000197.mRNA-1	23	56	BN1106_s2316B000077.mRNA-1	28	112
BN1106_s3937B000101.mRNA-1	23	67	BN1106_s1620B000120.mRNA-1	28	147
BN1106_s5767B000030.mRNA-1	23	67	BN1106_s1739B000159.mRNA-1	28	42
BN1106_s11465B000018.mRNA-1	23	61	BN1106_s6006B000040.mRNA-1	27	160
BN1106_s586B000374.mRNA-1	22	80	BN1106_s3595B000059.mRNA-1	27	57
BN1106_s6840B000044.mRNA-4	22	128	BN1106_s122B000261.mRNA-1	26	126
BN1106_s1727B000096.mRNA-1	22	115	BN1106_s2165B000367.mRNA-1	26	72
BN1106_s2296B000149.mRNA-1	22	110	BN1106_s908B000155.mRNA-1	26	42
BN1106_s9797B000034.mRNA-1	22	68	BN1106_s2878B000056.mRNA-1	26	119
BN1106_s908B000155.mRNA-1	22	34	BN1106_s2677B000056.mRNA-1	26	99
BN1106_s771B000467.mRNA-1	22	56	BN1106_s772B000172.mRNA-1	26	53
BN1106_s417B000229.mRNA-1	22	52	BN1106_s6840B000044.mRNA-4	25	96
BN1106_s440B000226.mRNA-1	22	132	BN1106_s4998B000033.mRNA-1	25	79
BN1106_s823B000216.mRNA-1	21	57	BN1106_s1057B000126.mRNA-1	25	84
BN1106_s4811B000068.mRNA-1	21	71	BN1106_s5689B000026.mRNA-1	25	131
BN1106_s1383B000094.mRNA-1	21	49	BN1106_s2655B000264.mRNA-1	25	63
BN1106_s606B000246.mRNA-1	21	63	BN1106_s3541B000067.mRNA-1	25	101
BN1106_s3001B000132.mRNA-2	21	136	BN1106_s1819B000120.mRNA-1	24	55
BN1106_s606B000244.mRNA-1	20	53	BN1106_s3213B000041.mRNA-1	24	69
BN1106_s1057B000126.mRNA-1	20	63	BN1106_s440B000226.mRNA-1	24	127
BN1106_s368B000158.mRNA-1	20	44	BN1106_s3005B000095.mRNA-1	24	43
BN1106_s370B000272.mRNA-1	20	50	BN1106_s445B000221.mRNA-1	23	36
BN1106_s2858B000111.mRNA-1	20	77	BN1106_s722B000265.mRNA-1	23	98
BN1106_s4131B000138.mRNA-1	20	65	BN1106_s2277B000049.mRNA-1	23	80
BN1106_s7830B000018.mRNA-1	20	51	BN1106_s2507B000140.mRNA-1	23	66
BN1106_s1403B000132.mRNA-1	20	34	BN1106_s8490B000026.mRNA-1	23	91
BN1106_s915B000136.mRNA-1	20	64	BN1106_s13444B000002.mRNA-1	23	88
BN1106_s1110B000106.mRNA-1	19	70	BN1106_s368B000158.mRNA-1	22	49
BN1106_s122B000261.mRNA-1	19	82	BN1106_s8038B000016.mRNA-1	22	189
BN1106_s2044B000106.mRNA-1	19	42	BN1106_s664B000642.mRNA-1	22	46
BN1106_s2316B000077.mRNA-1	19	72	BN1106_s7830B000018.mRNA-1	22	65
BN1106_s2655B000264.mRNA-1	19	49	BN1106_s4811B000069.mRNA-1	21	50
BN1106_s1971B000297.mRNA-1	19	66	BN1106_s2296B000149.mRNA-1	21	116
BN1106_s1657B000161.mRNA-1	19	52	BN1106_s5767B000030.mRNA-1	21	50
BN1106_s3595B000059.mRNA-1	19	36	BN1106_s1657B000161.mRNA-1	21	84
BN1106_s98B000759.mRNA-1	18	57	BN1106_s1633B000182.mRNA-1	21	39
BN1106_s1498B000257.mRNA-1	18	48	BN1106_s771B000467.mRNA-1	20	45
BN1106_s390B000196.mRNA-1	18	58	BN1106_s417B000229.mRNA-1	20	44
BN1106_s440B000223.mRNA-1	18	79	BN1106_s1111B000205.mRNA-1	20	53
BN1106_s1241B000264.mRNA-1	18	40	BN1106_s2858B000111.mRNA-1	20	78
BN1106_s435B000242.mRNA-1	17	30	BN1106_s2572B000071.mRNA-1	20	64
BN1106_s1633B000182.mRNA-1	17	29	BN1106_s1971B000297.mRNA-1	20	64
BN1106_s664B000642.mRNA-1	17	38	BN1106_s2763B000063.mRNA-1	20	31
BN1106_s2082B000218.mRNA-1	17	50	BN1106_s538B000488.mRNA-1	20	41
BN1106_s3864B000104.mRNA-1	17	52	BN1106_s6576B000103.mRNA-1	19	73
BN1106_s81B000696.mRNA-1	17	42	BN1106_s1581B000120.mRNA-1	19	39
BN1106_s142B000312.mRNA-1	17	34	BN1106_s1241B000264.mRNA-1	19	71
BN1106_s4740B000062.mRNA-1	17	47	BN1106_s606B000244.mRNA-1	19	54
BN1106_s335B000427.mRNA-1	17	44	BN1106_s7572B000046.mRNA-1	19	44
BN1106_s4672B000098.mRNA-1	17	66	BN1106_s3864B000104.mRNA-1	19	67
BN1106_s4233B000074.mRNA-1	17	56	BN1106_s769B000142.mRNA-1	19	53
BN1106_s1581B000120.mRNA-1	16	45	BN1106_s4740B000062.mRNA-1	19	44
BN1106_s746B000284.mRNA-1	16	24	BN1106_s2597B000195.mRNA-1	19	30
BN1106_s3874B000159.mRNA-1	16	33	BN1106_s2400B000186.mRNA-1	19	43
BN1106_s1142B000130.mRNA-1	16	68	BN1106_s1498B000257.mRNA-1	18	54
BN1106_s4176B000102.mRNA-1	16	41	BN1106_s925B000547.mRNA-1	18	43
BN1106_s1855B000093.mRNA-1	16	49	BN1106_s6032B000034.mRNA-1	18	44
BN1106_s765B000147.mRNA-1	16	81	BN1106_s142B000312.mRNA-1	18	43
BN1106_s2572B000071.mRNA-1	16	61	BN1106_s11465B000018.mRNA-1	18	41
BN1106_s8078B000026.mRNA-1	16	48	BN1106_s1403B000132.mRNA-1	18	33
BN1106_s2036B000204.mRNA-1	16	41	BN1106_s440B000223.mRNA-1	18	58
BN1106_s4512B000085.mRNA-1	16	60	BN1106_s1823B000148.mRNA-1	18	56
BN1106_s5689B000026.mRNA-1	16	100	BN1106_s925B000543.mRNA-1	18	34
BN1106_s13444B000002.mRNA-1	16	57	BN1106_s92B000559.mRNA-1	18	32
BN1106_s4862B000066.mRNA-1	15	37	BN1106_s2937B000224.mRNA-1	18	31
BN1106_s2400B000186.mRNA-1	15	40	BN1106_s1251B000326.mRNA-1	18	33
BN1106_s2507B000140.mRNA-1	15	53	BN1106_s98B000759.mRNA-1	17	38
BN1106_s1568B000271.mRNA-1	15	44	BN1106_s258B000276.mRNA-1	17	58
BN1106_s3804B000157.mRNA-1	15	50	BN1106_s2351B000179.mRNA-1	17	27
BN1106_s2505B000147.mRNA-1	15	23	BN1106_s4811B000068.mRNA-1	17	33
BN1106_s1172B000096.mRNA-1	15	64	BN1106_s1568B000271.mRNA-1	17	32
BN1106_s2124B000372.mRNA-1	15	35	BN1106_s1383B000093.mRNA-1	17	32
BN1106_s258B000276.mRNA-1	15	53	BN1106_s1142B000130.mRNA-1	17	51
BN1106_s8922B000034.mRNA-1	15	28	BN1106_s335B000427.mRNA-1	17	43
BN1106_s1679B000169.mRNA-1	15	49	BN1106_s2124B000372.mRNA-1	17	46
BN1106_s2763B000063.mRNA-1	15	21	BN1106_s2036B000204.mRNA-1	17	42
BN1106_s2677B000057.mRNA-1	15	44	BN1106_s4174B000078.mRNA-1	17	65
BN1106_s3428B000062.mRNA-1	14	44	BN1106_s4233B000074.mRNA-1	17	57
BN1106_s18772B000008.mRNA-1	14	50	BN1106_s13034B000002.mRNA-1	17	26
BN1106_s216B000184.mRNA-1	14	52	BN1106_s18772B000008.mRNA-1	16	46
BN1106_s2879B000106.mRNA-1	14	50	BN1106_s3313B000078.mRNA-1	16	37
BN1106_s1026B000549.mRNA-1	14	30	BN1106_s3428B000062.mRNA-1	16	62
BN1106_s3549B000112.mRNA-1	14	42	BN1106_s1849B000099.mRNA-1	16	37
BN1106_s171B000376.mRNA-1	14	48	BN1106_s2117B000127.mRNA-1	16	20
BN1106_s10332B000011.mRNA-1	14	43	BN1106_s4802B000087.mRNA-1	16	35
BN1106_s1026B000543.mRNA-1	14	57	BN1106_s81B000696.mRNA-1	16	41
BN1106_s10348B000022.mRNA-2	14	58	BN1106_s4176B000102.mRNA-1	16	45
BN1106_s10326B000017.mRNA-1	14	33	BN1106_s171B000376.mRNA-1	16	43
BN1106_s6576B000103.mRNA-1	13	63	BN1106_s3536B000079.mRNA-1	16	53
BN1106_s637B000246.mRNA-1	13	48	BN1106_s4672B000098.mRNA-1	16	62
BN1106_s3005B000095.mRNA-1	13	34	BN1106_s470B000291.mRNA-1	16	34
BN1106_s605B000203.mRNA-1	13	33	BN1106_s4512B000085.mRNA-1	16	72
BN1106_s769B000142.mRNA-1	13	34	BN1106_s2677B000057.mRNA-1	16	34
BN1106_s55B000372.mRNA-1	13	24	BN1106_s1110B000106.mRNA-1	16	59
BN1106_s4174B000078.mRNA-1	13	52	BN1106_s645B000322.mRNA-1	16	21
BN1106_s3396B000086.mRNA-1	12	37	BN1106_s3396B000086.mRNA-1	15	48
BN1106_s495B000228.mRNA-1	12	16	BN1106_s4862B000066.mRNA-1	15	33
BN1106_s369B000200.mRNA-1	12	16	BN1106_s1855B000093.mRNA-1	15	40
BN1106_s306B000267.mRNA-1	12	39	BN1106_s823B000216.mRNA-1	15	34
BN1106_s2851B000085.mRNA-1	12	28	BN1106_s3874B000159.mRNA-1	15	35
BN1106_s11605B000010.mRNA-1	12	24	BN1106_s4131B000138.mRNA-1	15	43
BN1106_s2329B000133.mRNA-1	12	20	BN1106_s3549B000112.mRNA-1	15	41
BN1106_s6720B000015.mRNA-1	12	60	BN1106_s1172B000096.mRNA-1	15	64
BN1106_s1079B000440.mRNA-1	12	41	BN1106_s652B000433.mRNA-1	15	35
BN1106_s9189B000015.mRNA-1	12	31	BN1106_s637B000246.mRNA-1	15	46
BN1106_s502B000345.mRNA-1	12	21	BN1106_s10348B000022.mRNA-2	15	68
BN1106_s7289B000014.mRNA-1	12	19	BN1106_s1026B000543.mRNA-1	15	42
BN1106_s435B000243.mRNA-1	11	20	BN1106_s502B000345.mRNA-1	15	39
BN1106_s913B000263.mRNA-1	11	26	BN1106_s915B000136.mRNA-1	15	40
BN1106_s1187B000336.mRNA-1	11	17	BN1106_s92B000560.mRNA-1	15	42
BN1106_s1136B000209.mRNA-1	11	20	BN1106_s4064B000100.mRNA-1	15	22
BN1106_s538B000493.mRNA-1	11	17	BN1106_s2044B000106.mRNA-1	15	34
BN1106_s3313B000078.mRNA-1	11	17	BN1106_s937B000522.mRNA-1	14	21
BN1106_s551B000322.mRNA-1	11	18	BN1106_s390B000196.mRNA-1	14	34
BN1106_s652B000433.mRNA-1	11	32	BN1106_s3804B000157.mRNA-1	14	28
BN1106_s1285B000162.mRNA-1	11	27	BN1106_s1408B000088.mRNA-1	14	28
BN1106_s92B000560.mRNA-1	11	27	BN1106_s3297B000203.mRNA-1	14	41
BN1106_s1823B000148.mRNA-1	11	36	BN1106_s8078B000026.mRNA-1	14	37
BN1106_s9130B000051.mRNA-1	11	25	BN1106_s6720B000015.mRNA-1	14	46
BN1106_s344B000191.mRNA-1	11	31	BN1106_s1079B000440.mRNA-1	14	31
BN1106_s626B000339.mRNA-1	10	11	BN1106_s306B000267.mRNA-1	14	28
BN1106_s253B000145.mRNA-1	10	12	BN1106_s3994B000079.mRNA-2	14	25
BN1106_s584B000348.mRNA-1	10	16	BN1106_s1019B000202.mRNA-1	14	24
BN1106_s3452B000179.mRNA-1	10	21	BN1106_s2110B000156.mRNA-1	14	15
BN1106_s3867B000081.mRNA-1	10	17	BN1106_s214B000742.mRNA-1	14	28
BN1106_s4999B000040.mRNA-1	10	11	BN1106_s435B000243.mRNA-1	13	22
BN1106_s410B000432.mRNA-1	10	23	BN1106_s435B000242.mRNA-1	13	18
BN1106_s3297B000203.mRNA-1	10	32	BN1106_s9189B000015.mRNA-1	13	31
BN1106_s1551B000468.mRNA-1	10	12	BN1106_s1030B000277.mRNA-2	13	26
BN1106_s7334B000020.mRNA-1	10	22	BN1106_s2505B000147.mRNA-1	13	22
BN1106_s92B000559.mRNA-1	10	15	BN1106_s3452B000179.mRNA-1	13	22
BN1106_s3321B000106.mRNA-1	10	30	BN1106_s1317B000170.mRNA-1	13	31
BN1106_s8098B000020.mRNA-1	10	21	BN1106_s666B000203.mRNA-1	13	20
BN1106_s1307B000310.mRNA-1	9	10	BN1106_s9797B000034.mRNA-1	13	43
BN1106_s1490B000080.mRNA-1	9	18	BN1106_s3226B000049.mRNA-1	13	30
BN1106_s639B000758.mRNA-1	9	11	BN1106_s547B000278.mRNA-1	13	24
BN1106_s189B000725.mRNA-1	9	15	BN1106_s1399B000513.mRNA-1	13	21
BN1106_s2584B000144.mRNA-1	9	12	BN1106_s4221B000251.mRNA-1	13	18
BN1106_s11916B000010.mRNA-1	9	19	BN1106_s584B000348.mRNA-1	12	26
BN1106_s3226B000049.mRNA-1	9	26	BN1106_s626B000339.mRNA-1	12	16
BN1106_s424B001102.mRNA-1	9	19	BN1106_s485B000233.mRNA-1	12	21
BN1106_s2597B000195.mRNA-1	9	13	BN1106_s2593B000233.mRNA-1	12	33
BN1106_s3732B000092.mRNA-1	9	20	BN1106_s2879B000106.mRNA-1	12	29
BN1106_s2303B000142.mRNA-1	9	15	BN1106_s3321B000106.mRNA-1	12	33
BN1106_s6260B000061.mRNA-1	9	18	BN1106_s1026B000549.mRNA-1	12	20
BN1106_s1287B000154.mRNA-1	9	11	BN1106_s446B000198.mRNA-1	12	16
BN1106_s3189B000243.mRNA-1	9	21	BN1106_s1383B000094.mRNA-1	12	23
BN1106_s3225B000128.mRNA-1	8	8	BN1106_s567B000345.mRNA-1	12	24
BN1106_s4802B000087.mRNA-1	8	14	BN1106_s765B000147.mRNA-1	12	51
BN1106_s2151B000135.mRNA-1	8	12	BN1106_s8922B000034.mRNA-1	12	26
BN1106_s284B000286.mRNA-1	8	14	BN1106_s10326B000017.mRNA-1	12	46
BN1106_s2593B000233.mRNA-1	8	22	BN1106_s785B000163.mRNA-1	12	17
BN1106_s718B000188.mRNA-1	8	9	BN1106_s2565B000400.mRNA-1	12	17
BN1106_s5340B000050.mRNA-1	8	26	BN1106_s4938B000179.mRNA-1	12	24
BN1106_s4747B000095.mRNA-2	8	14	BN1106_s9130B000051.mRNA-1	12	21
BN1106_s4747B000095.mRNA-1	8	24	BN1106_s17035B000006.mRNA-1	12	18
BN1106_s1896B000189.mRNA-4	8	28	BN1106_s6543B000070.mRNA-1	11	28
BN1106_s214B000742.mRNA-1	8	22	BN1106_s1959B000206.mRNA-1	11	19
BN1106_s1765B000233.mRNA-1	7	10	BN1106_s1274B000227.mRNA-1	11	15
BN1106_s5543B000115.mRNA-1	7	10	BN1106_s3026B000095.mRNA-1	11	15
BN1106_s4294B000214.mRNA-1	7	11	BN1106_s1848B000328.mRNA-1	11	19
BN1106_s6543B000070.mRNA-1	7	11	BN1106_s3715B000086.mRNA-1	11	19
BN1106_s5172B000090.mRNA-1	7	10	BN1106_s2101B000084.mRNA-4	10	16
BN1106_s1030B000277.mRNA-2	7	13	BN1106_s1136B000209.mRNA-1	10	17
BN1106_s941B000324.mRNA-1	7	20	BN1106_s1030B000277.mRNA-1	10	29
BN1106_s3001B000131.mRNA-1	7	16	BN1106_s495B000228.mRNA-1	10	15
BN1106_s2196B000154.mRNA-1	7	9	BN1106_s284B000286.mRNA-1	10	18
BN1106_s4759B000058.mRNA-1	7	12	BN1106_s424B001102.mRNA-1	10	16
BN1106_s305B000349.mRNA-1	6	8	BN1106_s2639B000141.mRNA-1	10	13
BN1106_s3592B000072.mRNA-1	6	8	BN1106_s986B000164.mRNA-1	10	23
BN1106_s1383B000093.mRNA-1	6	9	BN1106_s709B000642.mRNA-1	10	26
BN1106_s567B000345.mRNA-1	6	7	BN1106_s2745B000189.mRNA-1	10	13
BN1106_s5246B000010.mRNA-1	6	10	BN1106_s1037B000175.mRNA-1	10	14
BN1106_s5214B000065.mRNA-1	6	17	BN1106_s739B000132.mRNA-1	10	20
BN1106_s1295B000507.mRNA-1	6	15	BN1106_s7866B000032.mRNA-1	10	13
BN1106_s586B000372.mRNA-1	6	13	BN1106_s4370B000169.mRNA-1	10	21
BN1106_s647B000404.mRNA-1	6	6	BN1106_s4981B000066.mRNA-1	10	16
BN1106_s19966B000004.mRNA-2	6	16	BN1106_s4129B000135.mRNA-1	10	26
BN1106_s7456B000012.mRNA-1	6	12	BN1106_s1839B000121.mRNA-1	10	20
BN1106_s739B000131.mRNA-1	6	13	BN1106_s227B000504.mRNA-1	9	17
BN1106_s8462B000006.mRNA-1	6	13	BN1106_s216B000184.mRNA-1	9	20
BN1106_s10348B000022.mRNA-1	5	9	BN1106_s160B000168.mRNA-1	9	11
BN1106_s4511B000074.mRNA-1	5	9	BN1106_s11916B000010.mRNA-1	9	20
BN1106_s664B000643.mRNA-1	5	6	BN1106_s2329B000133.mRNA-1	9	14
BN1106_s1026B000552.mRNA-1	5	16	BN1106_s3732B000092.mRNA-1	9	20
BN1106_s4069B000244.mRNA-1	5	7	BN1106_s3736B000024.mRNA-1	9	19
BN1106_s676B000138.mRNA-1	5	8	BN1106_s1679B000169.mRNA-1	9	18
BN1106_s2014B000189.mRNA-1	5	12	BN1106_s3375B000064.mRNA-1	9	19
BN1106_s1450B000137.mRNA-1	5	13	BN1106_s2489B000362.mRNA-1	9	18
BN1106_s8501B000034.mRNA-1	5	9	BN1106_s2851B000085.mRNA-1	9	23
BN1106_s1109B000181.mRNA-1	5	7	BN1106_s4636B000039.mRNA-1	9	13
BN1106_s1081B000248.mRNA-1	5	10	BN1106_s1612B000139.mRNA-1	9	20
BN1106_s567B000346.mRNA-1	5	8	BN1106_s8098B000020.mRNA-1	9	22
BN1106_s1823B000148.mRNA-2	5	17	BN1106_s5504B000045.mRNA-1	9	14
BN1106_s2638B000130.mRNA-1	5	8	BN1106_s2196B000154.mRNA-1	9	14
BN1106_s140B000449.mRNA-1	5	6	BN1106_s1002B000239.mRNA-1	9	11
BN1106_s10332B000010.mRNA-1	5	8	BN1106_s913B000263.mRNA-1	8	14
BN1106_s6354B000017.mRNA-1	5	10	BN1106_s4565B000033.mRNA-1	8	17
BN1106_s1419B000169.mRNA-1	4	6	BN1106_s676B000138.mRNA-1	8	13
BN1106_s1847B000102.mRNA-1	4	6	BN1106_s11605B000010.mRNA-1	8	14
BN1106_s375B000234.mRNA-1	4	6	BN1106_s551B000322.mRNA-1	8	14
BN1106_s3128B000152.mRNA-1	4	5	BN1106_s5340B000050.mRNA-1	8	19
BN1106_s625B000168.mRNA-1	4	5	BN1106_s8501B000034.mRNA-1	8	14
BN1106_s1896B000189.mRNA-1	4	5	BN1106_s941B000324.mRNA-1	8	21
BN1106_s263B000603.mRNA-1	3	4	BN1106_s1295B000507.mRNA-1	8	15
BN1106_s2638B000129.mRNA-1	3	4	BN1106_s586B000372.mRNA-1	8	13
BN1106_s5268B000042.mRNA-1	2	4	BN1106_s4747B000095.mRNA-1	8	21
			BN1106_s9271B000022.mRNA-1	8	16
			BN1106_s5369B000081.mRNA-1	8	17
			BN1106_s3001B000131.mRNA-1	8	17
			BN1106_s269B000233.mRNA-1	8	11
			BN1106_s2316B000078.mRNA-1	8	10
			BN1106_s2545B000160.mRNA-1	8	12
			BN1106_s10332B000011.mRNA-1	8	22
			BN1106_s3658B000104.mRNA-1	8	13
			BN1106_s5855B000168.mRNA-1	8	10
			BN1106_s2289B000114.mRNA-1	8	10
			BN1106_s2431B000094.mRNA-1	8	14
			BN1106_s739B000131.mRNA-1	8	18
			BN1106_s5214B000065.mRNA-1	8	20
			BN1106_s344B000191.mRNA-1	8	23
			BN1106_s4533B000071.mRNA-1	7	11
			BN1106_s4294B000214.mRNA-1	7	12
			BN1106_s10667B000018.mRNA-1	7	13
			BN1106_s647B000404.mRNA-1	7	13
			BN1106_s1896B000189.mRNA-4	7	22
			BN1106_s3430B000064.mRNA-1	7	10
			BN1106_s1912B000186.mRNA-1	7	7
			BN1106_s1259B000205.mRNA-1	7	15
			BN1106_s639B000754.mRNA-1	7	7
			BN1106_s3654B000233.mRNA-1	7	11
			BN1106_s370B000272.mRNA-1	7	9
			BN1106_s1187B000336.mRNA-1	6	8
			BN1106_s1155B000117.mRNA-1	6	8
			BN1106_s720B000129.mRNA-1	6	8
			BN1106_s6433B000055.mRNA-1	6	11
			BN1106_s2545B000158.mRNA-1	6	10
			BN1106_s1081B000248.mRNA-1	6	12
			BN1106_s4767B000027.mRNA-1	6	15
			BN1106_s6260B000061.mRNA-1	6	10
			BN1106_s8822B000019.mRNA-1	6	11
			BN1106_s3026B000096.mRNA-1	6	9
			BN1106_s2778B000109.mRNA-1	6	9
			BN1106_s8462B000006.mRNA-1	6	13
			BN1106_s1639B000395.mRNA-1	6	12
			BN1106_s6354B000017.mRNA-1	6	14
			BN1106_s1029B000154.mRNA-1	6	9
			BN1106_s2242B000188.mRNA-1	6	8
			BN1106_s1061B000223.mRNA-1	6	9
			BN1106_s4759B000058.mRNA-1	6	7
			BN1106_s4969B000147.mRNA-1	5	6
			BN1106_s758B000544.mRNA-1	5	7
			BN1106_s1450B000137.mRNA-1	5	6
			BN1106_s5358B000083.mRNA-1	5	7
			BN1106_s1185B000344.mRNA-1	5	6
			BN1106_s11672B000010.mRNA-1	5	7
			BN1106_s2104B000158.mRNA-1	5	7
			BN1106_s410B000432.mRNA-1	5	6
			BN1106_s6381B000088.mRNA-1	5	8
			BN1106_s567B000346.mRNA-1	5	6
			BN1106_s5268B000042.mRNA-1	5	9
			BN1106_s19966B000004.mRNA-2	5	19
			BN1106_s307B000270.mRNA-1	5	8
			BN1106_s6922B000040.mRNA-1	5	9
			BN1106_s9050B000016.mRNA-1	5	6
			BN1106_s2740B000079.mRNA-1	5	7
			BN1106_s3189B000243.mRNA-1	5	9
			BN1106_s3754B000092.mRNA-1	4	5
			BN1106_s580B000238.mRNA-1	4	7
			BN1106_s2196B000156.mRNA-1	4	4
			BN1106_s3592B000072.mRNA-1	4	6
			BN1106_s1162B000591.mRNA-1	4	5
			BN1106_s2926B000084.mRNA-1	4	5
			BN1106_s140B000449.mRNA-1	4	4
			BN1106_s4067B000100.mRNA-1	3	5
			BN1106_s625B000168.mRNA-1	3	4
			BN1106_s1170B000182.mRNA-1	3	4
			BN1106_s1589B000304.mRNA-3	3	7
