# Supplementary material for: The importance of extracellular vesicle purification for downstream analysis: A comparison of differential centrifugation and size exclusion chromatography for helminth pathogens
Source: PLoS Negl Trop Dis. 2019 Feb 27;13(2):e0007191. doi: 10.1371/journal.pntd.0007191 (PMC6411213; doi:10.1371/journal.pntd.0007191)
Supplement: S4 File — (XLSX) [file pntd.0007191.s004.xlsx]

## Sheet: size exclusion chromatography
gene ontology term	Category	enrichment	gene ontology description	ratio in study	ratio in population	p value uncorrected
GO:0006468	biological process	p	protein phosphorylation	3/562	271/6207	2.81e-08
GO:0006096	biological process	e	glycolytic process	10/562	15/6207	6.78e-08
GO:0034314	biological process	e	Arp2/3 complex-mediated actin nucleation	7/562	9/6207	1.47e-06
GO:0006355	biological process	p	regulation of transcription, DNA-templated	3/562	206/6207	9.67e-06
GO:0007017	biological process	e	microtubule-based process	23/562	96/6207	9.98e-06
GO:0007034	biological process	e	vacuolar transport	6/562	8/6207	1.28e-05
GO:0006457	biological process	e	protein folding	12/562	36/6207	4.43e-05
GO:0051603	biological process	e	proteolysis involved in cellular protein catabolic process	7/562	14/6207	9.37e-05
GO:0007186	biological process	p	G-protein coupled receptor signaling pathway	0/562	98/6207	0.000131
GO:0006950	biological process	e	response to stress	6/562	11/6207	0.000167
GO:0015991	biological process	e	ATP hydrolysis coupled proton transport	7/562	19/6207	0.000919
GO:0009116	biological process	e	nucleoside metabolic process	5/562	10/6207	0.00102
GO:0019538	biological process	e	protein metabolic process	3/562	4/6207	0.00276
GO:0006412	biological process	p	translation	2/562	108/6207	0.00373
GO:0006508	biological process	e	proteolysis	27/562	173/6207	0.00442
GO:0019752	biological process	e	carboxylic acid metabolic process	4/562	9/6207	0.00579
GO:0030833	biological process	e	regulation of actin filament polymerization	3/562	5/6207	0.00642
GO:0030042	biological process	e	actin filament depolymerization	3/562	5/6207	0.00642
GO:0051016	biological process	e	barbed-end actin filament capping	2/562	2/6207	0.00818
GO:0006281	biological process	p	DNA repair	0/562	56/6207	0.00848
GO:0055114	biological process	e	oxidation-reduction process	27/562	192/6207	0.0205
GO:0006108	biological process	e	malate metabolic process	2/562	3/6207	0.0231
GO:0006334	biological process	e	nucleosome assembly	3/562	8/6207	0.0293
GO:0007015	biological process	e	actin filament organization	3/562	8/6207	0.0293
GO:0007264	biological process	e	small GTPase mediated signal transduction	6/562	27/6207	0.0306
GO:0006913	biological process	e	nucleocytoplasmic transport	2/562	4/6207	0.0434
GO:0046488	biological process	e	phosphatidylinositol metabolic process	2/562	4/6207	0.0434
GO:0046034	biological process	e	ATP metabolic process	2/562	4/6207	0.0434
GO:0006418	biological process	p	tRNA aminoacylation for protein translation	0/562	38/6207	0.0452
GO:0006470	biological process	p	protein dephosphorylation	0/562	39/6207	0.0457
GO:0006811	biological process	p	ion transport	2/562	80/6207	0.0462
GO:0005885	cellular component	e	Arp2/3 protein complex	7/562	9/6207	1.47e-06
GO:0005615	cellular component	e	extracellular space	8/562	12/6207	1.53e-06
GO:0005874	cellular component	e	microtubule	15/562	42/6207	1.83e-06
GO:0005839	cellular component	e	proteasome core complex	7/562	14/6207	9.37e-05
GO:0015629	cellular component	e	actin cytoskeleton	6/562	11/6207	0.000167
GO:0005634	cellular component	p	nucleus	6/562	220/6207	0.000275
GO:0033180	cellular component	e	proton-transporting V-type ATPase, V1 domain	3/562	4/6207	0.00276
GO:0005840	cellular component	p	ribosome	2/562	101/6207	0.00776
GO:0008290	cellular component	e	F-actin capping protein complex	2/562	2/6207	0.00818
GO:0016021	cellular component	p	integral component of membrane	32/562	530/6207	0.0111
GO:0019773	cellular component	e	proteasome core complex, alpha-subunit complex	3/562	6/6207	0.012
GO:0033179	cellular component	e	proton-transporting V-type ATPase, V0 domain	3/562	7/6207	0.0196
GO:0016020	cellular component	p	membrane	26/562	421/6207	0.0343
GO:0003924	molecular function	e	GTPase activity	41/562	137/6207	3.23e-11
GO:0005525	molecular function	e	GTP binding	49/562	164/6207	6e-11
GO:0003676	molecular function	p	nucleic acid binding	2/562	349/6207	1.55e-10
GO:0005515	molecular function	p	protein binding	51/562	1069/6207	1.47e-08
GO:0004672	molecular function	p	protein kinase activity	3/562	265/6207	4.14e-08
GO:0051082	molecular function	e	unfolded protein binding	12/562	25/6207	4.68e-07
GO:0005200	molecular function	e	structural constituent of cytoskeleton	14/562	36/6207	1.23e-06
GO:0003677	molecular function	p	DNA binding	6/562	251/6207	2.52e-05
GO:0004298	molecular function	e	threonine-type endopeptidase activity	7/562	14/6207	9.37e-05
GO:0005488	molecular function	p	binding	4/562	194/6207	0.000107
GO:0005544	molecular function	e	calcium-dependent phospholipid binding	5/562	7/6207	0.000108
GO:0003700	molecular function	p	transcription factor activity, sequence-specific DNA binding	0/562	96/6207	0.000204
GO:0004177	molecular function	e	aminopeptidase activity	5/562	9/6207	0.000553
GO:0004930	molecular function	p	G-protein coupled receptor activity	0/562	82/6207	0.000696
GO:0004332	molecular function	e	fructose-bisphosphate aldolase activity	3/562	3/6207	0.000739
GO:0016491	molecular function	e	oxidoreductase activity	21/562	111/6207	0.00112
GO:0008234	molecular function	e	cysteine-type peptidase activity	13/562	56/6207	0.00118
GO:0019904	molecular function	e	protein domain specific binding	5/562	11/6207	0.00174
GO:0003735	molecular function	p	structural constituent of ribosome	2/562	109/6207	0.00374
GO:0004198	molecular function	e	calcium-dependent cysteine-type endopeptidase activity	4/562	9/6207	0.00579
GO:0004175	molecular function	e	endopeptidase activity	4/562	9/6207	0.00579
GO:0004459	molecular function	e	L-lactate dehydrogenase activity	2/562	2/6207	0.00818
GO:0005093	molecular function	e	Rab GDP-dissociation inhibitor activity	2/562	2/6207	0.00818
GO:0008289	molecular function	e	lipid binding	5/562	15/6207	0.00833
GO:0003723	molecular function	p	RNA binding	3/562	119/6207	0.00881
GO:0043565	molecular function	p	sequence-specific DNA binding	1/562	78/6207	0.00892
GO:0030145	molecular function	e	manganese ion binding	4/562	10/6207	0.00896
GO:0008235	molecular function	e	metalloexopeptidase activity	3/562	6/6207	0.012
GO:0004012	molecular function	e	phospholipid-translocating ATPase activity	4/562	11/6207	0.0131
GO:0005524	molecular function	p	ATP binding	43/562	655/6207	0.0174
GO:0016616	molecular function	e	oxidoreductase activity, acting on the CH-OH group of donors, NAD or NADP as acceptor	5/562	18/6207	0.0189
GO:0004812	molecular function	p	aminoacyl-tRNA ligase activity	0/562	46/6207	0.0195
GO:0046983	molecular function	p	protein dimerization activity	0/562	46/6207	0.0195
GO:0005216	molecular function	p	ion channel activity	1/562	72/6207	0.0201
GO:0016615	molecular function	e	malate dehydrogenase activity	2/562	3/6207	0.0231
GO:0005092	molecular function	e	GDP-dissociation inhibitor activity	2/562	3/6207	0.0231
GO:0042132	molecular function	e	fructose 1,6-bisphosphate 1-phosphatase activity	2/562	3/6207	0.0231
GO:0004731	molecular function	e	purine-nucleoside phosphorylase activity	2/562	3/6207	0.0231
GO:0046933	molecular function	e	proton-transporting ATP synthase activity, rotational mechanism	3/562	8/6207	0.0293
GO:0015078	molecular function	e	hydrogen ion transmembrane transporter activity	4/562	15/6207	0.0405
GO:0046961	molecular function	e	proton-transporting ATPase activity, rotational mechanism	3/562	9/6207	0.041
GO:0008270	molecular function	p	zinc ion binding	8/562	172/6207	0.0422
GO:0016209	molecular function	e	antioxidant activity	2/562	4/6207	0.0434
GO:0016307	molecular function	e	phosphatidylinositol phosphate kinase activity	2/562	4/6207	0.0434
GO:0046872	molecular function	p	metal ion binding	2/562	78/6207	0.0447

## Sheet: differntial centrifugation
gene ontology term	Category	enrichment	gene ontology description	ratio in study	ratio in population	p value uncorrected
GO:0051603	biological process	e	proteolysis involved in cellular protein catabolic process	13/647	14/6207	1.95e-12
GO:0006096	biological process	e	glycolytic process	13/647	15/6207	1.32e-11
GO:0006355	biological process	p	regulation of transcription, DNA-templated	0/647	206/6207	2.69e-10
GO:0006468	biological process	p	protein phosphorylation	5/647	271/6207	3.69e-08
GO:0007034	biological process	e	vacuolar transport	7/647	8/6207	9.45e-07
GO:0007017	biological process	e	microtubule-based process	24/647	96/6207	3.21e-05
GO:0034314	biological process	e	Arp2/3 complex-mediated actin nucleation	6/647	9/6207	7.99e-05
GO:0019538	biological process	e	protein metabolic process	4/647	4/6207	0.000117
GO:0006457	biological process	e	protein folding	12/647	36/6207	0.000176
GO:0007186	biological process	p	G-protein coupled receptor signaling pathway	1/647	98/6207	0.000371
GO:0006879	biological process	e	cellular iron ion homeostasis	4/647	6/6207	0.00148
GO:0009116	biological process	e	nucleoside metabolic process	5/647	10/6207	0.00195
GO:0015991	biological process	e	ATP hydrolysis coupled proton transport	7/647	19/6207	0.00212
GO:0006811	biological process	p	ion transport	1/647	80/6207	0.00266
GO:0006950	biological process	e	response to stress	5/647	11/6207	0.00328
GO:0006281	biological process	p	DNA repair	0/647	56/6207	0.00345
GO:0046034	biological process	e	ATP metabolic process	3/647	4/6207	0.00416
GO:0006826	biological process	e	iron ion transport	3/647	5/6207	0.0096
GO:0006094	biological process	e	gluconeogenesis	3/647	5/6207	0.0096
GO:0030042	biological process	e	actin filament depolymerization	3/647	5/6207	0.0096
GO:0019752	biological process	e	carboxylic acid metabolic process	4/647	9/6207	0.0096
GO:0051016	biological process	e	barbed-end actin filament capping	2/647	2/6207	0.0109
GO:0001932	biological process	e	regulation of protein phosphorylation	2/647	2/6207	0.0109
GO:0015031	biological process	e	protein transport	5/647	16/6207	0.0199
GO:0006351	biological process	p	transcription, DNA-templated	0/647	36/6207	0.0286
GO:0015992	biological process	e	proton transport	3/647	7/6207	0.0286
GO:0006418	biological process	p	tRNA aminoacylation for protein translation	0/647	38/6207	0.0291
GO:0006108	biological process	e	malate metabolic process	2/647	3/6207	0.0303
GO:0055085	biological process	p	transmembrane transport	15/647	242/6207	0.031
GO:0005975	biological process	e	carbohydrate metabolic process	14/647	76/6207	0.0346
GO:0015986	biological process	e	ATP synthesis coupled proton transport	4/647	13/6207	0.0389
GO:0007015	biological process	e	actin filament organization	3/647	8/6207	0.0423
GO:0006260	biological process	p	DNA replication	0/647	33/6207	0.0437
GO:0005839	cellular component	e	proteasome core complex	13/647	14/6207	1.95e-12
GO:0005874	cellular component	e	microtubule	18/647	42/6207	5.33e-08
GO:0005615	cellular component	e	extracellular space	8/647	12/6207	4.52e-06
GO:0019773	cellular component	e	proteasome core complex, alpha-subunit complex	5/647	6/6207	6.65e-05
GO:0005634	cellular component	p	nucleus	7/647	220/6207	7.13e-05
GO:0005885	cellular component	e	Arp2/3 protein complex	6/647	9/6207	7.99e-05
GO:0016020	cellular component	p	membrane	23/647	421/6207	0.000262
GO:0016021	cellular component	p	integral component of membrane	32/647	530/6207	0.000337
GO:0000786	cellular component	e	nucleosome	6/647	15/6207	0.00275
GO:0015629	cellular component	e	actin cytoskeleton	5/647	11/6207	0.00328
GO:0033180	cellular component	e	proton-transporting V-type ATPase, V1 domain	3/647	4/6207	0.00416
GO:0005952	cellular component	e	cAMP-dependent protein kinase complex	2/647	2/6207	0.0109
GO:0008290	cellular component	e	F-actin capping protein complex	2/647	2/6207	0.0109
GO:0033179	cellular component	e	proton-transporting V-type ATPase, V0 domain	3/647	7/6207	0.0286
GO:0032300	cellular component	e	mismatch repair complex	2/647	3/6207	0.0303
GO:0000015	cellular component	e	phosphopyruvate hydratase complex	2/647	3/6207	0.0303
GO:0004298	molecular function	e	threonine-type endopeptidase activity	13/647	14/6207	1.95e-12
GO:0003924	molecular function	e	GTPase activity	45/647	137/6207	3.88e-11
GO:0005525	molecular function	e	GTP binding	53/647	164/6207	1.32e-10
GO:0003676	molecular function	p	nucleic acid binding	4/647	349/6207	1.78e-10
GO:0005515	molecular function	p	protein binding	62/647	1069/6207	8.85e-09
GO:0004672	molecular function	p	protein kinase activity	5/647	265/6207	8.25e-08
GO:0004175	molecular function	e	endopeptidase activity	8/647	9/6207	1.1e-07
GO:0005200	molecular function	e	structural constituent of cytoskeleton	16/647	36/6207	1.61e-07
GO:0051082	molecular function	e	unfolded protein binding	11/647	25/6207	1.64e-05
GO:0003700	molecular function	p	transcription factor activity, sequence-specific DNA binding	0/647	96/6207	5.57e-05
GO:0005488	molecular function	p	binding	5/647	194/6207	6.04e-05
GO:0004177	molecular function	e	aminopeptidase activity	6/647	9/6207	7.99e-05
GO:0004930	molecular function	p	G-protein coupled receptor activity	0/647	82/6207	0.000181
GO:0030145	molecular function	e	manganese ion binding	6/647	10/6207	0.000182
GO:0003677	molecular function	p	DNA binding	10/647	251/6207	0.000204
GO:0005544	molecular function	e	calcium-dependent phospholipid binding	5/647	7/6207	0.000213
GO:0043565	molecular function	p	sequence-specific DNA binding	0/647	78/6207	0.000275
GO:0019904	molecular function	e	protein domain specific binding	6/647	11/6207	0.000366
GO:0042132	molecular function	e	fructose 1,6-bisphosphate 1-phosphatase activity	3/647	3/6207	0.00113
GO:0004332	molecular function	e	fructose-bisphosphate aldolase activity	3/647	3/6207	0.00113
GO:0008235	molecular function	e	metalloexopeptidase activity	4/647	6/6207	0.00148
GO:0008199	molecular function	e	ferric iron binding	4/647	7/6207	0.00316
GO:0005216	molecular function	p	ion channel activity	1/647	72/6207	0.00577
GO:0046933	molecular function	e	proton-transporting ATP synthase activity, rotational mechanism	4/647	8/6207	0.00581
GO:0008234	molecular function	e	cysteine-type peptidase activity	13/647	56/6207	0.0062
GO:0016491	molecular function	e	oxidoreductase activity	21/647	111/6207	0.00678
GO:0008270	molecular function	p	zinc ion binding	8/647	172/6207	0.0107
GO:0008603	molecular function	e	cAMP-dependent protein kinase regulator activity	2/647	2/6207	0.0109
GO:0004347	molecular function	e	glucose-6-phosphate isomerase activity	2/647	2/6207	0.0109
GO:0004459	molecular function	e	L-lactate dehydrogenase activity	2/647	2/6207	0.0109
GO:0005093	molecular function	e	Rab GDP-dissociation inhibitor activity	2/647	2/6207	0.0109
GO:0005524	molecular function	p	ATP binding	50/647	655/6207	0.0123
GO:0046983	molecular function	p	protein dimerization activity	0/647	46/6207	0.0126
GO:0004012	molecular function	e	phospholipid-translocating ATPase activity	4/647	11/6207	0.0212
GO:0003723	molecular function	p	RNA binding	5/647	119/6207	0.0221
GO:0016615	molecular function	e	malate dehydrogenase activity	2/647	3/6207	0.0303
GO:0005092	molecular function	e	GDP-dissociation inhibitor activity	2/647	3/6207	0.0303
GO:0004634	molecular function	e	phosphopyruvate hydratase activity	2/647	3/6207	0.0303
GO:0004731	molecular function	e	purine-nucleoside phosphorylase activity	2/647	3/6207	0.0303
GO:0000287	molecular function	e	magnesium ion binding	9/647	41/6207	0.0336
