# Supplementary material for: The importance of extracellular vesicle purification for downstream analysis: A comparison of differential centrifugation and size exclusion chromatography for helminth pathogens
Source: PLoS Negl Trop Dis. 2019 Feb 27;13(2):e0007191. doi: 10.1371/journal.pntd.0007191 (PMC6411213; doi:10.1371/journal.pntd.0007191)
Supplement: S5 File — (XLSX) [file pntd.0007191.s005.xlsx]

## Sheet: Sheet1
sequence name	blast hit description [species]	unique peptide hits	total peptide hits	ESP	tegument
size exclusion chromatography
BN1106_s2434B000197.mRNA-1	WD domain, G-beta repeat protein [Opisthorchis viverrini]	23	56
BN1106_s746B000284.mRNA-1	hypothetical protein T265_13906, partial [Opisthorchis viverrini]	16	24		*
BN1106_s605B000203.mRNA-1	GDP dissociation inhibitor [Opisthorchis viverrini]	13	33	*	*
BN1106_s369B000200.mRNA-1	Hsp20/alpha crystallin family protein [Fasciola hepatica]	12	16		*
BN1106_s7289B000014.mRNA-1	secreted cathepsin L 1A [Fasciola hepatica]	12	19	*	*
BN1106_s538B000493.mRNA-1	START domain protein [Fasciola hepatica]	11	17
BN1106_s1285B000162.mRNA-1	hypothetical protein D915_08552 [Fasciola hepatica]	11	27		*
BN1106_s253B000145.mRNA-1	IC domain protein, HAD ATPase, P-type family, partial [Fasciola hepatica]	10	12
BN1106_s3867B000081.mRNA-1	T-complex protein 1, zeta subunit [Fasciola hepatica]	10	17
BN1106_s4999B000040.mRNA-1	ankyrin repeat protein [Fasciola hepatica]	10	11
BN1106_s1551B000468.mRNA-1	LOC613054 protein, partial [Xenopus tropicalis]	10	12		*
BN1106_s7334B000020.mRNA-1	C2 domain protein [Fasciola hepatica]	10	22
BN1106_s1307B000310.mRNA-1	hypothetical protein T265_14336, partial [Opisthorchis viverrini]	9	10
BN1106_s1490B000080.mRNA-1	putative amino acid permease F13H10.3 [Clonorchis sinensis]	9	18
BN1106_s639B000758.mRNA-1	solute carrier family 12 member 9 [Clonorchis sinensis]	9	11
BN1106_s189B000725.mRNA-1	synaptotagmin-like protein 4 [Clonorchis sinensis]	9	15
BN1106_s2584B000144.mRNA-1	glutathione synthetase [Clonorchis sinensis]	9	12
BN1106_s2303B000142.mRNA-1	ADP-ribosylation factor family protein [Opisthorchis viverrini]	9	15
BN1106_s1287B000154.mRNA-1	hypothetical protein D915_08829 [Fasciola hepatica]	9	11
BN1106_s3225B000128.mRNA-1	hypothetical protein T265_11635 [Opisthorchis viverrini]	8	8
BN1106_s718B000188.mRNA-1	SJCHGC02103 protein [Schistosoma japonicum]	8	9
BN1106_s4747B000095.mRNA-2	EF hand [Fasciola hepatica]	8	14		*
BN1106_s1765B000233.mRNA-1	nucleoside transporter, partial [Fasciola hepatica]	7	10
BN1106_s5543B000115.mRNA-1	hypothetical protein T265_05208 [Opisthorchis viverrini]	7	10
BN1106_s5172B000090.mRNA-1	hypothetical protein D915_13843 [Fasciola hepatica]	7	10
BN1106_s305B000349.mRNA-1	hypothetical protein T265_01664 [Opisthorchis viverrini]	6	8
BN1106_s5246B000010.mRNA-1	hypothetical protein MS3_05755 [Schistosoma haematobium]	6	10	*
BN1106_s7456B000012.mRNA-1	cathepsin LD, partial [Fasciola gigantica]	6	12	*
BN1106_s10348B000022.mRNA-1	glutathione peroxidase [Fasciola hepatica]	5	9	*	*
BN1106_s4511B000074.mRNA-1	peptidase family M1 [Fasciola hepatica]	5	9
BN1106_s664B000643.mRNA-1	C2 domain protein [Opisthorchis viverrini]	5	6
BN1106_s1026B000552.mRNA-1	1-phosphatidylinositol-4-phosphate 5-kinase [Fasciola hepatica]	5	16
BN1106_s4069B000244.mRNA-1	hypothetical protein T265_07205 [Opisthorchis viverrini]	5	7
BN1106_s2014B000189.mRNA-1	NAC domain protein [Fasciola hepatica]	5	12
BN1106_s1109B000181.mRNA-1	tubulin polymerization-promoting protein [Clonorchis sinensis]	5	7
BN1106_s1823B000148.mRNA-2	hypothetical protein D915_07575 [Fasciola hepatica]	5	17	*
BN1106_s2638B000130.mRNA-1	SJCHGC06311 protein [Schistosoma japonicum]	5	8
BN1106_s10332B000010.mRNA-1	cathepsin L1D [Fasciola hepatica]	5	8	*
BN1106_s1419B000169.mRNA-1	protein phsophatase-2a,putative [Schistosoma mansoni]	4	6		*
BN1106_s1847B000102.mRNA-1	hypothetical protein D915_12429 [Fasciola hepatica]	4	6
BN1106_s375B000234.mRNA-1	unknown [Schistosoma japonicum]	4	6		*
BN1106_s3128B000152.mRNA-1	ADP-ribosylation factor family protein [Fasciola hepatica]	4	5
BN1106_s1896B000189.mRNA-1	hypothetical protein D915_03006 [Fasciola hepatica]	4	5
BN1106_s263B000603.mRNA-1	hypothetical protein D915_01074 [Fasciola hepatica]	3	4		*
BN1106_s2638B000129.mRNA-1	palmitoyltransferase ZDHHC2 [Clonorchis sinensis]	3	4
differential centrifugation
BN1106_s1002B000239.mRNA-1	Ferritin, chloroplastic [Schistosoma haematobium]	9	11
BN1106_s1019B000202.mRNA-1	hypothetical protein T265_00870 [Opisthorchis viverrini]	14	24
BN1106_s1029B000154.mRNA-1	glutathione S-transferase omega class [Fasciola hepatica]	6	9		*
BN1106_s1030B000277.mRNA-1	hypothetical protein X801_07616, partial [Opisthorchis viverrini]	10	29
BN1106_s1037B000175.mRNA-1	PDZ/DHR/GLGF domain protein [Fasciola hepatica]	10	14		*
BN1106_s1061B000223.mRNA-1	glutaredoxin [Fasciola gigantica]	6	9
BN1106_s10667B000018.mRNA-1	CChain C, Structure Of The H3-h4 Chaperone Asf1 Bound To Histones H3 And H4	7	13
BN1106_s1111B000205.mRNA-1	hypothetical protein T265_02759 [Opisthorchis viverrini]	20	53
BN1106_s1155B000117.mRNA-1	hypothetical protein D915_16002 [Fasciola hepatica]	6	8
BN1106_s1162B000591.mRNA-1	Mov34/MPN/PAD-1 family protein [Fasciola hepatica]	4	5
BN1106_s11672B000010.mRNA-1	Prohibitin-2 [Schistosoma haematobium]	5	7
BN1106_s1170B000182.mRNA-1	eukaryotic phosphomannomutase [Fasciola hepatica]	3	4
BN1106_s1185B000344.mRNA-1	endoribonuclease XendoU [Fasciola hepatica]	5	6
BN1106_s1251B000326.mRNA-1	hypothetical protein D915_13272, partial [Fasciola hepatica]	18	33
BN1106_s1259B000205.mRNA-1	hypothetical protein T265_03572 [Opisthorchis viverrini]	7	15
BN1106_s1274B000227.mRNA-1	hypothetical protein T265_07098 [Opisthorchis viverrini]	11	15
BN1106_s1277B000102.mRNA-1	Hsp90 protein [Fasciola hepatica]	65	148
BN1106_s13034B000002.mRNA-1	hypothetical protein T265_09337 [Opisthorchis viverrini]	17	26	*
BN1106_s1317B000170.mRNA-1	Protein l(2)37Cc [Schistosoma haematobium]	13	31
BN1106_s1399B000513.mRNA-1	ATP synthase, subunit E [Fasciola hepatica]	13	21
BN1106_s1408B000088.mRNA-1	hypothetical protein X801_09126, partial [Opisthorchis viverrini]	14	28
BN1106_s1589B000304.mRNA-3	gi|1277525038|gb|PIS88721.1|TIGR01777 family protein [Fasciola hepatica]	3	7
BN1106_s160B000168.mRNA-1	hypothetical protein T265_04522 [Opisthorchis viverrini]	9	11		*
BN1106_s1612B000139.mRNA-1	SJCHGC06279 protein [Schistosoma japonicum]	9	20		*
BN1106_s1639B000395.mRNA-1	multicatalytic endopeptidase [Fasciola hepatica]	6	12
BN1106_s17035B000006.mRNA-1	translationally controlled tumor protein [Fasciola hepatica]	12	18	*	*
BN1106_s1839B000121.mRNA-1	SJCHGC09240 protein [Schistosoma japonicum]	10	20
BN1106_s1848B000328.mRNA-1	inorganic diphosphatase, partial [Opisthorchis viverrini]	11	19		*
BN1106_s1849B000099.mRNA-1	FABP3_FASHERecName: Full=Fatty acid-binding protein type 3	16	37	*	*
BN1106_s1912B000186.mRNA-1	capping protein (actin filament) muscle Z-line beta [Clonorchis sinensis]	7	7
BN1106_s1959B000206.mRNA-1	glucose-6-phosphate isomerase [Fasciola hepatica]	11	19
BN1106_s2101B000084.mRNA-4	helminth defence molecule-1, partial [Fasciola hepatica]	10	16	*
BN1106_s2104B000158.mRNA-1	eukaryotic ribosomal protein L18 [Fasciola hepatica]	5	7
BN1106_s2110B000156.mRNA-1	hypothetical protein T265_07348 [Opisthorchis viverrini]	14	15
BN1106_s2117B000127.mRNA-1	hypothetical protein D915_03745 [Fasciola hepatica]	16	20
BN1106_s2196B000156.mRNA-1	zinc finger, C2H2 type [Fasciola hepatica]	4	4
BN1106_s2242B000188.mRNA-1	proteasome beta 2 subunit [Clonorchis sinensis]	6	8
BN1106_s227B000504.mRNA-1	hypothetical protein T265_03004 [Opisthorchis viverrini]	9	17		*
BN1106_s2289B000114.mRNA-1	putative adenine phosphoribosyltransferase [Fasciola hepatica]	8	10		*
BN1106_s2316B000078.mRNA-1	cyclic nucleotide-binding domain protein [Fasciola hepatica]	8	10
BN1106_s2351B000179.mRNA-1	hypothetical protein D915_09549 [Fasciola hepatica]	17	27
BN1106_s2431B000094.mRNA-1	DNA damage-inducible protein 1, partial [Clonorchis sinensis]	8	14
BN1106_s2489B000362.mRNA-1	Lysosome-associated membrane glycoprotein, partial [Fasciola hepatica]	9	18
BN1106_s2545B000158.mRNA-1	ras protein m ras [Echinococcus multilocularis]	6	10
BN1106_s2545B000160.mRNA-1	hypothetical protein T265_06723 [Opisthorchis viverrini]	8	12
BN1106_s2565B000400.mRNA-1	hypothetical protein T265_03906 [Opisthorchis viverrini]	12	17
BN1106_s2639B000141.mRNA-1	hypothetical protein D915_12075 [Fasciola hepatica]	10	13
BN1106_s269B000233.mRNA-1	phosphoglucomutase family protein, partial [Opisthorchis viverrini]	8	11		*
BN1106_s2740B000079.mRNA-1	CS domain protein [Fasciola hepatica]	5	7		*
BN1106_s2745B000189.mRNA-1	glyoxalase family protein [Opisthorchis viverrini]	10	13
BN1106_s2778B000109.mRNA-1	hypothetical protein T265_03762 [Opisthorchis viverrini]	6	9
BN1106_s285B000846.mRNA-1	unnamed protein product [Oncorhynchus mykiss]	56	442		*
BN1106_s2926B000084.mRNA-1	putative hypoxanthine phosphoribosyltransferase [Fasciola hepatica]	4	5
BN1106_s3026B000095.mRNA-1	hypothetical protein T265_01540 [Opisthorchis viverrini]	11	15
BN1106_s3026B000096.mRNA-1	hypothetical protein D915_06006 [Fasciola hepatica]	6	9
BN1106_s307B000270.mRNA-1	putative N(G),N(G)-dimethylarginine dimethylaminohydrolase 1 [Opisthorchis viverrini]	5	8
BN1106_s3375B000064.mRNA-1	hypothetical protein T265_08761 [Opisthorchis viverrini]	9	19		*
BN1106_s3430B000064.mRNA-1	hypothetical protein T265_01077 [Opisthorchis viverrini]	7	10		*
BN1106_s3536B000079.mRNA-1	14-3-3 protein [Fasciola hepatica]	16	53
BN1106_s3541B000067.mRNA-1	Actin [Fasciola hepatica]	25	101
BN1106_s3654B000233.mRNA-1	EF hand, partial [Fasciola hepatica]	7	11	*
BN1106_s3658B000104.mRNA-1	proteasome subunit alpha domain protein [Fasciola hepatica]	8	13
BN1106_s3715B000086.mRNA-1	oxidoreductase, short chain dehydrogenase/reductase family protein [Fasciola hepatica]	11	19		*
BN1106_s3736B000024.mRNA-1	Ras family protein [Fasciola hepatica]	9	19
BN1106_s3754B000092.mRNA-1	ribosomal protein L21e, partial [Opisthorchis viverrini]	4	5
BN1106_s3994B000079.mRNA-2	fructose-1,6-bisphosphatase [Fasciola hepatica]	14	25
BN1106_s4064B000100.mRNA-1	hypothetical protein D915_07015 [Fasciola hepatica]	15	22
BN1106_s4067B000100.mRNA-1	ubiquitin--protein ligase [Fasciola hepatica]	3	5		*
BN1106_s4129B000135.mRNA-1	hypothetical protein ASZ78_011591 [Callipepla squamata]	10	26		*
BN1106_s4221B000251.mRNA-1	hypothetical protein D915_14103 [Fasciola hepatica]	13	18
BN1106_s4370B000169.mRNA-1	hypothetical protein D915_13001 [Fasciola hepatica]	10	21
BN1106_s445B000221.mRNA-1	hypothetical protein T265_02229 [Opisthorchis viverrini]	23	36
BN1106_s446B000198.mRNA-1	ribosomal protein S8.e [Opisthorchis viverrini]	12	16
BN1106_s4533B000071.mRNA-1	1-phosphatidylinositol-4-phosphate 5-kinase, partial [Fasciola hepatica]	7	11
BN1106_s4565B000033.mRNA-1	serine proteinase inhibitor [Opisthorchis viverrini]	8	17
BN1106_s4636B000039.mRNA-1	AF239265_1cathepsin L5 [Fasciola gigantica]	9	13	*
BN1106_s470B000291.mRNA-1	major egg antigen [Clonorchis sinensis]	16	34
BN1106_s4767B000027.mRNA-1	hypothetical protein D915_12523 [Fasciola hepatica]	6	15	*
BN1106_s485B000233.mRNA-1	hypothetical protein T265_03262 [Opisthorchis viverrini]	12	21
BN1106_s4938B000179.mRNA-1	hypothetical protein D915_07741 [Fasciola hepatica]	12	24
BN1106_s4969B000147.mRNA-1	Spc97 / Spc98 family protein [Opisthorchis viverrini]	5	6
BN1106_s4981B000066.mRNA-1	putative multicatalytic endopeptidase [Fasciola hepatica]	10	16
BN1106_s4998B000033.mRNA-1	group XV phospholipase A2 [Clonorchis sinensis]	25	79	*
BN1106_s5358B000083.mRNA-1	Prohibitin-2 [Schistosoma haematobium]	5	7
BN1106_s5369B000081.mRNA-1	PREDICTED: transitional endoplasmic reticulum ATPase-like, partial [Chlamydotis macqueenii]	8	17
BN1106_s538B000488.mRNA-1	hypothetical protein D915_08939 [Fasciola hepatica]	20	41		*
BN1106_s547B000278.mRNA-1	5'-methylthioadenosine phosphorylase [Clonorchis sinensis]	13	24
BN1106_s5504B000045.mRNA-1	glutathione S-transferase protein [Fasciola hepatica]	9	14
BN1106_s580B000238.mRNA-1	glycogenin glucosyltransferase [Clonorchis sinensis]	4	7
BN1106_s5855B000168.mRNA-1	hypothetical protein T265_09744 [Opisthorchis viverrini]	8	10
BN1106_s6032B000034.mRNA-1	hypothetical protein T265_00630 [Opisthorchis viverrini]	18	44
BN1106_s617B000558.mRNA-1	DnaK family protein, partial [Fasciola hepatica]	35	104
BN1106_s6381B000088.mRNA-1	ribosomal protein S15, partial [Fasciola hepatica]	5	8
BN1106_s639B000754.mRNA-1	isochorismatase family protein [Fasciola hepatica]	7	7
BN1106_s63B000395.mRNA-1	hypothetical protein D915_01544 [Fasciola hepatica]	63	184
BN1106_s6433B000055.mRNA-1	charged multivesicular body protein 2b-B [Clonorchis sinensis]	6	11
BN1106_s645B000322.mRNA-1	aldehyde dehydrogenase family protein [Fasciola hepatica]	16	21		*
BN1106_s666B000203.mRNA-1	hypothetical protein T265_15367, partial [Opisthorchis viverrini]	13	20
BN1106_s6922B000040.mRNA-1	peptidase, T1 family [Fasciola hepatica]	5	9
BN1106_s709B000627.mRNA-1	ferritin-like protein [Fasciola hepatica]	32	113	*	*
BN1106_s709B000642.mRNA-1	truncated ferritin-like protein [Fasciola hepatica]	10	26		*
BN1106_s720B000129.mRNA-1	hypothetical protein D915_04820, partial [Fasciola hepatica]	6	8
BN1106_s739B000132.mRNA-1	hypothetical protein T265_08040 [Opisthorchis viverrini]	10	20	*	*
BN1106_s7572B000046.mRNA-1	alpha crystallin-containing small heat shock protein variant NtermFhHSP35a, partial [Fasciola hepatica]	19	44		*
BN1106_s758B000544.mRNA-1	hypothetical protein CLF_101630 [Clonorchis sinensis]	5	7
BN1106_s772B000172.mRNA-1	hypothetical protein D915_06329 [Fasciola hepatica]	26	53
BN1106_s785B000163.mRNA-1	cellulase [Fasciola hepatica]	12	17
BN1106_s7866B000032.mRNA-1	phosphoglycerate mutase 1 family protein [Fasciola hepatica]	10	13		*
BN1106_s793B000176.mRNA-1	alpha-tubulin [Fasciola hepatica]	43	248		*
BN1106_s8822B000019.mRNA-1	core histone H2A/H2B/H3/H4 [Fasciola hepatica]	6	11		*
BN1106_s9050B000016.mRNA-1	hypothetical protein D915_04024 [Fasciola hepatica]	5	6
BN1106_s90B000599.mRNA-1	ATPase family protein, partial [Opisthorchis viverrini]	89	200
BN1106_s925B000543.mRNA-1	Tubulin/FtsZ family, GTPase domain protein [Fasciola hepatica]	18	34		*
BN1106_s9271B000022.mRNA-1	thioredoxin-glutathione reductase [Fasciola hepatica]	8	16	*
BN1106_s937B000522.mRNA-1	hypothetical protein T265_06983 [Opisthorchis viverrini]	14	21
BN1106_s986B000164.mRNA-1	ubiquitin family protein, partial [Fasciola hepatica]	10	23
